# Supplementary material for: Multi-Omics Analysis Reveals a Regulatory Network of ZmCCT During Maize Resistance to Gibberella Stalk Rot at the Early Stage
Source: Front Plant Sci. 2022 Jun 23;13:917493. doi: 10.3389/fpls.2022.917493 (PMC9260664; doi:10.3389/fpls.2022.917493)
Supplement: Supplementary file 1 [file Table_1.xlsx]

## Sheet: DEGs_0h
Table S1 DEGs identified in RNA-seq.
gene_id	gene_symbol	diffexp_log2fc_DTE_0h.vs.TE_0h
100281583	LOC100281583	10.0367
100276964	LOC100276964	5.23361
103631031	LOC103631031	5.11212
103633959	LOC103633959	7.72496
103640143	LOC103640143	7.72496
107546753	LOC107546753	6.54177
103649694	LOC103649694	2.86481
100279311	cl2817_2a	1.99104
100273813	LOC100273813	2.59293
100283375	umc1794	-3.36773
109943760	LOC109943760	3.2094
103634770	LOC103634770	4.56602
100279083	LOC100279083	2.25431
103629607	LOC103629607	5.94996
100384481	LOC100384481	-7.85493
103648841	LOC103648841	-7.64774
103649655	LOC103649655	-7.88831
100272718	LOC100272718	-3.4479
100382374	bHLH104	-2.97801
100280996	LOC100280996	1.46719
542100	COR413-TM1	4.56439
100272872	BG266188	1.19312
109944792	109944792	-6.3479
103630049	LOC103630049	1.10222
100277555	LOC100277555	-2.68536
103646416	LOC103646416	3.61673
109943537	LOC109943537	1.04012
100273001	LOC100273001	-1.3073
109939704	LOC109939704	1.4592
100273807	LOC100273807	4.14037
100279627	LOC100279627	-3.43483
103637535	LOC103637535	1.15569
103649747	LOC103649747	-5.07097
100280201	LOC100280201	-9.35404
100277678	LOC100277678	3.39126
103649840	LOC103649840	-3.30642
103627666	LOC103627666	2.4983
100282935	LOC100282935	-1.24048
100282026	LOC100282026	-1.8833
103626324	LOC103626324	1.65495
100281451	LOC100281451	1.26228
100273925	LOC100273925	-10.6967
100192589	H3C4	1.26157
100193444	AUX3	-1.47538
100192956	LOC100192956	1.21323
100277400	cl37495_1	-1.38409
100281560	LOC100281560	-1.82739
103654159	LOC103654159	1.46585
103627189	LOC103627189	3.94366
109943176	LOC109943176	-1.70818
103630235	LOC103630235	7.0208
100275548	LOC100275548	-1.06026
103647983	LOC103647983	8.19904
100278056	LOC100278056	-3.16688
100272926	LOC100272926	1.23803
100275235	LOC100275235	1.88498
100279813	LOC100279813	1.44173
109944624	LOC109944624	3.54246
103649671	LOC103649671	1.35185
100280954	cl22897_1a	2.06238
100282840	LOC100282840	1.08616
100282732	si606021h07b	5.6362
103639283	LOC103639283	2.55909
103639893	LOC103639893	2.43326
100191931	LOC100191931	1.73518
109939893	LOC109939893	1.33394
103649730	LOC103649730	-1.98696
103649729	LOC103649729	-2.62651
542071	mbd111	1.74915
100281920	LOC100281920	1.45566
100275369	TIDP3280	-1.99285
103640581	LOC103640581	5.06277
100381562	LOC100381562	1.18257
103648104	LOC103648104	4.47072
542233	me3	1.24327
103649667	LOC103649667	2.91762
100283295	LOC100283295	-1.34588
100304412	LOC100304412	7.897
100502193	bHLH55	-1.719
100384158	LOC100384158	4.04385
103645985	LOC103645985	2.0132
109940214	LOC109940214	1.01441
109943773	LOC109943773	6.82246
103634971	LOC103634971	6.78028
100383881	LOC100383881	1.35019
100273800	LOC100273800	-1.20589
100383786	LOC100383786	5.41152
109941149	LOC109941149	8.43487
100272413	EREB94	-1.55804
542016	serk2	1.098
103636181	LOC103636181	7.67243
103647388	LOC103647388	1.11132
103646362	LOC103646362	-3.19059
103633599	LOC103633599	5.01275
103633191	LOC103633191	-3.56946
103654736	LOC103654736	9.52425
103637742	LOC103637742	-1.52524
100382583	si486022a09	1.15195
103636510	LOC103636510	1.46816
109943316	LOC109943316	1.37422
100192111	LOC100192111	1.87049
100281281	LOC100281281	-1.48198
100273580	LOC100273580	8.54424
100194369	LOC100194369	1.62654
103652706	LOC103652706	7.90756
109942496	LOC109942496	7.03134
103649670	LOC103649670	-1.97943
100382558	LOC100382558	5.69103
103640522	LOC103640522	4.45661
109940986	LOC109940986	-1.32569
109944044	LOC109944044	3.26486
109941802	LOC109941802	6.11826
103632909	LOC103632909	8.85358
100279810	LOC100279810	-1.27423
103651806	LOC103651806	7.66351
103654984	LOC103654984	6.36127
109943317	LOC109943317	5.84586
103634737	LOC103634737	6.13198
100191769	gpm853	23.7938
103638002	LOC103638002	6.08918
109944350	LOC109944350	10.1739
103631998	LOC103631998	4.05489
103630203	LOC103630203	-1.59035
100383678	LOC100383678	7.39365
103628915	LOC103628915	1.31122
109944788	LOC109944788	-1.23137
100273261	LOC100273261	-1.15915
100281570	LOC100281570	-1.22041
103639369	LOC103639369	-3.22158
100280611	pco111219a	1.45305
103635771	LOC103635771	1.63676
103655056	LOC103655056	-1.61485
109940833	LOC109940833	2.04955
103638394	LOC103638394	4.74911
103646103	LOC103646103	6.08349
100274174	LOC100274174	1.54228
103638322	LOC103638322	6.57729
109945267	LOC109945267	5.4007
103650471	LOC103650471	2.56516
109942542	LOC109942542	6.88846
100383693	LOC100383693	-1.59788
100384359	LOC100384359	7.41837
103649639	LOC103649639	1.05407
103641142	LOC103641142	-1.03232
103627543	LOC103627543	2.01766
109943749	LOC109943749	7.24964
100281378	pco066796	-1.44984
100382369	LOC100382369	-1.09356
103650721	LOC103650721	-1.32447
103638135	LOC103638135	1.53013
100384044	LOC100384044	-1.21049
103647886	LOC103647886	-1.28284
103645919	LOC103645919	4.4298
103634969	LOC103634969	6.17022
100285293	LOC100285293	-1.79075
103648429	LOC103648429	6.02779
100279918	LOC100279918	-1.27739
100274888	LOC100274888	6.40406
109941732	LOC109941732	7.09196
100193400	LOC100193400	1.22125
103646931	LOC103646931	2.85368
103633944	LOC103633944	6.09877
100194066	umc2229	-1.04014
100304391	pco079591	-1.40776
103630323	LOC103630323	6.46001
103629600	LOC103629600	6.81135
100384320	LOC100384320	-1.27596
100283318	LOC100283318	-1.7575
100284598	LOC100284598	-1.2585
100384626	LOC100384626	-1.79319
103626076	LOC103626076	5.99697
103654477	LOC103654477	2.03513
100501023	100501023	4.35019
103648259	LOC103648259	-1.40441
103651422	LOC103651422	6.51407
100382364	cl955_1	3.2322
542507	cko2	-1.12927
100284760	LOC100284760	6.81968
103631975	LOC103631975	-1.0448
103652123	LOC103652123	7.01339
103645833	LOC103645833	3.88259
109945367	LOC109945367	-1.59702
100502408	LOC100502408	-1.47822
103646792	LOC103646792	-1.10234
109940945	LOC109940945	1.72963
100281447	si486079h08a	-1.11162
103629474	LOC103629474	5.5219
100286067	pco101731	1.74158
100304421	COL5	-1.05648
100279819	LOC100279819	-1.33805
100304064	LOC100304064	-1.81069
100274356	LOC100274356	19.0946
103644262	LOC103644262	-1.81447
103649967	LOC103649967	-1.01559
100216803	LOC100216803	-1.09253
100283078	si707033a12	6.84286
606406	a2	-1.11444
107305682	LOC107305682	21.0657
103635710	LOC103635710	6.00293
100272963	pco144549(705)	-2.10957
100381409	TIDP2917	-1.28326
103650509	LOC103650509	2.24177
107326007	LOC107326007	-1.76289
100284967	pco091486(738)	1.69345
100281946	LOC100281946	-1.38541
103637608	LOC103637608	3.05663
100381528	LOC100381528	-1.15938
100281729	LOC100281729	-1.6581
100272315	LOC100272315	5.22227
103644222	LOC103644222	-1.35103
100285523	LOC100285523	2.98994
100382748	LOC100382748	1.03385
107275245	LOC107275245	5.12305
103643350	LOC103643350	-1.33571
732843	Hox1b	1.14299
100282375	LOC100282375	-1.27253
111591357	LOC111591357	4.75059
103654474	LOC103654474	2.98858
103651587	LOC103651587	5.42907
109939694	LOC109939694	6.65778
103639802	LOC103639802	4.62818
109942218	LOC109942218	7.38453
100275413	si605089f04	-1.01437
103643608	LOC103643608	1.42336
100277849	LOC100277849	-2.21408
103626217	LOC103626217	-1.07535
103632980	LOC103632980	-6.80719
103645918	LOC103645918	6.98015
103649746	LOC103649746	1.26266
109941249	LOC109941249	3.56985
100382554	CYP71C1	-1.0327
103638413	LOC103638413	1.93666
103650699	LOC103650699	1.30971
109944794	LOC109944794	1.2853
109943121	LOC109943121	8.7918
100501924	LOC100501924	-2.10087
100273741	LOC100273741	1.70294
103629612	LOC103629612	-1.09753
542759	pdk1	1.5924
103654471	LOC103654471	4.81073
100277865	LOC100277865	-1.13243
541733	LOC541733	-1.35103
100194178	LOC100194178	1.43843
100383114	LOC100383114	-1.98384
103626866	LOC103626866	7.36592
100273722	LOC100273722	-1.09659
103646880	LOC103646880	1.95
100273605	TIDP2851	-1.61373
100502545	LOC100502545	3.02132
100285481	LOC100285481	-1.08923

## Sheet: DEGs_1h
gene_id	gene_symbol	diffexp_log2fc_DTE_1h.vs.TE_1h
100276964	LOC100276964	2.45288
103631031	LOC103631031	3.06744
103633959	LOC103633959	4.07867
103640143	LOC103640143	4.07867
103649694	LOC103649694	2.23237
100279311	cl2817_2a	2.27704
100273813	LOC100273813	2.24678
100283375	umc1794	-3.08266
103634770	LOC103634770	2.24616
100279083	LOC100279083	3.47695
100384481	LOC100384481	-7.14436
103648841	LOC103648841	-6.81862
103649655	LOC103649655	-7.37173
100277838	LOC100277838	5.40529
103640746	LOC103640746	2.41753
100272718	LOC100272718	-2.9539
100382374	bHLH104	-2.74231
100273455	cl217_2b	1.09676
100277712	LOC100277712	2.17764
103635837	LOC103635837	2.30251
542100	COR413-TM1	1.94309
541907	EXPA5	2.31064
109944792	109944792	-8.3872
109943516	LOC109943516	3.73902
100277555	LOC100277555	-3.41238
103646416	LOC103646416	2.38062
103644420	LOC103644420	3.48041
100281754	LOC100281754	2.63374
103649764	LOC103649764	1.31366
100273001	LOC100273001	-1.01448
100273807	LOC100273807	3.19256
100279627	LOC100279627	3.07935
103637535	LOC103637535	1.34019
103649747	LOC103649747	-4.47745
100280201	LOC100280201	-8.37397
100277678	LOC100277678	1.91877
541983	pao1	1.07456
103649840	LOC103649840	-4.12441
103627666	LOC103627666	2.37025
109946104	LOC109946104	3.50618
100282935	LOC100282935	-1.39964
100382772	LOC100382772	1.08794
103626517	LOC103626517	3.19361
103648027	LOC103648027	3.00131
103654378	LOC103654378	-1.78037
100282026	LOC100282026	-1.56605
100285353	TIDP2788	-1.35116
103646867	LOC103646867	2.72203
100283627	umc1162	2.39294
100274028	HB21	1.74165
100281451	LOC100281451	1.419
100273925	LOC100273925	-10.413
100193444	AUX3	-1.14732
100279400	LOC100279400	-1.46911
100273088	LOC100273088	-1.33766
100284467	IDP1425	-1.67661
103633424	LOC103633424	-1.60912
100274660	LOC100274660	-3.06475
542472	amyb5	1.04313
100275455	LOC100275455	-1.91841
100282764	LOC100282764	-1.55137
103652790	LOC103652790	2.43131
111274022	LOC111274022	-2.21933
100276951	LOC100276951	1.02212
103630483	LOC103630483	2.19132
100284190	LOC100284190	4.6618
100382313	LOC100382313	-1.50557
100275936	LOC100275936	-1.6406
100284168	LOC100284168	2.00009
100216976	LOC100216976	1.9991
100285783	LOC100285783	1.53373
103630235	LOC103630235	5.62779
100285506	mrpi2	-2.02578
541894	tip2a	1.19956
103639585	LOC103639585	1.59219
100382618	TIDP2927	5.54772
100275548	LOC100275548	-1.09414
103647983	LOC103647983	3.39654
100279506	LOC100279506	1.61632
100285579	TIDP2780	-2.70822
103649821	LOC103649821	1.25295
103631819	LOC103631819	1.57129
100273344	LOC100273344	4.7588
100276602	IDP1415	-1.87498
100192350	asn3	1.74306
100278056	LOC100278056	-2.62014
100285429	LOC100285429	1.04533
103635032	LOC103635032	1.14378
100193303	cl2682_1	-1.48046
103645770	LOC103645770	-1.96611
100275480	LOC100275480	-1.7378
100275235	LOC100275235	1.26617
100279738	LOC100279738	1.7915
100277634	LOC100277634	-1.1904
100281339	umc1796	-2.01444
542580	d3	-1.51893
100280590	LOC100280590	2.01627
103647857	LOC103647857	-1.47211
103653744	LOC103653744	3.07944
103637594	LOC103637594	6.68591
107521951	LOC107521951	1.50128
103650330	LOC103650330	1.00108
109944624	LOC109944624	4.00935
100275681	LOC100275681	2.04009
103654551	LOC103654551	1.89871
103649007	LOC103649007	3.25706
100285037	LOC100285037	2.31953
100382025	LOC100382025	-1.27955
103649671	LOC103649671	1.08217
100283148	LOC100283148	-1.83535
103635410	LOC103635410	1.35566
103633573	LOC103633573	-1.01409
100192891	csu308	-2.13187
103651898	LOC103651898	-1.3701
100281191	LOC100281191	1.01006
100384786	LOC100384786	-1.35593
103628191	LOC103628191	5.86569
103636095	LOC103636095	-1.22358
542571	pox2	1.54858
100273194	EREB93	-2.34064
100194000	LOC100194000	-1.40532
100280446	CKX10	-1.2997
100272749	umc2567	-1.7512
541856	lox1	1.57362
100275408	LOC100275408	2.26048
100284591	LOC100284591	2.24123
103639158	LOC103639158	2.01145
103634871	LOC103634871	-1.72905
100281760	LOC100281760	2.29922
103639283	LOC103639283	1.49362
103636683	LOC103636683	3.65157
100193293	LOC100193293	1.3587
103653996	LOC103653996	-1.04282
103639893	LOC103639893	1.99373
542246	ts2	1.44771
100191931	LOC100191931	1.02259
100272483	LOC100272483	2.35826
100283108	LOC100283108	1.31333
100280468	cl15281_1(600)	-1.45209
100272937	LOC100272937	-1.20725
103646132	LOC103646132	-1.78746
109939893	LOC109939893	2.6541
100283644	IDP582	1.3748
103630501	LOC103630501	2.20992
100284540	LOC100284540	-1.40122
103649730	LOC103649730	-3.37248
100281504	LOC100281504	1.77117
100275301	LOC100275301	-2.94448
100381959	IDP691	2.52576
100194234	LOC100194234	-1.57339
100216738	LOC100216738	1.77618
100283833	cl21519_1	-1.02476
103649659	LOC103649659	1.24565
100286264	LOC100286264	-2.29551
103654348	LOC103654348	-1.5324
100272715	LOC100272715	-1.52101
100276188	LOC100276188	1.49289
107522022	LOC107522022	-1.78633
100280003	LOC100280003	3.37975
109945304	LOC109945304	2.01527
100284786	pco149432	1.0862
103627063	LOC103627063	1.54619
103651291	LOC103651291	1.58736
100272870	LOC100272870	1.12024
100283110	LOC100283110	2.41012
100217048	bHLH20	-1.41945
100279230	LOC100279230	-3.15201
103628951	LOC103628951	-1.15816
100276897	LOC100276897	2.54467
103640581	LOC103640581	2.32193
100280482	LOC100280482	1.68989
103626754	LOC103626754	-1.3485
100502167	WRKY111	-1.05565
100281961	IDP694	-1.4293
107546748	LOC107546748	1.11366
100281190	LOC100281190	1.38078
103648104	LOC103648104	5.36827
100502216	LOC100502216	-1.64095
100283295	LOC100283295	-1.84951
100275040	LOC100275040	-2.26087
103646394	LOC103646394	2.11244
103648197	LOC103648197	5.36377
111589938	LOC111589938	-1.63233
103631833	LOC103631833	-1.08421
542034	TIDP3516	1.95226
100383045	LOC100383045	2.01731
100382246	LOC100382246	3.10225
100193377	umc2598	-1.85297
100279407	LOC100279407	3.05861
542597	piip1	1.35204
100282651	LOC100282651	1.03111
100037792	cda1	1.46125
100501224	LOC100501224	-1.0285
100191924	LOC100191924	-2.81009
103641112	LOC103641112	1.13126
103645985	LOC103645985	1.32427
100276241	pco065250b	1.03632
100502286	LOC100502286	3.18981
100275119	LOC100275119	-1.44407
100285021	LOC100285021	1.62204
109945455	LOC109945455	-1.28579
100193383	LOC100193383	-1.87038
100276169	LOC100276169	-1.90037
109943773	LOC109943773	2.82608
103644178	LOC103644178	-1.3555
100285361	LOC100285361	-1.75045
103634971	LOC103634971	3.53688
100304329	LOC100304329	1.34089
100280048	LOC100280048	1.07808
100273491	LOC100273491	1.13782
100275354	LOC100275354	-1.02507
103652788	LOC103652788	1.33771
100283994	csu902	-1.42017
109940862	LOC109940862	2.33933
103627719	LOC103627719	1.82967
103631713	LOC103631713	2.47902
103636456	LOC103636456	1.74849
100284471	LOC100284471	-1.28855
100502166	HB128	-1.88944
100382264	pco064372	1.33872
103633203	LOC103633203	2.87876
100280362	LOC100280362	-1.14158
100272620	cl52289_1b	-1.55709
100280842	LOC100280842	-1.66597
100304049	LOC100304049	5.27041
100272288	LOC100272288	1.14997
100383659	LOC100383659	-2.32802
103645981	LOC103645981	-1.6833
100382812	LOC100382812	-1.23904
107548102	LOC107548102	2.48328
103635534	LOC103635534	1.03889
103626441	LOC103626441	1.56591
100383786	LOC100383786	2.8299
100191538	LOC100191538	-1.24466
103647738	LOC103647738	7.57177
100281427	LOC100281427	1.5039
100285235	LOC100285235	-1.91368
100280447	mrpi1	-1.41367
542016	serk2	1.44072
103627578	LOC103627578	-1.13615
103630717	LOC103630717	-1.4185
100191519	LOC100191519	-1.07337
100194238	LOC100194238	3.55624
103636181	LOC103636181	6.04951
103632715	LOC103632715	-1.24867
100273389	LOC100273389	-2.02759
100281764	LOC100281764	1.0935
100281925	LOC100281925	2.74313
100501598	LOC100501598	-1.60718
103629445	LOC103629445	2.81442
103646362	LOC103646362	3.31817
100280070	LOC100280070	1.35299
541713	pco099019	1.87355
100272798	LOC100272798	-2.56278
103635056	LOC103635056	1.0966
103629438	LOC103629438	2.12886
100278133	cl4469_1	-1.424
100275789	LOC100275789	-1.36139
100282431	TIDP3438	2.25554
103633599	LOC103633599	3.46562
100283216	LOC100283216	3.64823
100194129	umc1709	1.1757
100383225	LOC100383225	1.80043
103633191	LOC103633191	-3.63295
103650459	LOC103650459	-3.02279
103654469	LOC103654469	1.86927
100274583	LOC100274583	-1.25848
100284693	LOC100284693	-1.27876
100383157	LOC100383157	-1.4847
103626473	LOC103626473	-1.41869
103643604	LOC103643604	-3.81115
103654736	LOC103654736	5.17701
542168	AY109712	1.78368
100193144	cl27985_1a	-1.33405
100279040	LOC100279040	-2.51222
100381953	LOC100381953	-1.11682
100382354	LOC100382354	-2.08679
100280932	EREB156	-1.42331
100280267	pco141808(267)	3.64707
100384623	LOC100384623	-2.02665
103629798	LOC103629798	-3.57152
100277209	LOC100277209	1.23956
100281100	LOC100281100	-2.21275
103638138	LOC103638138	-1.05995
103636702	LOC103636702	2.75331
100191342	SRS7	-1.3623
100502041	LOC100502041	1.57617
103647403	LOC103647403	2.29098
100502336	LOC100502336	1.026
100280976	LOC100280976	1.91069
103634603	LOC103634603	-1.26256
103635662	LOC103635662	2.02477
109943316	LOC109943316	1.22066
100383989	LOC100383989	1.25466
103645659	LOC103645659	1.31278
103625973	LOC103625973	-1.47081
100192111	LOC100192111	1.88447
100037802	lox2	1.50722
103655620	LOC103655620	-2.40876
103651120	LOC103651120	-1.40557
100281281	LOC100281281	-2.436
100281945	LOC100281945	1.04878
100272864	PYL9	-1.04448
100279180	LOC100279180	-3.77422
109942762	LOC109942762	2.42143
100194124	pco074618	-1.36635
103654870	LOC103654870	-1.15246
100273016	ZAR9	-1.77371
103640273	LOC103640273	3.68637
103627395	LOC103627395	1.43801
100194231	LOC100194231	-2.13001
100276596	LOC100276596	-1.05273
107548113	LOC107548113	-2.32957
100279360	LOC100279360	3.4798
100274790	LOC100274790	-1.53254
103652706	LOC103652706	6.94251
107546763	LOC107546763	-2.17508
100382558	LOC100382558	2.51087
103640522	LOC103640522	2.77923
103653928	LOC103653928	1.46845
103650056	LOC103650056	3.19205
103641734	LOC103641734	3.4665
103630641	LOC103630641	-1.8255
103633313	LOC103633313	-1.3195
100037793	cda2	1.34116
103632815	LOC103632815	-2.23148
100281585	LOC100281585	-1.0406
100383950	LOC100383950	-1.94294
100281361	LOC100281361	-3.23322
100281014	LOC100281014	-1.02103
103627411	LOC103627411	-1.3781
103649836	LOC103649836	-1.70188
103638146	LOC103638146	-1.42216
109944044	LOC109944044	5.74289
100216665	LOC100216665	-1.37315
100284289	LOC100284289	1.04555
103651003	LOC103651003	-1.66038
100272280	LOC100272280	-1.15097
100285264	LOC100285264	-1.42519
542258	pal3	-1.14241
100283989	LOC100283989	-2.06607
100275527	LOC100275527	-1.16733
100193234	LOC100193234	1.15433
100193737	HO1	-1.03893
100278490	LOC100278490	1.55688
103638882	LOC103638882	1.01431
100303866	LOC100303866	-1.03311
103632909	LOC103632909	4.57082
100274061	LOC100274061	-1.08705
100191910	dhs2	1.89889
103645055	LOC103645055	-1.48728
100281064	LOC100281064	-1.35072
103633296	LOC103633296	-2.00556
103639296	LOC103639296	2.82771
100281353	LOC100281353	1.47352
103633146	LOC103633146	1.10482
100191526	LOC100191526	-1.94319
103651806	LOC103651806	4.54404
100501929	LOC100501929	-1.73631
100279117	LOC100279117	-1.07243
103632817	LOC103632817	-1.58975
100304070	MYB112	-1.37555
103637729	LOC103637729	-1.11609
103654984	LOC103654984	5.90241
103626512	LOC103626512	-1.94347
103628982	LOC103628982	-1.37558
109943317	LOC109943317	4.3973
100193963	si486073c04	1.06145
100280823	LOC100280823	-1.11105
103634737	LOC103634737	4.60658
100502487	LOC100502487	-1.18778
100384510	LOC100384510	-1.17392
100217270	LOC100217270	-2.09202
109944350	LOC109944350	6.53809
103635254	LOC103635254	1.67971
100279884	umc1671	-1.17824
103653667	LOC103653667	1.4066
100280480	LOC100280480	-1.39546
100272825	LOC100272825	-1.37877
103635082	LOC103635082	-1.24438
100279748	pck2	-1.36069
103651036	LOC103651036	-3.36371
100286345	LOC100286345	-3.07521
103643618	HAK21	2.64927
103643691	LOC103643691	-1.6245
100276390	LOC100276390	-3.15956
100283053	LOC100283053	-1.6073
100304291	LOC100304291	-1.03682
103651023	LOC103651023	-1.20042
100191890	LOC100191890	-1.81541
103655642	LOC103655642	-5.84502
103651195	LOC103651195	-1.6406
100277507	LOC100277507	-1.47664
100279454	LOC100279454	-1.09556
100285894	LOC100285894	2.08545
103630203	LOC103630203	-1.50115
100383495	LOC100383495	1.55698
100382505	LOC100382505	-1.31813
103648026	LOC103648026	-1.12431
103654500	LOC103654500	2.43713
100285826	LOC100285826	-1.42247
107197951	LOC107197951	-1.11439
100281916	LOC100281916	-1.2739
103627433	LOC103627433	1.27614
100272590	bHLH114	2.28181
100304392	LOC100304392	3.26841
542312	xet1	-2.12292
103628915	LOC103628915	1.41908
100275085	LOC100275085	-1.10861
100501773	LOC100501773	1.23458
103637728	LOC103637728	-1.73312
103647524	LOC103647524	1.72708
542184	ERF1	-1.66321
100280561	LOC100280561	-2.27271
109946089	LOC109946089	2.36389
100216875	LOC100216875	2.23667
103629801	LOC103629801	1.24206
103639369	LOC103639369	2.33936
111589235	LOC111589235	-1.77736
103643223	LOC103643223	-2.08193
100274058	LOC100274058	-2.12057
100191196	umc1979	1.03502
103632716	LOC103632716	2.46668
100279844	LOC100279844	1.02455
103634485	LOC103634485	-1.1056
100284357	LOC100284357	-1.50403
100273970	umc1427	-1.35568
103642738	LOC103642738	-2.9719
109943544	LOC109943544	1.42953
100278562	LOC100278562	-1.12731
103626061	LOC103626061	4.88757
103651385	LOC103651385	-1.69361
100283082	LOC100283082	1.51198
100381673	TIDP2673	-2.90226
100274251	LOC100274251	1.65202
100286319	LOC100286319	1.57741
100285777	LOC100285777	2.54076
103643796	LOC103643796	-1.03701
103649851	LOC103649851	-1.4654
100191178	TIDP3581	2.42388
100282433	LOC100282433	-1.52991
100216819	LOC100216819	1.64548
100273826	cl27608_1	-2.41194
100283816	pco070877	-3.2942
103649891	LOC103649891	3.48705
100191716	NAC95	-1.31154
103635771	LOC103635771	1.04456
103652726	LOC103652726	1.0245
100502393	LOC100502393	-1.23615
100382370	LOC100382370	-2.93135
109940833	LOC109940833	1.94533
109939442	LOC109939442	-2.76527
103638394	LOC103638394	2.69854
100281074	LOC100281074	-1.29672
100381992	LOC100381992	-1.2746
100284773	pco067049	-1.92292
100284898	LOC100284898	1.13966
100274732	IDP2448a	-1.62114
103642146	LOC103642146	-1.21227
100284930	LOC100284930	2.19692
100277165	LOC100277165	-1.91944
103631829	LOC103631829	1.39877
100193657	si614017g03	2.17447
100286380	pco117016	-1.2689
100383476	pco098114(672)	-1.70521
100274029	LOC100274029	-2.54627
103643257	LOC103643257	-1.71385
100285589	umc2378	-1.08566
107648857	LOC107648857	1.26681
100191500	LOC100191500	-1.56984
103653089	LOC103653089	1.97413
100276881	LOC100276881	-1.7963
100193486	HB45	-1.20402
100191285	LOC100191285	-1.39449
100217121	LOC100217121	-3.63119
100275289	LOC100275289	-1.6985
103641872	LOC103641872	-1.78487
100278231	LOC100278231	-1.7894
103631958	LOC103631958	2.50322
100277144	LOC100277144	-2.97226
103643236	LOC103643236	-1.25162
103650471	LOC103650471	3.28849
109942542	LOC109942542	5.01982
100284545	LOC100284545	-1.7262
100272959	LOC100272959	1.00346
100276545	IDP856	1.89406
103648266	LOC103648266	2.31284
100191939	LOC100191939	-1.6209
100501893	LOC100501893	2.25915
103639592	LOC103639592	1.19777
100280750	LOC100280750	-2.68193
103629174	LOC103629174	1.29829
100383885	LOC100383885	2.11505
100381888	LOC100381888	1.96533
100280811	LOC100280811	-1.26943
107521947	LOC107521947	-2.89881
103650192	LOC103650192	-1.11081
100384359	LOC100384359	5.62738
103637788	LOC103637788	1.0609
100192105	LOC100192105	1.42269
100193932	LOC100193932	-2.33934
103639274	LOC103639274	1.66021
100286293	LOC100286293	-1.46397
542681	SI397	-1.66064
103649652	LOC103649652	-1.75309
103656044	LOC103656044	-2.75631
100283066	sdh1	-1.94957
100285871	LOC100285871	1.43703
109943107	LOC109943107	1.7804
100280731	LOC100280731	-1.1155
103654244	LOC103654244	-1.17607
100383661	LOC100383661	-1.24556
100285787	LOC100285787	1.20274
103626680	LOC103626680	-1.42418
103630465	LOC103630465	-3.0947
100384532	LOC100384532	-1.2554
542364	adh2	-1.67966
103631449	LOC103631449	-1.75398
100381980	LOC100381980	1.08664
103643915	LOC103643915	1.20864
100276384	LOC100276384	-1.35709
100191225	LOC100191225	-1.24228
103630318	LOC103630318	1.03488
100383658	LOC100383658	-2.99419
100281926	LOC100281926	-1.18278
103647426	LOC103647426	-1.71759
103654247	LOC103654247	1.27883
100304234	LOC100304234	-2.41612
100382933	LOC100382933	3.39532
103646587	LOC103646587	1.41103
109941458	LOC109941458	1.10319
100217307	LOC100217307	-2.50578
100286092	pco149616(391)	-1.4446
103630633	LOC103630633	-1.31584
606477	LOC606477	-1.0992
100275443	umc1766	-1.65362
100283161	si618049b08	1.39653
100279092	LOC100279092	-1.90706
103645813	LOC103645813	1.37208
103633510	LOC103633510	8.9157
100283251	LOC100283251	-1.18956
100383937	LOC100383937	-1.4141
100193284	LOC100193284	1.2579
100275318	LOC100275318	-1.58659
100272945	LOC100272945	-2.74718
100383623	LOC100383623	1.28318
103638799	LOC103638799	-3.33695
103629621	LOC103629621	1.07866
100283282	LOC100283282	-1.66318
100277082	LOC100277082	1.44949
100284744	LOC100284744	-1.20763
103635435	LOC103635435	3.5449
100037799	Bk2L6	-2.46593
542750	spr9	-1.23141
100502215	LOC100502215	1.81079
100286356	LOC100286356	-1.84011
100286244	LOC100286244	-2.92726
100382788	LOC100382788	1.94469
100276859	LOC100276859	4.97419
103646994	LOC103646994	2.37652
542363	adh1	-1.21382
100274176	LOC100274176	1.26236
100282350	LOC100282350	1.34667
100272341	LOC100272341	1.8504
103637730	LOC103637730	-1.86905
100282545	pco129777b	1.22591
103645931	LOC103645931	-1.45209
103636439	LOC103636439	-1.47288
100280983	LOC100280983	-3.44157
100279389	AY106825	-1.83347
103647358	LOC103647358	1.1038
100283248	LOC100283248	1.31563
103643693	LOC103643693	1.01258
103646598	LOC103646598	1.59578
103653121	LOC103653121	5.34045
103642951	LOC103642951	1.43218
100273026	LOC100273026	-3.02825
100191714	LOC100191714	-1.01469
100274071	LOC100274071	-1.30832
100277810	LOC100277810	-1.91169
100280678	LOC100280678	-2.19531
103633148	LOC103633148	-1.01364
100382115	LOC100382115	-2.24223
541886	PIP1-4	-1.17246
109942247	LOC109942247	-1.48287
100277248	cl36574_1b	-1.16169
100273113	LOC100273113	1.01519
103634306	LOC103634306	-1.3382
103625711	LOC103625711	-1.53988
103647699	LOC103647699	-2.86834
103634922	LOC103634922	-2.29382
100282209	LOC100282209	2.03207
100275496	LOC100275496	-1.40969
103651678	LOC103651678	1.45659
100191527	cl9926_1(729)	1.19884
606483	PPCK1	-2.67886
103627522	LOC103627522	5.03274
100284564	LOC100284564	1.7899
103642269	LOC103642269	-2.14953
103654125	LOC103654125	-2.52034
103642202	LOC103642202	-1.2812
100281021	LOC100281021	-1.64269
103635727	LOC103635727	1.85679
100216769	LOC100216769	1.51019
100282066	umc2403	-1.17869
103649860	LOC103649860	-1.51481
100280258	LOC100280258	1.19761
100381535	LOC100381535	-1.12752
100281113	LOC100281113	-1.18684
109943511	LOC109943511	5.78593
100283149	pco086826a	-1.20179
103644304	LOC103644304	2.37519
100280246	IDP150	-1.14514
100194200	ARF8	1.17532
103634969	LOC103634969	5.17669
542276	fdx3	-1.07624
100272351	LOC100272351	-1.15045
103648429	LOC103648429	5.37454
103631613	LOC103631613	-1.91111
100193705	LOC100193705	-1.1256
100283502	LOC100283502	1.31589
100281063	AW267377	-2.1019
541909	expB4	2.14137
100274424	LOC100274424	1.70082
103654933	LOC103654933	-1.58846
103633519	LOC103633519	1.38261
103631486	LOC103631486	-4.09042
100275241	LOC100275241	-2.74536
100283864	LOC100283864	1.27758
100274888	LOC100274888	2.89626
103638128	LOC103638128	-1.39508
103646317	LOC103646317	-1.94474
100274623	LOC100274623	-2.51082
100382453	LOC100382453	1.16443
100281316	LOC100281316	1.34893
100272782	LOC100272782	-1.56725
103631412	LOC103631412	2.16455
100277566	LOC100277566	4.82388
100193400	LOC100193400	1.18012
103644405	LOC103644405	-1.82391
100282757	LOC100282757	-1.10349
103643664	LOC103643664	-1.17115
100191227	LOC100191227	1.39596
103650569	LOC103650569	3.62372
103653100	LOC103653100	1.99517
100272836	pco138435(368)	1.13547
103628879	LOC103628879	1.09992
100857041	PP2C19	-1.08377
100284765	LOC100284765	-1.13993
100279482	LOC100279482	2.43401
103629226	LOC103629226	-1.37704
103653944	LOC103653944	1.58465
100279433	aos2	1.37049
100281867	LOC100281867	-1.27642
103639121	LOC103639121	1.70773
103633264	LOC103633264	-1.82487
100275132	LOC100275132	-2.80784
100191682	LOC100191682	1.23568
103632043	LOC103632043	-1.33831
103636385	LOC103636385	-1.56827
103627659	LOC103627659	-1.11316
100273563	pco142939	-1.67323
100283619	LOC100283619	-1.82781
100191686	LOC100191686	1.27256
542252	mas1	-1.13041
100191851	LOC100191851	-1.74845
100278089	LOC100278089	-2.19564
100273638	pco123260	-1.43594
100284199	LOC100284199	-1.98194
100280948	LOC100280948	-1.35342
100285127	LOC100285127	1.14818
100500945	LOC100500945	-1.2133
103649700	LOC103649700	1.39278
103654868	LOC103654868	1.76622
100285556	LOC100285556	-1.52612
100272394	LOC100272394	-3.04333
100279578	LOC100279578	-1.57003
100037755	LOC100037755	2.71374
542583	gpn1	-1.34922
103626076	LOC103626076	4.65788
103627762	LOC103627762	-2.32391
103634532	LOC103634532	1.33379
100277126	LOC100277126	2.50382
103637886	LOC103637886	1.48207
541895	tip2b	1.71314
103630789	LOC103630789	1.91288
100383962	si683014g05	1.09893
103650913	LOC103650913	-1.01224
103641402	LOC103641402	1.34065
100276501	TIDP3715	-1.02402
100383991	LOC100383991	-2.11413
107548107	LOC107548107	-1.41492
109944366	LOC109944366	1.10883
103627329	LOC103627329	-1.16614
100501706	LOC100501706	-1.18851
100381553	LOC100381553	-1.15386
100383702	LOC100383702	-1.17354
109939492	LOC109939492	2.13619
100284708	umc2624	1.18194
100286331	LOC100286331	-2.56153
100278001	IDP183	-1.54183
100193143	LOC100193143	-2.24759
103642232	LOC103642232	1.01405
541815	LOC541815	-1.82414
103625848	LOC103625848	-3.60958
100192574	LOC100192574	-1.17363
100276002	LOC100276002	-1.52068
100286307	LOC100286307	-2.11812
103636822	LOC103636822	-3.46686
100275699	LOC100275699	-1.05419
100276484	LOC100276484	-2.21842
100284984	LOC100284984	-1.39211
109943385	LOC109943385	-4.09042
100274633	pco108346	-1.07785
100193019	LOC100193019	-1.23463
100191151	LOC100191151	1.12153
100277145	LOC100277145	-2.94005
100282914	LOC100282914	-1.73154
100272711	umc2194	1.09344
100126887	cyp8	1.69541
103647502	LOC103647502	-1.52476
100284760	LOC100284760	5.25555
100279724	LOC100279724	1.42895
111589993	LOC111589993	-3.35309
103649687	LOC103649687	2.86042
542155	LOC542155	-1.08243
103647997	LOC103647997	1.59735
100383652	LOC100383652	-1.10342
100284205	LOC100284205	-1.5561
542033	zmm19	1.42953
100381574	LOC100381574	1.68733
103654934	LOC103654934	2.57363
542651	pdc2	-2.39338
103641595	LOC103641595	-1.02353
100284193	cl604_1	-1.25883
103647976	LOC103647976	-1.57535
103635104	LOC103635104	-1.41549
103631726	LOC103631726	-1.2709
103639315	LOC103639315	-1.35338
542561	mir1	-1.1523
111043195	LOC111043195	-1.91238
100283794	LOC100283794	1.42757
100384424	LOC100384424	1.65482
103640750	LOC103640750	2.29815
100273169	LOC100273169	1.20338
100283899	LOC100283899	-1.61268
100274370	LOC100274370	1.99619
606432	pht6	2.20304
103632803	LOC103632803	1.04193
100280507	LOC100280507	-1.56846
103638656	LOC103638656	4.29037
100275557	pco125920	1.32574
100283452	LOC100283452	-1.3027
100283088	LOC100283088	1.10053
100277603	LOC100277603	-1.31189
100275056	LOC100275056	-2.43759
103653543	LOC103653543	2.10476
100272885	si614021b09a	1.6578
100217228	pco098379	-1.98892
100193059	AY111089	-1.14946
100283129	pco076978a	-1.73132
109945367	LOC109945367	-2.73756
100284454	LOC100284454	-1.32334
100281591	LOC100281591	3.37436
100283382	LOC100283382	1.58292
100216694	LOC100216694	1.06756
109940945	LOC109940945	1.59774
103653384	LOC103653384	1.04902
103636636	LOC103636636	-1.76668
100281336	cl4921_1	2.57293
100276145	si605011d10	-1.38955
103642120	LOC103642120	-1.08266
100383466	LOC100383466	1.22571
100191750	LOC100191750	-1.37322
100273384	LOC100273384	-2.547
103647538	LOC103647538	-1.29327
103638099	LOC103638099	-1.755
103638819	LOC103638819	-1.8255
100280945	LOC100280945	-2.90261
103626666	LOC103626666	-1.53968
100282503	cl2158_1	-1.01372
100274964	LOC100274964	-1.05224
103650058	LOC103650058	1.47716
100279270	TIDP2980	-2.70106
103634929	LOC103634929	-2.96648
100383714	si707081c02	-1.06392
100216626	TIDP3567	-2.37784
100216859	LOC100216859	1.95464
109944961	LOC109944961	-1.38628
103629474	LOC103629474	2.73715
103644154	LOC103644154	2.08431
100273454	LOC100273454	1.37698
100304421	COL5	-1.29663
100272381	LOC100272381	-2.461
100273694	AY111073	-1.36274
100280184	cl9766_1	-2.91234
103638821	LOC103638821	-1.36086
109939243	LOC109939243	-1.94478
103650125	LOC103650125	-2.03571
103644182	LOC103644182	1.82792
100194191	LOC100194191	2.32543
103634152	LOC103634152	-1.68814
100272546	si946084h12	-1.32106
103629942	LOC103629942	-2.68328
100279120	LOC100279120	-4.12471
100037767	psei6	-2.00502
103654518	LOC103654518	-1.4549
100501517	LOC100501517	1.5887
100276521	pco076094	-1.2927
100277272	LOC100277272	-1.35907
100279141	LOC100279141	-1.77874
100280654	LOC100280654	-1.67311
100277233	LOC100277233	-1.80326
100192463	LOC100192463	-1.35688
100273449	TIDP9204	-1.22254
100272904	LOC100272904	1.29305
100193478	LOC100193478	-1.69475
100285636	cl31663_1(73)	-1.56954
100277199	pco114187(763)	-2.72983
103647628	LOC103647628	-1.79652
100286260	LOC100286260	1.09426
100273048	LOC100273048	-1.20462
103653712	LOC103653712	-2.98624
100501883	LOC100501883	-1.13631
100281263	pco079405	1.76827
100501498	LOC100501498	1.07736
100285888	LOC100285888	1.34894
100276556	LOC100276556	-1.06819
103627796	LOC103627796	-1.23676
103641900	LOC103641900	-2.07938
103644262	LOC103644262	-1.80402
100279711	LOC100279711	-1.1094
100501638	LOC100501638	1.68095
100217163	pco089222	-1.11933
100194171	LOC100194171	-2.45308
103643484	LOC103643484	-1.33601
100276385	LOC100276385	2.89665
100280275	LOC100280275	-1.41484
109942441	LOC109942441	-1.99224
100274392	LOC100274392	1.12401
103633511	LOC103633511	-1.96528
100382939	LOC100382939	-2.68863
100125639	PER70	2.10759
100285577	LOC100285577	1.45044
100274167	LOC100274167	-1.20055
103654178	LOC103654178	4.55752
100280285	LOC100280285	1.34218
100272963	pco144549(705)	-1.77602
542715	thi2	1.00692
100279968	LOC100279968	2.30602
100285901	LOC100285901	-1.19334
100277653	LOC100277653	1.49285
100191751	LOC100191751	1.459
100276955	LOC100276955	-2.93768
103641956	LOC103641956	2.29775
103647003	LOC103647003	1.37172
100286180	LOC100286180	1.22892
100282141	LOC100282141	-1.43976
103636199	LOC103636199	1.15862
100281904	LOC100281904	2.641
542321	lhcb6	-2.96886
100277143	LOC100277143	-1.88027
103625729	LOC103625729	-1.06116
100286158	LOC100286158	1.31992
100502289	PLTZ1	-1.13488
100274767	umc1290	-2.55236
100192978	IDP190	-1.37127
103626226	LOC103626226	-1.07529
100193279	LOC100193279	-1.51765
100194332	LOC100194332	-1.27099
100272269	pco089198	-1.46055
542360	nrx1	-1.07588
100277784	LOC100277784	-1.59271
100281252	LOC100281252	-1.06908
100274751	LOC100274751	1.26398
100284967	pco091486(738)	1.62793
100280651	LOC100280651	-2.53336
103643363	LOC103643363	-1.82417
103645124	LOC103645124	-2.03638
103651103	LOC103651103	-1.39879
100278020	IDP456	-2.21316
103627765	LOC103627765	4.49822
103644643	LOC103644643	-1.45568
100285278	LOC100285278	-1.89576
103650011	LOC103650011	2.5704
542140	LOC542140	-1.29515
100272480	LOC100272480	-2.21012
100275405	LOC100275405	-1.99688
542376	pdc1	-2.72728
100275200	LOC100275200	-1.1606
103631626	LOC103631626	2.62722
100286313	EREB65	-2.45861
542037	LOC542037	-2.55391
100126941	IDP2492	-1.08995
100282340	LOC100282340	1.37722
100281729	LOC100281729	2.15438
100272315	LOC100272315	2.16034
100281048	LOC100281048	1.7755
103627755	LOC103627755	1.16296
100280745	LOC100280745	-1.6024
100286317	LOC100286317	-1.52864
100285588	LOC100285588	-1.03299
100275502	LOC100275502	1.8179
103636633	LOC103636633	-4.88735
100286338	umc2588	-1.74732
100275866	LOC100275866	-1.42045
100283776	LOC100283776	-1.82817
101027113	LOC101027113	1.57514
109943384	LOC109943384	-4.09042
100281015	LOC100281015	1.12121
100382465	LOC100382465	-3.94814
100276769	LOC100276769	-1.96636
103642195	LOC103642195	-2.93298
100276653	LOC100276653	-1.53666
100285534	LOC100285534	-1.71611
100276942	LOC100276942	-1.04944
100278316	si946092e03	1.62344
100273561	TIDP3162	-1.52025
103635844	LOC103635844	-3.16446
100281627	LOC100281627	-1.09865
100194106	bHLH137	2.28418
732732	opr4	1.23754
100501751	LOC100501751	-1.45129
100275385	pco071587	-1.34295
100273041	LOC100273041	1.35672
100280034	LOC100280034	3.45542
100276499	LOC100276499	1.79027
100127541	umc1987a	-1.00537
103650745	LOC103650745	1.3718
100285280	LOC100285280	-3.23597
100280609	LOC100280609	1.36522
103630767	LOC103630767	1.37472
103651152	LOC103651152	4.08039
100383277	LOC100383277	-1.45809
103644037	LOC103644037	-1.13739
100275652	LOC100275652	-1.38949
100384791	IDP1951	-2.08832
100284442	LOC100284442	-1.17008
100279536	LOC100279536	-1.37838
100281794	LOC100281794	-1.79478
103640631	LOC103640631	-1.55402
100278901	LOC100278901	-1.63183
100272468	LOC100272468	1.62803
100277764	LOC100277764	-1.86991
100277911	LOC100277911	-1.22594
100501600	LOC100501600	3.32943
100285663	umc2279	-1.34034
109946117	LOC109946117	1.27342
103630229	LOC103630229	-1.11935
111591357	LOC111591357	2.18245
100303965	LOC100303965	-2.64664
103646546	LOC103646546	1.07423
100285879	gpm829	1.12175
100275644	LOC100275644	-1.33984
100275095	LOC100275095	-1.79043
100277204	LOC100277204	-2.36532
100275953	LOC100275953	-3.00793
100382742	LOC100382742	1.08393
103653608	LOC103653608	-1.9649
100276433	LOC100276433	-2.13904
100277036	TIDP3440	-1.07853
100280347	LOC100280347	-2.24527
109939694	LOC109939694	2.74715
103641906	LOC103641906	-1.19271
109942218	LOC109942218	4.76073
103630656	LOC103630656	1.62005
100285097	LOC100285097	-1.48754
100276153	LOC100276153	-2.17793
100278004	LOC100278004	-3.16654
100191429	LOC100191429	1.03084
103627537	LOC103627537	-2.42883
103654748	LOC103654748	-1.67455
103642150	LOC103642150	-1.09169
100501360	LOC100501360	1.39787
100274046	LOC100274046	2.79126
100282849	uaz158(alt)	-1.12596
100280431	LOC100280431	2.20496
100273181	cyp10	1.56967
100277849	LOC100277849	-1.67892
100285228	LOC100285228	-1.94046
100281379	umc2220	-1.0521
100382033	pco080795	2.26673
100193673	LOC100193673	-1.46435
100281073	LOC100281073	-1.43347
100280984	LOC100280984	-1.69857
103642599	LOC103642599	1.09059
100191218	LOC100191218	-1.94487
100284727	pco072542	1.059
103627094	LOC103627094	-1.33865
103626993	LOC103626993	2.38509
100191169	TIDP3506	-2.03923
100501815	LOC100501815	1.59332
103632535	LOC103632535	-1.09392
100272496	LOC100272496	1.78969
100274230	si605052a04	-1.03413
100275169	LOC100275169	-1.53861
103632980	LOC103632980	-5.60934
103649746	LOC103649746	1.63582
103641871	LOC103641871	-1.87206
100276732	umc2233	-1.92106
109940894	LOC109940894	1.8823
100276574	LOC100276574	-1.58399
103634692	LOC103634692	2.27075
103627480	LOC103627480	-1.69791
111589964	LOC111589964	-5.26126
100193182	LOC100193182	-1.6332
103626552	LOC103626552	-2.50232
100278761	LOC100278761	-1.24542
109943005	LOC109943005	1.74238
103630931	LOC103630931	-1.19296
100273163	csu868(trp)	1.43106
732835	HK1b2	-1.15135
103639523	LOC103639523	-1.90038
100274575	LOC100274575	1.18277
100276245	LOC100276245	2.15628
103647515	LOC103647515	-2.14741
100126898	kin1	3.46824
100191257	pco137346	1.21589
100285455	LOC100285455	-2.54888
103655899	LOC103655899	1.65245
100283680	pco145234	1.15793
103645865	LOC103645865	6.58597
100274980	LOC100274980	-1.65288
103647221	LOC103647221	-2.15164
103647239	LOC103647239	-1.91043
100278075	LOC100278075	-1.31293
100384367	LOC100384367	-2.30151
100275030	LOC100275030	-2.3112
541674	LOC541674	4.02395
103654853	LOC103654853	1.29104
100281688	LOC100281688	-1.83447
100284468	LOC100284468	1.31331
100192933	IDP1660	-1.02315
101027253	CA3P3	2.10955
100274542	umc1723	-2.72125
103634790	LOC103634790	-1.00826
103649885	LOC103649885	-2.95395
103630663	LOC103630663	-1.25685
103653427	LOC103653427	-1.70486
100286332	LOC100286332	-1.80499
100279109	LOC100279109	-2.39423
100191842	LOC100191842	2.40869
100276848	LOC100276848	-1.06672
103654463	LOC103654463	-2.13166
109943121	LOC109943121	5.54607
100285149	LOC100285149	-1.27222
100282827	LOC100282827	1.41977
100286280	LOC100286280	-1.49966
100383482	LOC100383482	-4.07676
103646525	LOC103646525	-1.84026
100193680	LOC100193680	1.56264
100273332	LOC100273332	-1.31957
103633095	LOC103633095	-2.5824
100275415	LOC100275415	1.1715
100274033	LOC100274033	3.11197
100282137	TIDP3416	-1.97204
100381655	LOC100381655	-2.15845
100384761	LOC100384761	-1.41987
103634574	LOC103634574	1.84093
100282027	LOC100282027	-1.99471
103633281	LOC103633281	-3.11869
103648159	LOC103648159	1.93634
103648491	LOC103648491	-1.0092
100381961	LOC100381961	-1.31023
103627089	LOC103627089	-1.42194
100193809	umc2272	-1.28173
100273299	THX4	-1.00072
103648213	LOC103648213	6.43829
100279168	LOC100279168	2.07736
732827	LOC732827	-1.52977
100279070	LOC100279070	-1.45691
100383845	LOC100383845	-2.1627
100193310	LOC100193310	1.88429
542058	a4	-1.03895
100216882	LOC100216882	1.0384
100281041	LOC100281041	-2.14668
100274947	LOC100274947	-2.72889
100381459	LOC100381459	-1.79739
100281288	umc1555	-1.72484
103638849	LOC103638849	1.48415
100274563	znod1	1.7017
100381935	LOC100381935	1.71535
100276421	LOC100276421	-1.09248
100281712	umc1249	1.4157
100281234	LOC100281234	-1.54184
100272958	LOC100272958	-2.50577
100281676	LOC100281676	1.49093
103629617	LOC103629617	-23.452
100282941	LOC100282941	1.23445
100278778	LOC100278778	1.54743
100303807	LOC100303807	-1.70183
103626309	LOC103626309	1.29967
103654471	LOC103654471	2.92253
100286174	LOC100286174	-1.91627
100285647	LOC100285647	1.53546
100277865	LOC100277865	-2.48934
100191528	LOC100191528	-1.1206
100280951	LOC100280951	-1.47021
100281871	LOC100281871	-2.07837
103627503	LOC103627503	1.25821
103653383	LOC103653383	1.25034
100276175	LOC100276175	-2.60097
100193472	LOC100193472	1.89527
100282670	TIDP3717	2.21081
100502532	LOC100502532	1.33958
100281826	LOC100281826	1.06452
100274323	LOC100274323	1.13813
100193686	LOC100193686	1.22426
100277379	LOC100277379	-2.34147
103650118	LOC103650118	1.81441
103631716	LOC103631716	-1.34364
100281995	pco156628	-1.29151
107522026	LOC107522026	1.0789
103638428	LOC103638428	1.4284
100191278	LOC100191278	-1.40293
103626988	LOC103626988	-2.36408
103630103	LOC103630103	1.49601
100281962	LOC100281962	-1.06446
100282142	LOC100282142	-1.12953
103627192	LOC103627192	-1.28503
100278220	LOC100278220	-1.12357
542313	phi1	-1.51982
103639011	LOC103639011	1.2943
100217218	pco088212	-1.92469
103654712	LOC103654712	1.19395
103632842	LOC103632842	-1.5693
103652968	LOC103652968	3.59782
100285379	TIDP2772	-1.53407
100217220	LOC100217220	1.3979
100192731	LOC100192731	1.25055
100283370	LOC100283370	3.26741
100274054	LOC100274054	2.05969
103635061	LOC103635061	-1.43215
103633243	LOC103633243	1.76474
100279397	LOC100279397	1.20573
103641693	LOC103641693	-1.19545
103638763	LOC103638763	-1.7158
100275330	LOC100275330	-2.61635
109940446	LOC109940446	4.33928
541974	tps1	2.79599
103654627	LOC103654627	8.34631
103633091	LOC103633091	1.79368
109943524	LOC109943524	1.52306
100285439	LOC100285439	-1.11467
100279044	LOC100279044	-2.44937
103636544	LOC103636544	-1.19976
100273752	LOC100273752	-3.43151
100282473	LOC100282473	-1.25158
100383114	LOC100383114	-1.89091
100281350	LOL3	-1.35336
541842	gst31	1.24337
103638672	LOC103638672	-3.31267
103626866	LOC103626866	3.11234
100282820	umc2053	-1.20233
100277000	LOC100277000	-2.1575
732743	spesyn	1.03264
100382116	LOC100382116	1.27363
100281579	LOC100281579	1.30326
100278276	LOC100278276	-2.79704
103647943	LOC103647943	-1.816
100194047	LOC100194047	1.49975
103636540	umc2357	1.51044
100272675	LOC100272675	1.59122
100191494	LOC100191494	1.88762
541919	pdc3	-1.00172
100277671	LOC100277671	-1.36901
100304377	LOC100304377	-1.80971
103645133	LOC103645133	-2.03387
103654397	LOC103654397	1.18298
100285804	LOC100285804	-1.87028
103632655	LOC103632655	-1.41981
100304375	srk1	1.56182
100193573	LOC100193573	-2.26188
100303994	LOC100303994	-1.00208
100282724	GLK44	-1.21589
100283060	EREB202	-1.57299
103643434	LOC103643434	1.29798
100284163	LOC100284163	-3.01848
103636463	LOC103636463	-1.25571
103649476	LOC103649476	4.68854
100276154	LOC100276154	-1.08016
103638587	LOC103638587	1.01821
103653136	LOC103653136	1.67748
103631177	LOC103631177	1.23478
103629935	LOC103629935	1.19052
100282881	LOC100282881	-1.2897
100275635	pco118188	-1.10136
100281232	WRKY64	1.12747
103644260	LOC103644260	2.68434
100274363	FBL2	-1.43535
100383352	LOC100383352	-1.7588
100276883	LOC100276883	1.35866
100286195	LOC100286195	-1.03855
100502283	LOC100502283	-1.08726
732731	opr3	1.19374
100500707	LOC100500707	1.91706
100384216	LOC100384216	-1.94145
100501595	LOC100501595	1.15854

## Sheet: DEGs_3h
gene_id	gene_symbol	diffexp_log2fc_DTE_3h.vs.TE_3h
100281583	LOC100281583	9.66756
100276964	LOC100276964	5.97784
103631031	LOC103631031	6.91639
100502220	LOC100502220	-2.03592
103633959	LOC103633959	7.52473
103640143	LOC103640143	7.52473
107546753	LOC107546753	6.47016
103649694	LOC103649694	2.51822
100279311	cl2817_2a	1.81468
100273813	LOC100273813	2.97966
100283375	umc1794	-2.55572
109943760	LOC109943760	4.01484
103634770	LOC103634770	5.23843
100279083	LOC100279083	5.37322
103629607	LOC103629607	6.01592
100384481	LOC100384481	-7.64119
103648841	LOC103648841	-5.47176
103649655	LOC103649655	-8.15516
100272718	LOC100272718	-3.68479
100382374	bHLH104	-3.25672
100282610	LOC100282610	-3.14349
100277712	LOC100277712	3.76814
103641995	LOC103641995	8.6655
100193121	LOC100193121	-1.58777
111589936	LOC111589936	2.61092
103635837	LOC103635837	2.94527
542100	COR413-TM1	5.04329
541907	EXPA5	3.75055
100272872	BG266188	1.31466
109944792	109944792	-8.96086
100272863	pco104742	-2.00506
100277555	LOC100277555	-2.80562
103646416	LOC103646416	3.48197
100281754	LOC100281754	5.71913
100273001	LOC100273001	-1.36545
100281257	LOC100281257	-1.4447
109939704	LOC109939704	1.24785
100273807	LOC100273807	2.36351
103652915	LOC103652915	3.1988
103637535	LOC103637535	1.83939
103649747	LOC103649747	-4.30882
103650884	LOC103650884	3.4228
100280201	LOC100280201	-8.99703
100277678	LOC100277678	1.84784
103631371	LOC103631371	1.76024
541983	pao1	2.12928
103639349	LOC103639349	-2.98824
103627036	LOC103627036	-1.62527
103627666	LOC103627666	1.82842
100415939	MADS9	8.69852
100275781	LOC100275781	-1.90212
109940336	LOC109940336	2.04819
100282935	LOC100282935	-1.06551
100381571	LOC100381571	-1.24368
103648027	LOC103648027	5.53726
103654378	LOC103654378	-1.91044
100282026	LOC100282026	-1.57736
103646044	LOC103646044	-1.21335
103625858	LOC103625858	-2.27187
100273925	LOC100273925	-11.0406
100285751	LOC100285751	-1.76746
100192589	H3C4	2.03732
100381309	bZIP45	-1.68034
100277313	LOC100277313	-2.06357
100127538	ZCN11	-1.76701
100193444	AUX3	-1.38114
100283826	LOC100283826	1.86321
100284031	LOC100284031	1.99898
100279400	LOC100279400	-1.64245
100383399	LOC100383399	3.42705
100277400	cl37495_1	-1.23351
100281560	LOC100281560	-1.60259
100502383	LOC100502383	2.30657
100191524	pco124760	-1.87214
100274660	LOC100274660	-2.52713
541977	bx6	-1.41115
111274022	LOC111274022	-1.82317
100282081	LOC100282081	-1.15817
100276951	LOC100276951	1.36166
103630483	LOC103630483	2.06622
100284190	LOC100284190	5.4955
100194240	LOC100194240	-1.4733
100285208	LOC100285208	-1.36194
542558	L-FNRI	-1.62091
541729	LOC541729	6.51516
100192561	IDP669	1.25443
103643208	LOC103643208	1.60056
100272892	LOC100272892	-1.1625
103629419	LOC103629419	-1.71547
100283931	umc1272	-1.64915
541865	LOC541865	1.19707
103649762	LOC103649762	1.89527
103649716	LOC103649716	1.09755
103638070	LOC103638070	1.60834
100286113	LOC100286113	-4.89743
100275547	LOC100275547	-1.08879
103630235	LOC103630235	5.97948
100272761	LOC100272761	-3.21363
100283045	LOC100283045	-1.50346
103644186	LOC103644186	2.3174
103638396	LOC103638396	-2.18496
109940239	LOC109940239	-3.86478
100280972	umc2170	-3.86154
103631990	LOC103631990	-2.19367
100193372	gpm184	-1.41756
103654434	LOC103654434	-1.06455
103626489	LOC103626489	-1.21071
103639585	LOC103639585	4.59016
103649392	LOC103649392	3.81373
541726	LOC541726	-3.54147
100282063	LOC100282063	2.98946
103647760	LOC103647760	-2.08689
732839	lac3	-4.27396
103645803	LOC103645803	-2.84262
100282319	umc2616	5.63697
103637295	LOC103637295	-1.45912
100273344	LOC100273344	3.3588
100276602	IDP1415	-1.51105
100192350	asn3	2.16844
109941192	LOC109941192	-2.84328
100272926	LOC100272926	-1.81321
100217242	LOC100217242	1.20091
100381559	LOC100381559	1.08946
100381744	LOC100381744	-3.3348
100384311	LOC100384311	2.44193
103636584	LOC103636584	-2.09073
100275480	LOC100275480	-1.31557
100275235	LOC100275235	2.14875
100279738	LOC100279738	3.17723
100277634	LOC100277634	-1.19002
100281339	umc1796	-1.88827
100283312	LOC100283312	1.00719
107521951	LOC107521951	2.46925
103650330	LOC103650330	2.10814
100283564	LOC100283564	2.29159
100275681	LOC100275681	1.69746
103654551	LOC103654551	3.30431
100283277	gnarley1	-3.73053
100273591	LOC100273591	-1.61924
100279956	LOC100279956	1.42937
100501614	LOC100501614	1.15742
100283148	LOC100283148	-1.27522
542373	dhn1	-1.85165
111591348	LOC111591348	1.33237
103633573	LOC103633573	-1.62907
100192891	csu308	-1.96061
103641117	LOC103641117	-3.47243
100285151	pco091082	-1.31425
100284970	cl1774_-2(594)	-8.0122
103634320	LOC103634320	-1.82006
100286314	LOC100286314	-1.13625
100281819	LOC100281819	-1.52593
100280446	CKX10	-1.82006
109943136	LOC109943136	-1.38239
541856	lox1	2.28158
103639158	LOC103639158	2.03194
103637265	LOC103637265	1.73171
100282113	LOC100282113	-1.50398
100281760	LOC100281760	5.6935
100217165	LOC100217165	-1.73029
103643602	LOC103643602	3.40555
103653930	LOC103653930	-1.22166
100383344	pco060490(525)	-1.33188
100281545	LOC100281545	-1.88593
100193519	gpm519	1.15154
778437	NAR2.1	2.44794
100280589	pco099218(710)	2.50158
100037810	lox11	1.94124
100275568	cl10325_2	1.12922
100274525	LOC100274525	-1.41926
100272937	LOC100272937	-1.37648
103646132	LOC103646132	-1.15297
100284908	LOC100284908	-1.18443
103642932	LOC103642932	1.86163
100384769	LOC100384769	1.40509
100274580	AUX18	-1.62429
542255	rs1	-2.65972
100383369	pco078109	-1.34626
100280098	LOC100280098	-1.96212
103649730	LOC103649730	-2.7979
100272976	LOC100272976	-2.10035
100281504	LOC100281504	2.39918
103631168	LOC103631168	3.01803
100194234	LOC100194234	-1.34795
100216738	LOC100216738	2.62808
103635026	LOC103635026	2.41097
100382201	LOC100382201	-4.44485
100274378	cl32678_1b	1.50747
100273211	LOC100273211	-2.61681
100274930	cl15755_1	-1.05584
103649729	LOC103649729	-1.26028
100286264	LOC100286264	-1.3243
100286204	LOC100286204	3.12268
100192495	LOC100192495	-1.31336
100284919	LOC100284919	-1.67761
103654348	LOC103654348	-1.38847
100281121	si605010h05a	-1.39967
103645961	LOC103645961	-1.88922
100273198	sfp4	-1.47777
103629714	LOC103629714	-1.60498
103638563	LOC103638563	-1.36516
100280003	LOC100280003	2.8025
100280071	TIDP3759	1.22159
100273460	LOC100273460	-1.46134
100285848	si707081g03	-1.57952
100381569	LOC100381569	-1.28481
103649816	LOC103649816	1.75211
100303930	LOC100303930	-1.21368
100274974	si603034f07	1.56078
100274288	cl1052_1	1.216
100272870	LOC100272870	1.69471
100282067	pco102923	1.75577
103653008	LOC103653008	-4.56052
100217048	bHLH20	-3.06973
103645841	LOC103645841	1.61944
100216949	si945040c06	-1.03813
103638148	LOC103638148	-1.71256
100281920	LOC100281920	1.00931
100285495	LOC100285495	-1.52899
100272781	LOC100272781	-2.37279
100502167	WRKY111	-1.29862
100281213	cl64795_1	-1.51997
100281961	IDP694	-1.28977
542487	lg3	-1.42247
103646212	LOC103646212	-1.89412
100278223	LOC100278223	-1.41494
100283441	LOC100283441	-1.42851
100275295	LOC100275295	-1.12933
103648104	LOC103648104	6.14531
542233	me3	-2.13607
103649667	LOC103649667	1.70105
100502216	LOC100502216	-1.64949
103654363	LOC103654363	1.83473
100275543	LOC100275543	-3.04975
103649706	LOC103649706	1.02793
103650408	LOC103650408	1.01982
541689	LOC541689	-1.45515
541960	lg4	-1.18868
103626973	LOC103626973	-2.13438
103653528	LOC103653528	-2.30395
100275040	LOC100275040	-2.82276
100192007	bZIP113	-1.25159
100272528	LOC100272528	-3.87024
100193742	LOC100193742	-1.05984
542611	LOC542611	-2.50367
100037800	Bk2L7	1.29351
100193377	umc2598	-1.65608
103646153	LOC103646153	-3.43104
103653023	LOC103653023	-5.58155
100275129	LOC100275129	2.101
111347718	LOC111347718	-1.77297
100037792	cda1	1.90036
103641836	LOC103641836	-2.08051
100286359	pco065449	1.30559
103646788	LOC103646788	-3.63333
100282604	gpm65	1.16602
100191759	AY107847	2.08754
100191924	LOC100191924	-1.76779
100273268	LOC100273268	-2.54459
100272663	LOC100272663	3.14394
103637985	LOC103637985	4.91491
100274339	LOC100274339	-1.17319
103635817	LOC103635817	1.01432
100274468	TIDP2971	-1.15341
103645828	LOC103645828	-1.96729
103633175	LOC103633175	1.26792
541754	LOC541754	-1.34034
100280090	LOC100280090	3.09447
100285491	pco083183	-1.39493
103645883	LOC103645883	1.73786
100273491	LOC100273491	1.95754
103642098	LOC103642098	2.63379
100283994	csu902	-1.80443
100216948	LOC100216948	-2.26015
100285285	LOC100285285	2.36621
100502166	HB128	-1.70575
542736	CPNA	1.14467
100382264	pco064372	1.57292
100280362	LOC100280362	-1.4848
100272620	cl52289_1b	-1.51685
100280842	LOC100280842	-2.18486
107546771	LOC107546771	-2.03879
103654608	LOC103654608	-1.20717
103654657	LOC103654657	-2.62258
100284306	umc1393	-1.11192
542117	bx1	-2.30031
100279221	LOC100279221	-1.58963
103635534	LOC103635534	-1.02329
103626441	LOC103626441	2.03433
109940179	LOC109940179	1.10579
100285740	LOC100285740	-1.20448
103640839	LOC103640839	1.38976
103630113	LOC103630113	-1.40164
542016	serk2	1.1048
100275361	LOC100275361	-2.32746
100136827	LOC100136827	-1.01115
103630717	LOC103630717	-2.44056
100383472	IVR1	-2.15774
109944873	LOC109944873	-1.04597
100284295	LOC100284295	-1.51022
103638770	LOC103638770	-1.46771
103647520	LOC103647520	-7.38112
100272798	LOC100272798	-1.06288
103643560	LOC103643560	1.20222
103635056	LOC103635056	1.37288
103642827	LOC103642827	-1.74629
103653009	LOC103653009	-3.37682
100216983	LOC100216983	1.03514
100272488	bHLH76	1.65346
100274483	LOC100274483	1.10988
100282431	TIDP3438	3.86409
103631860	LOC103631860	-4.12385
100192349	asn2	-2.13087
100283541	AY110632	-1.774
103636445	LOC103636445	-1.06512
100194129	umc1709	1.15747
100502212	LOC100502212	6.28419
100275591	LOC100275591	-1.37774
100281606	LOC100281606	-2.12483
103640580	LOC103640580	1.56092
100274706	LOC100274706	1.13524
103654279	LOC103654279	-1.13313
606428	PPCK3	-1.93021
100383322	pco104060	1.16538
100281947	LOC100281947	-2.39454
103636396	LOC103636396	-1.47722
100278423	LOC100278423	-1.29127
100277981	pco144630	-2.33832
100275567	LOC100275567	-1.28877
100273061	LOC100273061	1.50531
100275468	LOC100275468	-2.77364
100382196	ZAR7	-2.33028
100281868	PYL5	-1.67343
100281488	pco116765	-1.40464
103626123	LOC103626123	-1.96422
100191783	LOC100191783	-1.81586
103631701	LOC103631701	-1.65064
100191653	LOC100191653	-1.12639
100272328	LOC100272328	-1.55395
103626330	LOC103626330	-1.6414
100283803	LOC100283803	-1.16929
100192575	LOC100192575	-1.34928
100280932	EREB156	-1.24359
542740	gst8	-2.56434
100272444	LOC100272444	-1.24148
100281105	LOC100281105	-1.94556
100194243	LOC100194243	-1.80202
103652952	LOC103652952	-2.42356
542202	LOC542202	-1.1737
100381510	LOC100381510	1.83473
100384623	LOC100384623	-2.70585
100276046	LOC100276046	-1.43256
100383535	LOC100383535	-2.26902
100281639	pco143001(71)	1.2832
100382002	LOC100382002	-2.57515
100191857	LOC100191857	-1.3645
103651469	LOC103651469	-3.65108
100273044	gpm464	1.28544
100280911	LOC100280911	1.92155
103636702	LOC103636702	4.36994
100276373	LOC100276373	-1.64092
100277427	LOC100277427	1.1136
100278497	LOC100278497	-1.10657
100382583	si486022a09	1.18324
100273681	LOC100273681	2.6628
103647148	LOC103647148	-1.65836
100502336	LOC100502336	1.19299
103636510	LOC103636510	2.25235
103633335	LOC103633335	-4.08096
103634603	LOC103634603	-1.56812
100274442	LOC100274442	-2.13365
103633234	LOC103633234	1.50787
100383989	LOC100383989	1.91962
100217016	LOC100217016	-2.46638
103625973	LOC103625973	-1.03883
100037802	lox2	1.35213
100281945	LOC100281945	2.06279
100191284	LOC100191284	-4.33172
103629277	LOC103629277	2.57616
103653025	LOC103653025	-3.93262
111258510	LOC111258510	-1.11319
100383856	LOC100383856	-1.59488
100272864	PYL9	-1.17121
100275387	LOC100275387	-2.12651
103652891	LOC103652891	1.49707
100382921	LOC100382921	-2.46789
103653010	LOC103653010	-3.30511
100194085	LOC100194085	-2.71848
100284156	LOC100284156	2.02469
100277496	LOC100277496	-2.53354
541881	czog1	-1.33046
100284092	TIDP3708	1.19272
103630758	LOC103630758	-2.0605
103654870	LOC103654870	-1.05724
103652629	LOC103652629	-3.99127
100277080	LOC100277080	-1.01342
100191593	pco080661a	-5.74716
100194369	LOC100194369	2.14053
100279749	pco135901b	-1.17996
103649672	LOC103649672	1.3371
103647736	LOC103647736	1.77626
100276998	LOC100276998	-2.30106
100279360	LOC100279360	7.10741
107303346	LOC107303346	3.03249
100275328	LOC100275328	-1.1057
100281620	LOC100281620	-1.34647
100283131	LOC100283131	1.12237
100502303	LOC100502303	1.02215
542371	HRGP	1.31584
100502357	LOC100502357	1.54467
103650056	LOC103650056	4.5983
542567	aldh2	-1.76698
100191938	LOC100191938	-1.12195
100382244	LOC100382244	-1.93394
542723	hsp18f	-3.02078
100273259	pco074808b	-1.00085
100281585	LOC100281585	-1.2165
100384566	LOC100384566	2.03548
100191755	pco062034(27)	-1.15203
100281893	TIDP3606	-1.59813
100193498	LOC100193498	-2.43991
100191407	LOC100191407	1.2105
103638146	LOC103638146	-1.38803
103651216	LOC103651216	1.13851
109940986	LOC109940986	-1.66007
100136882	y1	-1.06408
103632922	LOC103632922	-2.43061
100285545	LOC100285545	-1.28281
100501636	LOC100501636	-1.15756
103636003	LOC103636003	-3.41317
100272353	gpm443	-1.89848
100191412	LOC100191412	-1.24062
100274015	LOC100274015	-1.1442
103648339	LOC103648339	-2.56881
100383215	LOC100383215	-1.5376
100283989	LOC100283989	-1.5799
103650490	LOC103650490	-1.91555
100281258	pco069505(751)	-1.40918
100303864	LOC100303864	-1.41098
100194367	LOC100194367	-2.09349
541978	pco117107	-1.17851
100275381	LOC100275381	-1.79285
100286123	gpm254	-1.88976
100191430	LOC100191430	1.12444
100217021	LOC100217021	-1.36578
100283046	si603009b06	-1.33325
100191910	dhs2	2.90167
109939177	LOC109939177	-2.08972
103654746	LOC103654746	2.99165
100192086	cl14379_1	-1.35439
103652574	LOC103652574	-4.04512
103645055	LOC103645055	-1.64898
100191526	LOC100191526	-4.26833
100273544	LOC100273544	-1.30335
100501929	LOC100501929	-2.03878
100283035	pco137326	1.01092
103632817	LOC103632817	-1.56836
100273265	LOC100273265	-1.80319
100274970	ZAR1	-1.61308
103636476	LOC103636476	2.25068
100281049	LOC100281049	2.35446
542206	MCM6	1.24458
103630447	LOC103630447	-1.63423
109940794	LOC109940794	-1.46401
100272820	TIDP2793	-8.39112
100285445	LOC100285445	-1.49828
100281787	sfp5	-1.1105
100283001	LOC100283001	-2.9028
100281061	LOC100281061	-1.38192
100284878	LOC100284878	-1.12298
109940240	LOC109940240	-1.19768
100273206	LOC100273206	-2.23087
100502487	LOC100502487	-1.09426
100384475	siu50817b	-1.35187
100284209	LOC100284209	-5.83895
100282149	LOC100282149	-1.24915
109944030	LOC109944030	-1.09692
103654437	LOC103654437	2.47198
100216724	cl426_1a	-1.56802
103634846	LOC103634846	1.16737
103630640	LOC103630640	-1.36781
100286345	LOC100286345	-3.46529
100281528	LOC100281528	-1.7143
103643691	LOC103643691	-1.20794
541623	RCP1	1.51684
542564	cesa2	1.0714
100278361	LOC100278361	1.75541
100285326	IDP488	-1.11305
100191970	TIDP3195	1.20202
100277690	LOC100277690	3.78812
100285894	LOC100285894	2.69087
100277187	pco084743	1.14925
100285247	LOC100285247	-1.74719
103651681	LOC103651681	-1.19115
103636615	LOC103636615	1.82199
100282738	LOC100282738	1.09181
103639540	LOC103639540	-1.96117
100281916	LOC100281916	-1.19473
100276256	LOC100276256	-1.29291
103646477	LOC103646477	1.50722
100304392	LOC100304392	7.36212
100281675	LOC100281675	-1.75125
100282344	PP2C25	-1.10733
103628915	LOC103628915	1.48727
100285182	LOC100285182	-1.70762
103629010	LOC103629010	-3.53773
542464	ap1	1.08702
100273980	LOC100273980	-1.18248
100274400	LOC100274400	-3.05697
100273249	IDP89	-1.26445
542638	LOC542638	1.04909
103646979	LOC103646979	1.58722
103626839	LOC103626839	-1.69722
100192846	pco127689	-1.22822
103647524	LOC103647524	2.23881
103654129	LOC103654129	-2.29213
100193711	LOC100193711	2.20852
103651403	LOC103651403	-3.30244
100383821	LOC100383821	-1.99418
109946089	LOC109946089	3.39073
100283208	pco104428a	5.1974
100285022	TIDP3648	-2.39249
103629842	LOC103629842	1.9976
103653013	LOC103653013	-4.28403
103647653	LOC103647653	1.16652
100273665	LOC100273665	-1.02316
103640646	LOC103640646	2.67997
100383537	LOC100383537	1.50144
103649549	LOC103649549	-4.47244
100279331	hemolysin	-1.09052
100126972	R-S	-3.19161
100274058	LOC100274058	-1.85748
100382839	umc2678	-1.50432
103632716	LOC103632716	4.08545
109941320	LOC109941320	3.08559
103639303	his2a1	1.03224
100275178	LOC100275178	-1.32803
100501512	LOC100501512	1.06151
100281076	umc2600	-2.10092
100273535	LOC100273535	-1.13899
100194305	LOC100194305	1.08389
103627746	LOC103627746	-3.15351
100281564	LOC100281564	-2.39002
100284455	LOC100284455	-2.80087
100192522	LOC100192522	-3.16637
103643789	LOC103643789	-2.18337
100275228	LOC100275228	-2.71918
542520	GLN6	-2.0085
100383079	LOC100383079	-2.39859
100283791	LOC100283791	-1.23769
100274204	LOC100274204	-2.72136
100384436	LOC100384436	-1.14168
103635771	LOC103635771	2.03975
100384802	LOC100384802	-1.7618
100274717	LOC100274717	1.90194
103638937	LOC103638937	-1.81875
100383374	LOC100383374	-1.35219
100273570	LOC100273570	1.00365
103637983	LOC103637983	1.54523
100272932	LOC100272932	-6.06533
100037740	LOC100037740	-3.85109
100280107	LOC100280107	-1.37995
100383984	LOC100383984	-7.96586
101027116	grp3	2.05665
100274135	LOC100274135	1.10696
100275790	LOC100275790	-2.3049
100280301	LOC100280301	-2.43656
100282124	LOC100282124	2.06478
100277165	LOC100277165	-1.37595
100281587	LOC100281587	1.13089
100383476	pco098114(672)	-1.43169
100274029	LOC100274029	-2.22593
100285589	umc2378	-1.24896
107648857	LOC107648857	2.50394
100191996	LOC100191996	-1.71134
100193486	HB45	-1.04057
103629436	LOC103629436	1.4982
103641951	LOC103641951	-3.58829
100279867	LOC100279867	-1.20501
100272915	umc1586	-1.74916
100193088	LOC100193088	-1.20797
100277144	LOC100277144	-1.43351
100274121	LOC100274121	-3.93459
100381968	LOC100381968	-1.0881
100279973	sog1226c	-6.48248
100383139	LOC100383139	1.26361
100383885	LOC100383885	3.31026
103654446	LOC103654446	-1.47575
103649639	LOC103649639	1.17473
100283220	cl19095_1(597)	1.16285
100192105	LOC100192105	1.52646
100286293	LOC100286293	-1.52057
100284192	umc1302	1.12546
100283659	LOC100283659	2.05947
103627718	LOC103627718	1.47645
100274449	LOC100274449	-4.10476
103627590	LOC103627590	1.66096
103631905	LOC103631905	-5.22451
103651350	LOC103651350	-2.36683
103640919	LOC103640919	-5.68154
103649551	LOC103649551	-1.11325
109029535	LOC109029535	-1.85726
103634508	LOC103634508	1.15584
732795	stc1	-4.89874
103627250	LOC103627250	1.97194
541626	L-FNRII	-3.53903
100191323	umc2562	1.26906
103646881	LOC103646881	-1.96315
103653161	LOC103653161	-2.01624
100273283	LOC100273283	2.05536
103636442	LOC103636442	-1.88302
100502520	LOC100502520	-1.69402
103648322	LOC103648322	1.54929
100276159	LOC100276159	-2.02926
100272945	LOC100272945	-2.33806
103627883	LOC103627883	-1.0587
100381501	LOC100381501	1.03565
100037799	Bk2L6	-2.32177
103645954	LOC103645954	-2.91609
103649565	LOC103649565	1.85201
103654534	LOC103654534	-1.18647
100274594	LOC100274594	1.98385
103638615	LOC103638615	-2.95433
542363	adh1	-1.01074
100272647	LOC100272647	-1.14579
103632410	LOC103632410	1.28945
100127507	LOC100127507	-3.35291
100282350	LOC100282350	3.56791
100194284	pco104496	-1.84216
100281661	LOC100281661	-2.04862
103647358	LOC103647358	1.4304
103654457	LOC103654457	-1.10384
103637774	LOC103637774	-1.42957
103640644	LOC103640644	-9.61698
100192939	LOC100192939	-1.34104
100193358	LOC100193358	1.33693
100216925	pco066808	-1.61886
100280729	rfz1	1.15201
100193595	LOC100193595	1.30703
100502228	LOC100502228	-1.62357
103647138	LOC103647138	-3.08703
100272941	LOC100272941	-1.00761
100279951	LOC100279951	-2.49661
100273401	LOC100273401	-1.94888
100275648	LOC100275648	-2.09595
542314	incw1	1.05686
100191416	AY107018	1.03627
100282611	LOC100282611	-1.76837
103643930	LOC103643930	1.47172
103641806	LOC103641806	-5.53549
100281668	LOC100281668	-1.06783
542091	sus2	-1.09462
100193704	cl35113_1	-2.30924
100191392	IDP1638	-1.34459
103642202	LOC103642202	-1.27313
103655502	LOC103655502	-5.30266
100272780	si606041a06	-2.747
100282134	LOC100282134	-1.1371
100284795	LOC100284795	2.43088
100282390	IDP2348	-2.10057
103643401	LOC103643401	2.10389
103642112	LOC103642112	1.1784
100278733	LOC100278733	2.40163
100283571	LOC100283571	-1.03534
100283759	LOC100283759	-1.19865
100273564	LOC100273564	1.61102
103640446	LOC103640446	1.14193
100273280	LOC100273280	1.25589
100285656	LOC100285656	-1.09812
100501088	LOC100501088	-1.32644
100275374	LOC100275374	-2.15187
103651146	LOC103651146	1.25365
100276918	LOC100276918	-1.63526
109942982	LOC109942982	1.99565
100285938	LOC100285938	-2.41818
101027208	LOC101027208	1.24005
100281450	LOC100281450	-2.01164
100285595	TIDP3727	-1.61928
103653279	LOC103653279	-1.54295
100279918	LOC100279918	-1.2185
541909	expB4	2.55524
100276396	LOC100276396	-1.29378
100273531	magi113703	1.15735
100275661	LOC100275661	-1.20207
100382328	LOC100382328	-1.19623
100281316	LOC100281316	-1.26779
100381405	LOC100381405	2.10535
100281367	LOC100281367	-2.9493
103626416	LOC103626416	-3.20564
103637988	LOC103637988	-1.05461
103625998	LOC103625998	1.03399
100193400	LOC100193400	1.54561
103641458	LOC103641458	-4.67324
100281088	LOC100281088	-3.70981
100193636	TIDP3607	-1.36231
103640476	LOC103640476	-5.21786
100275596	LOC100275596	-2.50265
103634751	LOC103634751	-2.23755
100285143	LOC100285143	1.13288
100274532	LOC100274532	-1.40241
100273516	gpm282	2.20721
100281152	LOC100281152	-1.89032
100282608	LOC100282608	-1.34211
100191227	LOC100191227	-1.86213
100274981	LOC100274981	-1.835
103650569	LOC103650569	5.31907
100191502	LOC100191502	-3.89988
103640383	LOC103640383	-3.2904
103639280	gpm355	-1.25068
100281220	LOC100281220	-3.7301
100526748	ysl11	4.99698
100193590	umc2776	-1.12084
103649427	LOC103649427	2.87563
100501753	LOC100501753	-1.64146
100274196	umc1742	2.23017
100304391	pco079591	-1.03302
541952	nfd106	1.37392
107546775	LOC107546775	-2.56467
100281867	LOC100281867	-1.55284
541677	pdlk1	-1.21758
100274413	LOC100274413	-1.52237
100275937	LOC100275937	-1.37549
103637654	LOC103637654	1.76684
103634550	LOC103634550	-2.8533
100273207	LOC100273207	-5.7377
103646192	LOC103646192	-2.80029
103636441	LOC103636441	-1.25824
100284199	LOC100284199	-1.98169
100382359	HKT1	-1.71848
103655163	LOC103655163	-3.94953
100191956	LOC100191956	1.06446
100279881	LOC100279881	1.40697
100193764	pco092373(578)	-1.16707
100279003	LOC100279003	-1.33535
100281553	LOC100281553	-1.17844
100192478	pco064611a	-1.696
103650853	LOC103650853	1.59802
103646973	LOC103646973	1.46116
100279206	LOC100279206	-2.74287
103637992	LOC103637992	1.64914
100303855	LOC100303855	1.37474
100381684	LOC100381684	1.07339
100500997	LOC100500997	-1.56913
100281047	LOC100281047	-1.79476
100283469	LOC100283469	-4.54909
100382449	LOC100382449	-2.31824
100280077	LOC100280077	-1.4545
606469	psk1	-2.39007
100284120	LOC100284120	1.24621
103633415	LOC103633415	-1.81064
100277126	LOC100277126	3.75534
100282863	LOC100282863	-1.57822
103637886	LOC103637886	1.91622
103641402	LOC103641402	2.07754
101027215	LOC101027215	1.06286
103626125	LOC103626125	-3.96881
542763	LOC542763	-1.42922
109944366	LOC109944366	1.43284
103626967	LOC103626967	-1.94259
100272659	LOC100272659	-1.25207
100273457	LOC100273457	-5.23792
103644713	LOC103644713	-1.11855
541815	LOC541815	-2.54748
100383250	LOC100383250	-1.67732
100192049	LOC100192049	-2.26021
103639541	LOC103639541	-2.61256
103636555	LOC103636555	-2.55408
103650635	LOC103650635	-3.19442
103632209	LOC103632209	2.7438
100285314	LOC100285314	2.69019
103632927	LOC103632927	-1.69056
100272711	umc2194	1.68009
103638645	LOC103638645	-3.05741
100126887	cyp8	2.87873
100193819	LOC100193819	-2.06475
103638392	LOC103638392	-1.00395
100273363	LOC100273363	-1.34867
100382301	LOC100382301	-1.8378
109943987	LOC109943987	2.36435
100196928	hsp82	-1.10205
103627487	LOC103627487	-2.91173
100281599	LOC100281599	-2.46173
542651	pdc2	-1.68156
100283515	LOC100283515	-1.95299
100273589	LOC100273589	-1.63129
103647611	LOC103647611	-1.49022
100276660	LOC100276660	6.31124
100273921	LOC100273921	-3.49427
542732	crt2	1.0936
103636244	LOC103636244	-1.1565
100279537	bHLH94	-1.12711
542609	pco131778b	-1.75487
103641013	LOC103641013	2.0262
103637332	LOC103637332	1.87544
100382204	LOC100382204	-2.383
107403160	LOC107403160	-1.15142
100217017	LOC100217017	-2.11655
100281734	LOC100281734	-1.47341
103636448	LOC103636448	1.05283
100283388	bHLH84	1.66638
100275056	LOC100275056	-2.7365
103646246	LOC103646246	-1.80422
100272885	si614021b09a	2.1566
100037765	geb1	-11.425
100304440	LOC100304440	-2.23114
103626730	LOC103626730	1.40151
100191861	LOC100191861	1.17481
541805	cesa7	1.01329
100272993	LOC100272993	1.26685
103649544	LOC103649544	2.7417
100191750	LOC100191750	-2.19549
100273384	LOC100273384	-1.78779
100383631	sfp2	-2.0749
103629478	LOC103629478	-5.88549
100282760	umc2169	-1.67577
100282417	pco124475	1.51895
100281003	LOC100281003	-7.49038
100382972	LOC100382972	1.145
100277279	TIDP3183	2.08394
103644154	LOC103644154	2.11441
100303794	LOC100303794	-1.96015
103652890	LOC103652890	-1.30895
103643209	LOC103643209	3.83224
100280901	LOC100280901	-1.32193
541778	LOC541778	1.1554
100280194	LOC100280194	1.39488
103638821	LOC103638821	-1.65419
100194288	LOC100194288	1.36698
103630119	LOC103630119	-2.16491
100281740	LOC100281740	-1.30602
103644182	LOC103644182	2.63357
100194191	LOC100194191	3.92579
542166	pco063262	-1.12437
103629942	LOC103629942	-2.19061
103651425	LOC103651425	-1.0622
103631813	LOC103631813	1.36655
100501517	LOC100501517	1.20134
103632364	LOC103632364	1.97896
103628099	LOC103628099	-1.24808
100275965	pco113764	-1.71876
100383621	LOC100383621	-5.16902
100383618	LOC100383618	1.28073
107305671	LOC107305671	-1.28251
100382230	LOC100382230	-1.38012
100192463	LOC100192463	-1.35577
100273449	TIDP9204	-1.10581
100285636	cl31663_1(73)	-1.10954
103647561	LOC103647561	1.37784
100285091	LOC100285091	1.41104
100277636	LOC100277636	1.24799
107325937	LOC107325937	-3.30778
100282497	gpm685	-1.05059
100286260	LOC100286260	2.5134
100280304	LOC100280304	1.28284
100276424	si606062a03(608)	-1.11165
103650524	LOC103650524	1.4251
100284418	LOC100284418	-2.94555
100193285	LOC100193285	-1.07436
100382469	LOC100382469	-2.12458
100501883	LOC100501883	-2.17839
103653643	LOC103653643	-2.43582
100281263	pco079405	1.76183
100284646	LOC100284646	-1.88821
100191552	LOC100191552	-1.88706
100281229	IDP871	-1.85291
100281644	umc2310	-1.30861
100279508	LOC100279508	1.44066
103641900	LOC103641900	-1.62057
103651033	LOC103651033	-2.33848
100279711	LOC100279711	-1.74682
100502389	LOC100502389	1.45646
103629833	LOC103629833	-1.29212
100275892	LOC100275892	-1.5334
100285304	LOC100285304	-2.3398
103652819	LOC103652819	1.40299
103647314	LOC103647314	1.13559
100192012	TIDP3470	1.50833
100101530	LOC100101530	1.14698
100283078	si707033a12	-5.78379
100280970	LOC100280970	-2.6868
100279303	LOC100279303	1.391
100278795	umc1217	-1.48728
100283810	LOC100283810	-1.51849
100383401	LOC100383401	-1.17998
100279241	LOC100279241	1.31512
100273396	LOC100273396	-1.79962
103637888	LOC103637888	2.38486
100279566	gpm203	1.11578
542715	thi2	2.5974
100272911	pco094428	-2.10878
100384255	LOC100384255	-2.41276
541833	gst18	-1.15535
100280169	LOC100280169	-1.31844
100283815	LOC100283815	1.48777
103646024	LOC103646024	1.23014
103647003	LOC103647003	3.4022
100281904	LOC100281904	3.93226
542432	mtl1	-1.56128
103626827	LOC103626827	-3.63345
100501077	LOC100501077	1.12757
100275045	LOC100275045	1.62971
542165	an2	-5.40553
100216884	pco101103(181)	-1.80458
103631735	LOC103631735	3.60337
103625729	LOC103625729	-1.02386
100285543	LOC100285543	-1.67981
100502289	PLTZ1	-1.0338
100274767	umc1290	-1.21132
100191582	LOC100191582	-2.17112
100281086	LOC100281086	-1.4138
103630489	LOC103630489	1.15727
100193279	LOC100193279	-1.55041
100194332	LOC100194332	-1.24521
103638044	LOC103638044	1.00127
100383590	LOC100383590	1.29608
100276911	umc1611	1.50068
103647487	LOC103647487	-1.34643
103637798	LOC103637798	-4.98258
103654258	LOC103654258	1.16922
100274751	LOC100274751	1.35804
103646028	LOC103646028	1.27024
100284967	pco091486(738)	2.28907
100284344	IDP2462	-2.46768
100275534	LOC100275534	1.68763
542690	pco116062	-2.26839
103652813	LOC103652813	-5.40655
100285278	LOC100285278	-2.42143
100286004	pco078735	1.0666
100382468	LOC100382468	-2.43216
109939259	LOC109939259	2.31084
103633204	LOC103633204	-1.90541
100277584	pco138313a	1.26152
100382104	LOC100382104	-1.29514
103634865	LOC103634865	1.58861
101027139	LOC101027139	1.36557
103653301	LOC103653301	1.085
100037813	IDP370	-2.57934
103641254	LOC103641254	-1.60675
100281101	LOC100281101	1.45674
103633615	LOC103633615	-1.68867
100281119	LOC100281119	1.60204
103643213	LOC103643213	2.66688
100286338	umc2588	-1.73779
100274322	LOC100274322	-1.29313
103651248	LOC103651248	1.34953
542378	ptk1	-1.58396
103644222	LOC103644222	-2.27352
100281475	LOC100281475	1.22563
100274595	umc1299	-1.57217
100279249	LOC100279249	-2.75484
103635016	LOC103635016	-1.74681
100382519	pco082477	1.2313
103628972	LOC103628972	-5.04004
100285534	LOC100285534	-1.17508
103649884	LOC103649884	-1.86847
100278316	si946092e03	2.08578
103644175	LOC103644175	-1.47936
100279250	pco128743	1.33417
103633162	LOC103633162	1.05643
100281849	LOC100281849	-1.73723
100285023	LOC100285023	2.22356
100277083	LOC100277083	-2.19719
100284896	LOC100284896	1.09956
100383245	LOC100383245	1.60558
100280034	LOC100280034	2.74668
100274597	LOC100274597	-1.88573
103636673	LOC103636673	-2.18337
100283595	pco114043	-1.40999
103646963	LOC103646963	-1.07322
100279536	LOC100279536	-2.17167
103646579	LOC103646579	4.66305
100272468	LOC100272468	1.32782
100276809	LOC100276809	-1.2284
100277911	LOC100277911	-1.14771
100285899	LOC100285899	-3.17499
100383417	LOC100383417	1.78717
100191675	LOC100191675	-2.28497
100285847	umc1296	-1.00825
103647431	LOC103647431	-1.9308
103639004	LOC103639004	-2.28502
100285559	LOC100285559	2.72164
103627656	LOC103627656	-1.80759
100281771	cl18044_1	1.52568
103641623	LOC103641623	-3.12701
100275095	LOC100275095	-2.06351
100501869	LOC100501869	1.06175
100282291	pco125364	1.15456
100282059	csu275a(mtl)	-1.07918
100382222	LOC100382222	-2.83377
542388	saf1	-1.11581
107275237	LOC107275237	1.27523
100280347	LOC100280347	-1.52521
100273982	LOC100273982	1.97826
103649622	LOC103649622	-4.59637
100281286	LOC100281286	-2.20762
109939432	LOC109939432	-3.31314
103632224	LOC103632224	-1.72605
100273422	LOC100273422	-3.70281
109941998	LOC109941998	-2.68406
103636619	LOC103636619	1.30322
103642144	LOC103642144	-2.40799
100278974	LOC100278974	4.17128
732845	hm1	-1.58725
103646119	LOC103646119	1.27461
100193925	LOC100193925	-3.0752
103647155	LOC103647155	-1.05699
103639456	LOC103639456	1.48297
103643608	LOC103643608	1.86045
100282281	gpm842	-1.65632
100278544	LOC100278544	-1.13542
103627070	LOC103627070	-1.66073
103652912	LOC103652912	-1.26794
100126915	PCO062666	-1.28944
100277849	LOC100277849	-2.05772
103646151	LOC103646151	-1.27657
100191491	LOC100191491	-1.06467
100191438	LOC100191438	-2.0165
100281277	LOC100281277	-1.44666
103628908	LOC103628908	1.08084
103647460	LOC103647460	1.23236
103630517	LOC103630517	-1.09856
103627094	LOC103627094	-1.22076
100191390	exg1	1.40672
100275179	LOC100275179	-4.49682
103626993	LOC103626993	3.21254
103639026	LOC103639026	-1.33926
103632535	LOC103632535	-2.26189
103638936	LOC103638936	-4.19024
103650969	LOC103650969	-4.5047
103647730	LOC103647730	-2.88155
100281471	LOC100281471	-1.4441
100280946	LOC100280946	-1.45173
103649746	LOC103649746	1.98746
103654897	LOC103654897	1.06108
103644032	LOC103644032	-4.23835
103631862	LOC103631862	-1.36042
732829	opr5	-1.5817
100502174	LOC100502174	5.73286
100193770	gpm248	-2.23633
100273163	csu868(trp)	2.61818
103641099	LOC103641099	-7.73612
100382566	LOC100382566	1.13298
541848	GST39	-4.72211
100273479	gpm233	-2.50849
100276245	LOC100276245	1.54338
100126898	kin1	4.47226
100282743	LOC100282743	-7.55023
111589762	LOC111589762	5.70792
541841	gst30	-1.55674
103637346	LOC103637346	-5.90955
100275916	LOC100275916	2.05347
100285476	LOC100285476	-1.16551
100280824	uaz235(px)	-1.84781
103646299	LOC103646299	-1.02819
100278302	LOC100278302	-1.88865
100382371	cl34021_1(372)	1.19273
103652814	LOC103652814	-4.45894
103650619	LOC103650619	1.60965
100282468	LOC100282468	-2.4165
100273683	CCOAOMT2	-1.61665
100192534	LOC100192534	-2.48062
541622	LOC541622	-2.03295
100280265	LOC100280265	-2.55866
100193425	LOC100193425	1.11069
100191467	umc1433	1.03514
100284468	LOC100284468	1.91895
100381621	LOC100381621	1.12895
103653014	LOC103653014	-3.77411
100501690	LOC100501690	-2.16359
103635808	LOC103635808	-1.24166
100280338	LOC100280338	1.14284
100280917	LOC100280917	-1.32728
103630663	LOC103630663	-1.86423
103646048	LOC103646048	1.24473
100286076	LOC100286076	1.32195
100191842	LOC100191842	5.23416
100281267	umc2531	-2.04544
100280478	LOC100280478	-1.05625
100282802	LOC100282802	-1.20148
103654100	LOC103654100	-1.04733
103643118	LOC103643118	-1.22743
103627587	LOC103627587	1.77933
103633095	LOC103633095	-3.29554
103649566	LOC103649566	-2.68325
100384637	LOC100384637	1.72381
101027095	LOC101027095	-1.56229
100280390	umc1149	-1.17763
100502405	LOC100502405	1.16184
100272333	LOC100272333	1.39526
100275282	si829009d02d	-2.23363
100502335	LOC100502335	-1.94818
103648213	LOC103648213	6.79296
103654516	LOC103654516	-1.60877
103646060	LOC103646060	1.08329
100193744	umc2509	-1.21042
100281404	LOC100281404	-1.79236
103632700	LOC103632700	1.08918
100278292	LOC100278292	-1.97089
100273965	mfsd1	-6.18621
103640748	LOC103640748	1.7375
103627668	LOC103627668	-2.34033
542352	prp4	-13.9388
100279957	LOC100279957	-2.05083
103638849	LOC103638849	3.23593
103633692	LOC103633692	-7.37648
100281712	umc1249	1.51686
100273385	LOC100273385	-1.14017
100193099	pco087705(421)	1.01685
103630156	LOC103630156	-4.03828
100127535	LOC100127535	-1.72426
103642746	LOC103642746	2.98986
100280135	LOC100280135	1.46546
100284090	LOC100284090	-1.56595
100279471	LOC100279471	-1.94035
100272764	LOC100272764	-1.28134
100285192	LOC100285192	1.47624
100192493	sog0622b	-2.53544
100382174	umc1448	1.25402
100502154	LOC100502154	1.37057
103653383	LOC103653383	1.53338
100276175	LOC100276175	-2.1066
100272560	LOC100272560	-3.04693
100277379	LOC100277379	-1.74756
103639191	LOC103639191	1.38494
103631716	LOC103631716	-1.56545
541632	gpm91	-1.27963
107522026	LOC107522026	1.56047
103638428	LOC103638428	2.49856
100273068	pco107465a	-1.0713
103630103	LOC103630103	1.99707
100282142	LOC100282142	-1.59321
100501039	LOC100501039	2.54548
100304348	LOC100304348	-1.70496
103631961	LOC103631961	1.32089
542018	fae1	1.4039
103654549	LOC103654549	-3.58378
103630848	LOC103630848	2.40908
103633033	LOC103633033	-1.66177
100279397	LOC100279397	1.42891
100501166	LOC100501166	-2.2839
100384005	LOC100384005	-3.56756
100502361	LOC100502361	-1.34893
103651121	LOC103651121	1.50005
100193929	LOC100193929	1.07705
103630101	LOC103630101	1.75511
103648828	LOC103648828	-1.17219
103635353	LOC103635353	-1.87716
103642107	LOC103642107	-2.30714
103652993	LOC103652993	-1.38171
100285937	LOC100285937	1.88973
100278276	LOC100278276	-2.35901
103647943	LOC103647943	-2.17598
103636540	umc2357	1.60382
103636060	LOC103636060	-3.82577
100240691	Atg4b	-1.85032
103654530	LOC103654530	-5.94498
100284971	pco109727	-1.54439
100272675	LOC100272675	2.90048
103648215	LOC103648215	6.862
103627532	LOC103627532	-2.59483
100285109	si946043h04a	-1.37316
100281200	LOC100281200	-2.45056
100101540	cl53605_1	1.02909
103643381	LOC103643381	3.21536
100273244	LOC100273244	-1.84619
103649476	LOC103649476	8.54913
103653136	LOC103653136	2.8125
109939195	LOC109939195	6.27104
100274506	cl13451_1	-1.34953
103630022	LOC103630022	-2.30243
100280981	LOC100280981	-5.75353
100286150	bHLH30	1.77016
100501905	LOC100501905	1.71853
100285650	LOC100285650	1.32639
606405	gols2	-1.39939
107548100	LOC107548100	-1.07679
100281027	TIDP3592	-1.59257
100279761	LOC100279761	1.14414
100285481	LOC100285481	-1.3555
542676	aox3	-2.04187
103650909	LOC103650909	2.44114
100279398	LOC100279398	1.87565
100384522	TIDP3366	-1.0012
103630227	LOC103630227	2.64144
100282090	LOC100282090	-1.95589

## Sheet: DEGs_6h
gene_id	gene_symbol	diffexp_log2fc_DTE_6h.vs.TE_6h
100281583	LOC100281583	9.79468
100276964	LOC100276964	5.72842
103631031	LOC103631031	6.06993
100502220	LOC100502220	-2.51357
103633959	LOC103633959	7.74223
103640143	LOC103640143	7.74223
107546753	LOC107546753	7.68817
103630607	LOC103630607	3.62881
103649694	LOC103649694	3.59174
100279311	cl2817_2a	1.72212
103653129	LOC103653129	-5.57443
100273813	LOC100273813	2.4036
103633862	LOC103633862	-21.43
103626822	LOC103626822	-21.43
109945541	LOC109945541	-21.43
100283375	umc1794	-2.07046
109943760	LOC109943760	2.99883
103651876	LOC103651876	4.41887
103634770	LOC103634770	3.45616
100279083	LOC100279083	5.56268
103629607	LOC103629607	6.51162
100502196	LOC100502196	-1.78998
100381867	LOC100381867	3.34928
100384481	LOC100384481	-4.48724
103648195	LOC103648195	5.6983
103648841	LOC103648841	-3.38413
100281578	LOC100281578	1.00372
103649655	LOC103649655	-3.69934
100277838	LOC100277838	9.38614
100283098	LOC100283098	1.29566
103640746	LOC103640746	5.60142
109941729	LOC109941729	1.9178
103650931	LOC103650931	2.59392
100272718	LOC100272718	-2.13344
100285407	LOC100285407	3.37891
100382374	bHLH104	-2.25322
109941604	LOC109941604	1.81131
100303785	LOC100303785	-1.37962
100284287	gpm747	1.42043
100273455	cl217_2b	1.9104
103643821	LOC103643821	-1.99491
100384343	mbd110	-1.7513
109944397	LOC109944397	-2.86598
100282610	LOC100282610	-3.75048
100280996	LOC100280996	-1.44432
100277712	LOC100277712	3.32684
103639897	LOC103639897	6.16461
103641995	LOC103641995	5.42162
100501436	LOC100501436	1.41443
100193121	LOC100193121	-1.45063
111589936	LOC111589936	4.66024
109943315	LOC109943315	-1.22886
100272240	LOC100272240	4.65767
103635837	LOC103635837	2.42187
109940000	LOC109940000	1.3156
100272758	IDP1615	-2.66468
109939611	LOC109939611	-2.09088
103629258	LOC103629258	1.60565
542100	COR413-TM1	3.72687
103654848	LOC103654848	-2.79556
109944424	LOC109944424	5.95243
103625981	LOC103625981	1.06282
541907	EXPA5	4.27449
100272872	BG266188	1.21555
100383486	LOC100383486	2.31187
109944792	109944792	-3.37649
100192016	LOC100192016	2.8952
103634040	LOC103634040	-1.23345
103630049	LOC103630049	-1.41009
542414	glu1	1.24593
100272863	pco104742	-1.18858
109940217	LOC109940217	1.1018
103635363	LOC103635363	2.83264
109943516	LOC109943516	4.74734
100501670	LOC100501670	1.35794
111590845	LOC111590845	1.51343
100277555	LOC100277555	-2.18037
100274993	LOC100274993	-1.04895
103646416	LOC103646416	3.65401
100281201	AW330564	3.7873
103644420	LOC103644420	3.18466
109943537	LOC109943537	-1.6887
100281754	LOC100281754	3.31747
103643115	LOC103643115	3.09568
103649764	LOC103649764	1.67626
100278188	LOC100278188	-2.33287
100285383	mde1	1.34444
100273001	LOC100273001	-1.0586
100274319	LOC100274319	1.86029
100281257	LOC100281257	-1.10123
109939704	LOC109939704	1.26186
100500950	LOC100500950	-2.99189
103652704	LOC103652704	-2.24787
100273807	LOC100273807	3.12545
100279627	LOC100279627	3.21615
103652915	LOC103652915	4.12843
103637535	LOC103637535	1.71789
103649747	LOC103649747	-3.62111
100283433	IDP105	1.35733
103650884	LOC103650884	1.51657
100304148	LOC100304148	-1.65129
103634507	LOC103634507	1.94051
100281269	LOC100281269	4.14545
100280201	LOC100280201	-2.99871
103640874	LOC103640874	-2.02354
103630050	LOC103630050	-1.68468
100382339	LOC100382339	1.64844
103643607	LOC103643607	-1.39476
100277678	LOC100277678	1.68293
100279985	LOC100279985	1.70163
103640342	LOC103640342	1.63891
103631371	LOC103631371	1.71213
103637950	LOC103637950	-1.8083
541983	pao1	1.21868
100283462	pco143515	1.61005
100281574	LOC100281574	3.17575
100280222	LOC100280222	-1.55429
100280551	LOC100280551	1.66881
103639349	LOC103639349	-3.32549
100382006	LOC100382006	1.43084
100284802	LOC100284802	-1.9948
100284273	IDP29	3.47745
103649840	LOC103649840	-2.21273
103648393	LOC103648393	-1.66973
100281695	pco097710	1.03272
103653395	LOC103653395	-1.38515
100285895	LOC100285895	1.81901
103627036	LOC103627036	-2.39014
103627666	LOC103627666	1.57709
100275516	LOC100275516	-1.43588
100415939	MADS9	4.07571
109946104	LOC109946104	7.06408
103630342	LOC103630342	2.00805
103641799	LOC103641799	4.05074
100281040	aco2	1.965
103646278	LOC103646278	2.53973
100127014	hsbp1	1.66271
100286024	LOC100286024	-1.03135
100275781	LOC100275781	-1.72229
103640983	LOC103640983	1.60332
100281797	LOC100281797	-1.67074
109940336	LOC109940336	2.30892
100280108	LOC100280108	-1.705
103643686	LOC103643686	-2.20637
100502343	LOC100502343	1.1649
100280131	LOC100280131	-1.81612
