# Supplementary material for: Multi-Omics Analysis Reveals a Regulatory Network of ZmCCT During Maize Resistance to Gibberella Stalk Rot at the Early Stage
Source: Front Plant Sci. 2022 Jun 23;13:917493. doi: 10.3389/fpls.2022.917493 (PMC9260664; doi:10.3389/fpls.2022.917493)
Supplement: Supplementary file 2 [file Table_2.xlsx]

## Sheet: final_kegg
Table S2. Result of KEGG pathway enrichment analysis using DEGs in RNA-seq.
kegg_pathway_term_id	hpi_0	hpi_1	hpi_3	hpi_6
Metabolic pathways	0.104329	16.2	2.87096	2.14871
Phenylpropanoid biosynthesis	0.0505249	15.6	9.13	0.480669
Biosynthesis of secondary metabolites	0.0349055	11.5	5.05	0.386348
Glycolysis / Gluconeogenesis	0	9.39	1.40471	0
Microbial metabolism in diverse environments	0.179657	4.73	0.460262	0.0364994
Plant hormone signal transduction	0.58189	4.68	0.137426	0
Carbon metabolism	0.23048	4.62	0.148633	0.0889252
Stilbenoid, diarylheptanoid and gingerol biosynthesis	0	4.47	1.46587	0.784214
beta-Alanine metabolism	0.483353	2.45122	4.28	0.710909
alpha-Linolenic acid metabolism	0	4.23	0.69704	0.689494
Fructose and mannose metabolism	0	4.15	1.5394	0
Pyruvate metabolism	1.16081	3.93623	1.79485	0
Flavonoid biosynthesis	0	3.88883	1.74289	0
Arginine and proline metabolism	0.378544	3.83589	1.53958	2.51763
Insect hormone biosynthesis	0	0.245865	3.31435	0
Mineral absorption	0	0.70832	3.31435	0
Prodigiosin biosynthesis	0	0.378093	3.12118	0
Carbon fixation in photosynthetic organisms	1.08369	3.06387	0.298077	0
Taurine and hypotaurine metabolism	0	3.01691	0.289932	0
Methane metabolism	0	2.88209	0.134716	0
Plant-pathogen interaction	0.229908	0.0860892	2.88063	0.537894
Cyanoamino acid metabolism	0	2.43308	2.87626	0.632232
Amino sugar and nucleotide sugar metabolism	1.13383	2.52342	1.24483	2.80987
Necroptosis	0	0.00374613	2.70397	0
Benzoxazinoid biosynthesis	1.708	2.6559	2.20868	0.952645
Glycosaminoglycan degradation	0	0	0.73382	2.58011
Ovarian steroidogenesis	0	1.46673	2.36254	0
Cortisol synthesis and secretion	0	1.46673	2.36254	0
Propanoate metabolism	0	0.935555	2.30506	0
Aflatoxin biosynthesis	0	0	2.30214	0
Valine, leucine and isoleucine degradation	0	0.0758832	2.20973	0
Fatty acid metabolism	0	0.702158	2.11414	0.477329
GABAergic synapse	0	0.119973	2.09965	0
Sesquiterpenoid and triterpenoid biosynthesis	0	1.85884	2.08266	0
