# Supplementary material for: Multi-Omics Analysis Reveals a Regulatory Network of ZmCCT During Maize Resistance to Gibberella Stalk Rot at the Early Stage
Source: Front Plant Sci. 2022 Jun 23;13:917493. doi: 10.3389/fpls.2022.917493 (PMC9260664; doi:10.3389/fpls.2022.917493)
Supplement: Supplementary file 3 [file Table_3.xlsx]

## Sheet: RMAgo
Table S3. Result of Gene Ontology enrichment analysis using DEGs in RNA-seq.
Order	X0	X1	X3	X6	Term
1	0	8.42	2.53611	0	extracellular region
2	0	8.1	0.596879	0	heme binding
3	0	0	7.59	0	nucleosome
4	0	7.39	1.85387	0	peroxidase activity
5	0	7	0.539557	0	hydrogen peroxide catabolic process
6	0	6.98	0	0	detection of hypoxia
7	0	0	4.76	0	protein heterodimerization activity
8	0	4.56	0	0	oxidation-reduction process
9	0	0	3.6038	0	plasma membrane
10	0	2.98297	1.47366	0	oxidoreductase activity
11	0	0	2.78955	0	nucleosome assembly
12	2.77365	0	0	0	structural constituent of ribosome
13	0	2.76955	0	0	plant-type cell wall
14	0	0	2.60206	0	MCM complex
15	0	0	2.39101	0	metal ion transport
16	0	2.35655	0	0	oxidoreductase activity, acting on paired donors
17	2.19611	0.79588	0	0	phosphoenolpyruvate:phosphate antiporter activity
18	0	0	2.12726	0	nuclear nucleosome
19	0	1.87943	0	0	response to hypoxia
20	0	1.86012	0	0	response to oxidative stress
21	0	1.79317	0	0	glycolytic process
22	0	1.71897	0	0	cellular response to insulin stimulus
23	0	1.71897	0	0	regulation of cell differentiation
24	1.61112	0	0	0	filiform apparatus
25	0	0	0.380907	1.58318	O-methyltransferase activity
26	1.57983	0	0	0	translational elongation
27	0	0	0	1.53934	3-hydroxyacyl-CoA dehydrogenase activity
28	0	1.45223	0	0	pyruvate kinase activity
29	0	1.45223	0	0	potassium ion binding
30	0	1.4437	0	0	regulation of root development
