# Supplementary material for: Multi-Omics Analysis Reveals a Regulatory Network of ZmCCT During Maize Resistance to Gibberella Stalk Rot at the Early Stage
Source: Front Plant Sci. 2022 Jun 23;13:917493. doi: 10.3389/fpls.2022.917493 (PMC9260664; doi:10.3389/fpls.2022.917493)
Supplement: Supplementary file 4 [file Table_4.xlsx]

## Sheet: assignment of orthologs in WGCN
Table S4 Assignment of orthologs in WGCNA also induced in Arabidopsis PTI response.
Number	Gene.stable.ID	Arabidopsis.thaliana.gene.stable.ID	Arabidopsis.thaliana.homology.type	Col_ch8_005	Col_ch8_010	Col_ch8_030	Col_ch8_090	Col_ch8_180
1	Zm00001eb333940	AT1G08930	ortholog_many2many	-0.134594	0.0424783	2.30494	0.764266	0.30583
2	Zm00001eb231540	AT5G14760	ortholog_one2one	0.274672	0.198414	0.153069	1.1175	1.15363
3	Zm00001eb078340	AT2G30750	ortholog_many2many	0.206027	0.0618535	0.714667	1.58866	1.45095
4	Zm00001eb286060	AT4G02075	ortholog_many2many	-0.182107	0.0802091	1.02562	0.583697	0.0675605
5	Zm00001eb125120	AT1G73805	ortholog_one2many	-0.166235	0.0784928	4.4216	0.3852	0.889749
6	Zm00001eb002870	AT2G17705	ortholog_one2one	-0.260033	0.328388	1.69636	0.486082	-0.178996
7	Zm00001eb204030	AT3G56790	ortholog_many2many	0.314604	0.131767	1.41366	0.482897	0.525895
8	Zm00001eb010160	AT1G14740	ortholog_one2many	-0.179753	-0.0909187	1.07639	0.385337	0.0286817
9	Zm00001eb431130	AT1G16670	ortholog_one2many	-0.0656133	0.200754	1.72406	0.657674	0.178433
10	Zm00001eb000900	AT4G24110	ortholog_one2many	-0.216327	0.170525	1.80039	-0.460101	-0.452258
11	Zm00001eb310260	AT2G46400	ortholog_one2many	0.59539	1.07122	4.73683	0.979248	1.10517
12	Zm00001eb134290	AT1G09970	ortholog_one2many	-0.0422319	-0.0663499	1.10392	1.0517	0.766703
13	Zm00001eb412510	AT1G22070	ortholog_many2many	-0.124143	-0.0117201	0.504871	1.27876	0.202766
14	Zm00001eb133640	AT1G32150	ortholog_many2many	0.0251809	0.0450431	1.25062	0.138688	0.0787604
15	Zm00001eb386020	AT2G02810	ortholog_many2many	0.282986	0.1955	0.408499	1.31016	1.21021
16	Zm00001eb027720	AT4G17230	ortholog_one2many	-0.245868	0.0932045	2.43453	-0.143348	-0.0370116
17	Zm00001eb120470	AT5G11650	ortholog_one2many	0.0716831	0.281549	2.00228	0.529399	0.17049
18	Zm00001eb368430	AT2G29990	ortholog_one2many	0.0940127	0.263401	0.69782	1.17263	0.609196
19	Zm00001eb005460	AT2G02860	ortholog_one2many	0.133508	0.169426	1.61686	0.314588	0.174869
20	Zm00001eb099490	AT5G11000	ortholog_many2many	-0.168783	0.237603	1.27851	0.115096	0.152599
21	Zm00001eb325300	AT3G59700	ortholog_many2many	-0.151014	0.181046	2.15011	0.640644	0.684883
22	Zm00001eb325300	AT3G59750	ortholog_many2many	0.132973	0.0371825	-0.181768	2.17824	0.864795
23	Zm00001eb325300	AT4G29050	ortholog_many2many	-0.773225	-0.293884	1.86164	0.407825	0.0466134
24	Zm00001eb042780	AT3G59220	ortholog_one2many	0.181066	-0.0530148	-0.223219	1.07323	0.656758
25	Zm00001eb314330	AT1G55230	ortholog_many2many	0.150925	-0.0527779	0.489525	1.08743	0.547737
26	Zm00001eb085200	AT3G26980	ortholog_many2many	0.059749	0.0502069	2.23761	1.056	0.147483
27	Zm00001eb059350	AT2G43000	ortholog_many2many	-0.191206	0.121307	2.54253	1.78178	0.517269
28	Zm00001eb059350	AT3G12910	ortholog_many2many	-0.0143453	0.3183	6.38295	2.23352	0.299878
29	Zm00001eb329600	AT2G41640	ortholog_many2many	-0.132068	0.267296	2.37565	-0.340216	-0.294228
30	Zm00001eb109360	AT4G33160	ortholog_one2one	0.0277964	0.325357	1.03747	1.00688	0.819062
31	Zm00001eb036910	AT5G43300	ortholog_many2many	0.0191055	0.203544	-0.108927	1.38017	0.422458
32	Zm00001eb009540	AT1G50110	ortholog_one2many	0.40484	0.0173858	0.522429	1.0478	1.37388
33	Zm00001eb304050	AT3G11340	ortholog_many2many	0.101939	0.145561	-0.149632	1.48485	1.62696
34	Zm00001eb304050	AT3G46690	ortholog_many2many	-0.296012	-0.1665	1.12844	0.4221	-0.412386
35	Zm00001eb304050	AT3G55700	ortholog_many2many	-0.0840925	-0.00502862	0.179739	0.84506	1.19413
36	Zm00001eb223540	AT2G05940	ortholog_many2many	-0.119769	0.309211	1.00641	0.217243	0.203739
37	Zm00001eb113580	AT1G28190	ortholog_one2one	-0.0736315	0.57586	2.05962	0.555796	-0.0423332
38	Zm00001eb123110	AT4G22690	ortholog_one2many	-0.361383	0.187993	2.05667	0.428861	0.356894
39	Zm00001eb123110	AT4G22710	ortholog_one2many	-0.322405	0.237931	2.39519	0.471701	0.372485
40	Zm00001eb061460	AT3G58490	ortholog_one2many	-0.125367	-0.150882	1.36843	-0.184878	-0.537152
41	Zm00001eb324850	AT3G57460	ortholog_many2many	-0.00266692	0.168613	0.640962	3.97533	1.45129
42	Zm00001eb164350	AT1G07520	ortholog_many2many	-0.0139728	0.477056	2.46703	0.0863545	0.105081
43	Zm00001eb164350	AT3G46600	ortholog_many2many	-0.126294	0.237563	1.95026	-0.458393	0.213842
44	Zm00001eb164350	AT5G59450	ortholog_many2many	0.0859128	0.471025	2.09289	0.417871	0.127191
45	Zm00001eb332200	AT2G47060	ortholog_many2many	-0.0314872	0.323502	2.4627	0.15901	-0.222236
46	Zm00001eb332200	AT3G17410	ortholog_many2many	-0.175015	-0.152576	1.02323	0.184815	-0.0194018
47	Zm00001eb364110	AT3G27010	ortholog_many2many	0.299684	0.575339	1.37723	1.22185	0.687781
48	Zm00001eb431460	AT1G22280	ortholog_one2many	-0.0390398	0.256411	2.14662	0.846536	0.386742
49	Zm00001eb431460	AT1G34750	ortholog_one2many	-0.0155549	-0.0860279	0.884675	1.81367	0.787047
50	Zm00001eb402260	AT1G14370	ortholog_many2many	-0.020752	0.237456	2.88212	0.852703	0.258273
51	Zm00001eb402260	AT2G02800	ortholog_many2many	0.0722829	0.124628	1.19012	0.342996	0.286555
52	Zm00001eb145580	AT5G08790	ortholog_many2many	0.122773	0.502276	2.19355	0.150549	0.717966
53	Zm00001eb145580	AT5G63790	ortholog_many2many	-0.0781876	0.0639527	1.0762	0.466509	0.430443
54	Zm00001eb325710	AT1G27330	ortholog_many2many	0.336673	0.294278	0.677308	1.01885	1.0637
55	Zm00001eb395440	AT3G13430	ortholog_many2many	0.134116	0.290463	1.6386	-0.0468229	0.141487
56	Zm00001eb395440	AT5G56340	ortholog_many2many	-0.249848	0.178965	1.02114	0.0195776	0.0862588
57	Zm00001eb363730	AT3G48780	ortholog_many2many	-0.0334518	-0.0554491	1.13754	0.00716912	0.0241151
58	Zm00001eb011220	AT1G13340	ortholog_one2many	-0.252002	0.0823105	1.73112	0.173723	0.110066
59	Zm00001eb080950	AT4G39640	ortholog_one2many	-0.241333	-0.0319619	3.01316	0.781439	-0.372846
60	Zm00001eb201290	AT5G08790	ortholog_many2many	0.122773	0.502276	2.19355	0.150549	0.717966
61	Zm00001eb201290	AT5G63790	ortholog_many2many	-0.0781876	0.0639527	1.0762	0.466509	0.430443
62	Zm00001eb116230	AT5G48430	ortholog_one2many	0.343272	0.49027	1.75948	2.0791	1.60919
63	Zm00001eb058720	AT3G50810	ortholog_one2many	0.145018	0.13072	0.0446943	1.04964	0.224423
64	Zm00001eb130850	AT2G47060	ortholog_many2many	-0.0314872	0.323502	2.4627	0.15901	-0.222236
65	Zm00001eb130850	AT3G17410	ortholog_many2many	-0.175015	-0.152576	1.02323	0.184815	-0.0194018
66	Zm00001eb047200	AT2G28080	ortholog_many2many	-0.0253276	-0.0225968	1.17011	0.322904	0.367625
67	Zm00001eb292040	AT1G75020	ortholog_many2many	0.0606771	0.2404	2.34406	-0.140602	0.0920297
68	Zm00001eb031590	AT1G16670	ortholog_one2many	-0.0656133	0.200754	1.72406	0.657674	0.178433
69	Zm00001eb079610	AT1G67880	ortholog_many2many	0.214162	0.368733	1.79771	-0.11209	0.126334
70	Zm00001eb428410	AT4G17900	ortholog_many2many	0.0187701	0.254504	2.33296	0.0385577	-0.072674
71	Zm00001eb428410	AT5G46710	ortholog_many2many	-0.00161379	0.367701	2.44874	-0.247209	-0.287612
72	Zm00001eb344160	AT2G46400	ortholog_one2many	0.59539	1.07122	4.73683	0.979248	1.10517
73	Zm00001eb022410	AT3G45960	ortholog_many2many	0.167686	0.41891	2.11522	-0.234633	0.138253
74	Zm00001eb095030	AT2G14560	ortholog_one2many	-0.275593	-0.673178	-0.209908	-0.784619	1.33085
75	Zm00001eb095410	AT5G13550	ortholog_one2many	-0.0269398	-0.0992271	-0.331411	1.00265	0.177422
76	Zm00001eb244130	AT4G31000	ortholog_many2many	0.0136723	0.254552	1.35302	-0.0064112	-0.0650187
77	Zm00001eb337690	AT5G12020	ortholog_many2many	0.468063	0.135016	0.0834609	0.720619	1.28401
78	Zm00001eb126990	AT3G10640	ortholog_many2many	0.100156	0.236478	1.82795	0.361216	0.240704
79	Zm00001eb311110	AT4G39830	ortholog_one2many	0.477867	0.267588	3.24141	2.09106	0.881726
80	Zm00001eb337290	AT5G15130	ortholog_one2many	0.15963	0.396338	2.11616	0.404025	0.103269
81	Zm00001eb113010	AT3G48780	ortholog_many2many	-0.0334518	-0.0554491	1.13754	0.00716912	0.0241151
82	Zm00001eb227130	AT3G28930	ortholog_many2many	-0.0103253	0.178351	0.682158	1.52612	1.44507
83	Zm00001eb386040	AT3G24500	ortholog_one2one	-0.105009	-0.131332	-0.564127	1.91261	0.727736
84	Zm00001eb014110	AT1G30620	ortholog_many2many	0.220815	0.0419111	1.67089	1.11098	0.811798
85	Zm00001eb069140	AT1G22070	ortholog_many2many	-0.124143	-0.0117201	0.504871	1.27876	0.202766
86	Zm00001eb076900	AT1G65730	ortholog_one2many	0.00155144	0.0766255	0.669204	1.31898	0.95494
87	Zm00001eb198200	AT5G22540	ortholog_many2many	0.0552375	-0.5053	2.03042	-0.462214	0.211493
88	Zm00001eb012350	AT1G07630	ortholog_many2many	0.0168405	0.254487	1.01704	1.12678	0.565208
89	Zm00001eb099600	AT3G47550	ortholog_many2many	-0.0417033	-0.0183794	1.02484	0.421202	-0.192572
90	Zm00001eb246760	AT3G07580	ortholog_one2many	0.317759	0.144102	1.07545	1.29669	0.42187
91	Zm00001eb165580	AT2G30750	ortholog_many2many	0.206027	0.0618535	0.714667	1.58866	1.45095
92	Zm00001eb109670	AT4G39890	ortholog_many2many	-0.335823	-0.170455	2.10177	1.1874	0.0578211
93	Zm00001eb109670	AT5G64990	ortholog_many2many	0.425961	0.632553	0.404261	1.01074	0.820276
94	Zm00001eb351340	AT3G12580	ortholog_one2one	0.122186	0.101464	0.122624	2.04055	1.93668
95	Zm00001eb043990	AT1G51270	ortholog_many2many	-0.273055	-0.0216194	1.70105	1.46544	0.413758
96	Zm00001eb395370	AT5G12020	ortholog_many2many	0.468063	0.135016	0.0834609	0.720619	1.28401
97	Zm00001eb395360	AT5G12020	ortholog_many2many	0.468063	0.135016	0.0834609	0.720619	1.28401
98	Zm00001eb017600	AT4G21850	ortholog_one2many	-0.181877	0.146795	1.34037	1.08285	-0.209002
99	Zm00001eb141500	AT3G57240	ortholog_many2many	0.34384	0.454553	0.935188	2.44323	3.04752
100	Zm00001eb023930	AT4G25110	ortholog_many2many	-0.376285	-0.182217	0.171528	1.77545	0.564546
101	Zm00001eb301540	AT3G54640	ortholog_many2many	0.214238	0.186949	0.234628	1.30644	1.43254
102	Zm00001eb261920	AT2G03530	ortholog_many2many	0.0680294	0.513337	2.00219	0.613065	-0.171779
103	Zm00001eb041220	AT5G11000	ortholog_many2many	-0.168783	0.237603	1.27851	0.115096	0.152599
104	Zm00001eb135940	AT1G16670	ortholog_one2many	-0.0656133	0.200754	1.72406	0.657674	0.178433
105	Zm00001eb293780	AT1G74310	ortholog_one2many	0.200953	-0.179818	-0.305862	1.49094	0.723816
106	Zm00001eb166210	AT3G18830	ortholog_many2many	-0.167439	0.116897	1.41511	1.2285	0.378922
107	Zm00001eb314610	AT1G05010	ortholog_many2many	-0.054004	0.0682759	0.205312	1.30562	0.629141
108	Zm00001eb206050	AT5G06820	ortholog_one2one	-0.201048	0.132615	0.0481069	1.15839	0.0841759
109	Zm00001eb137020	AT2G37940	ortholog_many2many	0.0275221	0.153352	2.57012	0.935035	0.237302
110	Zm00001eb333150	AT2G26390	ortholog_many2many	-0.182455	0.132316	1.13255	0.31138	0.210197
111	Zm00001eb319350	AT5G62020	ortholog_many2many	-0.138699	0.457513	2.39945	0.859995	0.357512
112	Zm00001eb152710	AT1G30040	ortholog_many2many	0.35934	0.136836	2.35329	0.240052	-0.17051
113	Zm00001eb314240	AT3G14050	ortholog_many2many	-0.330317	-0.000461	1.553	-0.10649	-0.583271
114	Zm00001eb382320	AT4G36550	ortholog_one2many	-0.0112511	0.343988	2.32856	-0.624732	-0.0156486
115	Zm00001eb011650	AT3G09010	ortholog_one2many	0.205538	0.00714487	1.82926	0.919891	0.921175
116	Zm00001eb223920	AT2G22300	ortholog_many2many	-0.107586	-0.0054862	1.65578	-0.240237	-0.104054
117	Zm00001eb355750	AT3G09405	ortholog_many2many	0.509014	0.437347	2.829	2.7059	1.33138
118	Zm00001eb271880	AT4G35480	ortholog_many2many	-0.794575	0.134467	2.18851	-0.34145	-0.0795377
119	Zm00001eb418610	AT5G52640	ortholog_one2one	0.0757078	-0.023822	-0.0627344	2.84775	2.21882
120	Zm00001eb099090	AT3G48090	ortholog_one2many	-0.0474607	0.122772	2.25386	0.535063	0.191533
121	Zm00001eb335470	AT1G18390	ortholog_many2many	0.0151856	0.212055	2.56809	1.20569	0.308312
122	Zm00001eb335470	AT1G25390	ortholog_many2many	-0.250133	-0.0334333	1.89086	0.978546	0.212073
123	Zm00001eb335470	AT1G66880	ortholog_many2many	0.2498	0.132691	1.73286	1.84886	1.07897
124	Zm00001eb335470	AT5G38210	ortholog_many2many	0.0555327	0.0918942	2.54945	0.979067	0.12157
125	Zm00001eb103380	AT2G30750	ortholog_many2many	0.206027	0.0618535	0.714667	1.58866	1.45095
126	Zm00001eb425310	AT1G67530	ortholog_many2many	-0.163748	-0.123192	1.58213	-0.0493291	-0.0855892
127	Zm00001eb222510	AT2G38940	ortholog_many2many	-0.0865516	-0.147027	-0.0843955	1.08694	0.409729
128	Zm00001eb149230	AT5G01640	ortholog_many2many	-0.432778	0.20691	1.06248	0.234373	-0.253228
129	Zm00001eb058570	AT4G37100	ortholog_many2many	-0.321553	-0.370199	1.04812	-0.0399873	0.256379
130	Zm00001eb103390	AT2G30750	ortholog_many2many	0.206027	0.0618535	0.714667	1.58866	1.45095
131	Zm00001eb163540	AT1G50750	ortholog_many2many	0.13167	0.643042	3.7929	0.63985	-0.0633412
132	Zm00001eb327840	AT2G22300	ortholog_many2many	-0.107586	-0.0054862	1.65578	-0.240237	-0.104054
133	Zm00001eb067610	AT5G10740	ortholog_many2many	-0.138262	-0.0527719	-0.0722462	1.00014	0.28634
134	Zm00001eb006870	AT4G39910	ortholog_many2many	0.0659402	0.0392381	1.11911	0.200283	0.0466608
135	Zm00001eb078870	AT5G40000	ortholog_many2many	-0.241363	-0.417612	1.81121	-0.125569	-0.375894
136	Zm00001eb141540	AT3G57240	ortholog_many2many	0.34384	0.454553	0.935188	2.44323	3.04752
137	Zm00001eb327910	AT1G35910	ortholog_many2many	0.649783	0.295984	1.12769	0.711209	0.380841
138	Zm00001eb312590	AT5G39785	ortholog_many2many	0.293908	0.263608	1.2449	1.59816	0.947118
139	Zm00001eb178810	AT1G78000	ortholog_many2many	-0.263649	-0.307967	-0.334473	1.50697	0.365302
140	Zm00001eb148650	AT2G39400	ortholog_many2many	-0.0851514	0.246475	2.11772	1.00264	0.0207261
141	Zm00001eb417150	AT2G47240	ortholog_one2many	-0.0746924	-0.108123	-0.17421	1.06372	0.110965
142	Zm00001eb229540	AT5G26030	ortholog_one2many	0.0165887	0.310114	2.82645	0.46859	0.310281
143	Zm00001eb047280	AT5G03380	ortholog_many2many	-0.187657	0.010056	1.44965	0.0200791	-0.0326737
144	Zm00001eb379550	AT3G49530	ortholog_many2many	-0.00819823	0.410556	2.88132	0.321385	0.31663
145	Zm00001eb379550	AT5G24590	ortholog_many2many	-0.0321474	0.0678399	1.69981	-0.0355016	-0.110072
146	Zm00001eb430910	AT4G23882	ortholog_one2many	-0.0100035	-0.00209867	2.0352	0.936396	0.589241
147	Zm00001eb183100	AT3G47550	ortholog_many2many	-0.0417033	-0.0183794	1.02484	0.421202	-0.192572
148	Zm00001eb392660	AT4G34420	ortholog_many2many	0.863357	0.522643	1.01555	0.810397	0.452547
149	Zm00001eb171700	AT1G61800	ortholog_many2many	0.1558	-0.24127	1.05281	0.913416	1.28222
150	Zm00001eb411000	AT3G18830	ortholog_many2many	-0.167439	0.116897	1.41511	1.2285	0.378922
151	Zm00001eb191070	AT1G63720	ortholog_one2many	-0.422604	0.0491715	1.89209	0.300507	0.051469
152	Zm00001eb150470	AT2G30140	ortholog_many2many	-0.0734237	-0.00729185	0.615419	1.22814	1.01567
153	Zm00001eb323640	AT1G65790	ortholog_many2many	-0.109609	0.0329396	1.30603	1.11409	0.50279
154	Zm00001eb323640	AT4G21380	ortholog_many2many	0.186401	0.201135	1.22919	2.6656	1.72626
155	Zm00001eb006940	AT4G39890	ortholog_many2many	-0.335823	-0.170455	2.10177	1.1874	0.0578211
156	Zm00001eb006940	AT5G64990	ortholog_many2many	0.425961	0.632553	0.404261	1.01074	0.820276
157	Zm00001eb213710	AT2G43000	ortholog_many2many	-0.191206	0.121307	2.54253	1.78178	0.517269
158	Zm00001eb213710	AT3G12910	ortholog_many2many	-0.0143453	0.3183	6.38295	2.23352	0.299878
159	Zm00001eb212610	AT3G58490	ortholog_one2many	-0.125367	-0.150882	1.36843	-0.184878	-0.537152
160	Zm00001eb413150	AT1G66500	ortholog_many2many	0.13083	0.567373	1.34418	0.696326	0.451791
161	Zm00001eb413150	AT5G43620	ortholog_many2many	0.00975294	0.187888	1.14771	0.191783	0.254832
162	Zm00001eb402060	AT3G57630	ortholog_one2one	0.0582519	0.068851	1.29767	1.01805	0.660571
163	Zm00001eb384990	AT5G56960	ortholog_many2many	-0.282031	0.0273957	5.00986	1.40392	0.518457
164	Zm00001eb189830	AT1G14200	ortholog_one2many	-0.467809	-0.526219	-0.538369	1.56213	0.56306
165	Zm00001eb363180	AT3G57240	ortholog_many2many	0.34384	0.454553	0.935188	2.44323	3.04752
166	Zm00001eb212150	AT4G26400	ortholog_one2one	-0.0415722	0.300475	2.33914	-0.143629	-0.132458
167	Zm00001eb379920	AT1G18300	ortholog_many2many	0.0616792	0.968541	2.22742	0.254359	-0.0381955
168	Zm00001eb379920	AT1G73540	ortholog_many2many	-0.201404	1.2391	1.59915	-0.553837	-0.654957
169	Zm00001eb379920	AT2G01670	ortholog_many2many	0.0028548	0.135146	-0.0820354	1.43098	0.516334
170	Zm00001eb198660	AT3G61280	ortholog_many2many	0.105737	-0.303207	1.14439	1.15813	1.1429
171	Zm00001eb269440	AT1G12580	ortholog_one2one	0.0170001	0.0293529	1.00053	-0.0751387	0.0726136
172	Zm00001eb306060	AT3G59350	ortholog_many2many	-0.220503	0.164287	1.00899	-0.155625	-0.440139
173	Zm00001eb187850	AT1G09930	ortholog_one2many	-0.565571	-0.253804	1.07253	-0.964615	-1.00239
174	Zm00001eb206800	AT4G31000	ortholog_many2many	0.0136723	0.254552	1.35302	-0.0064112	-0.0650187
175	Zm00001eb056320	AT1G72280	ortholog_one2many	0.178909	0.0535247	1.93205	1.33869	1.12991
176	Zm00001eb107890	AT1G27330	ortholog_many2many	0.336673	0.294278	0.677308	1.01885	1.0637
177	Zm00001eb182380	AT4G31000	ortholog_many2many	0.0136723	0.254552	1.35302	-0.0064112	-0.0650187
178	Zm00001eb378210	AT4G34710	ortholog_one2many	-0.0885761	-0.0550707	0.230608	0.879004	1.04171
179	Zm00001eb251230	AT4G17900	ortholog_many2many	0.0187701	0.254504	2.33296	0.0385577	-0.072674
180	Zm00001eb251230	AT5G46710	ortholog_many2many	-0.00161379	0.367701	2.44874	-0.247209	-0.287612
181	Zm00001eb052960	AT5G06560	ortholog_many2many	-0.24222	-0.103803	1.28669	0.121806	-0.250927
182	Zm00001eb092590	AT1G65040	ortholog_many2many	0.289693	0.314487	0.190638	0.818733	1.3317
183	Zm00001eb066420	AT5G18400	ortholog_one2many	0.101729	0.177994	1.31391	0.447354	0.269323
184	Zm00001eb024380	AT4G17900	ortholog_many2many	0.0187701	0.254504	2.33296	0.0385577	-0.072674
185	Zm00001eb024380	AT5G46710	ortholog_many2many	-0.00161379	0.367701	2.44874	-0.247209	-0.287612
186	Zm00001eb131550	AT1G02880	ortholog_many2many	0.0692883	0.175269	1.45711	0.81125	0.47705
187	Zm00001eb414460	AT2G04400	ortholog_many2many	0.138553	0.108354	0.135092	1.34017	1.2196
188	Zm00001eb060830	AT3G54640	ortholog_many2many	0.214238	0.186949	0.234628	1.30644	1.43254
189	Zm00001eb297990	AT2G36590	ortholog_one2many	0.48608	0.0938129	0.565701	1.18126	0.827221
190	Zm00001eb322210	AT3G21780	ortholog_many2many	-0.0808227	-0.0754031	2.97263	1.34118	0.641353
191	Zm00001eb387370	AT3G50060	ortholog_many2many	0.130958	0.724796	2.39927	0.141555	-0.0834819
192	Zm00001eb323660	AT4G21390	ortholog_one2many	-0.128795	0.637656	3.88204	0.29373	0.80671
193	Zm00001eb386370	AT2G32460	ortholog_many2many	-0.0339918	-0.0157573	1.19578	0.318123	-0.0840379
194	Zm00001eb386370	AT4G26930	ortholog_many2many	0.650765	0.41912	0.420652	1.99279	1.62926
195	Zm00001eb327970	AT1G77890	ortholog_many2many	0.145504	0.2281	1.89298	0.507523	0.603434
196	Zm00001eb049940	AT5G38900	ortholog_one2many	0.232115	-0.0172536	1.06698	1.50165	0.735709
197	Zm00001eb107810	AT3G18830	ortholog_many2many	-0.167439	0.116897	1.41511	1.2285	0.378922
198	Zm00001eb380640	AT5G15730	ortholog_one2one	0.0160144	0.0912895	1.43819	0.615623	0.207604
199	Zm00001eb056980	AT2G26150	ortholog_one2many	0.00943446	-0.260871	0.17364	3.14494	1.56074
200	Zm00001eb072600	AT1G19770	ortholog_many2many	-0.207271	0.75358	2.76465	-0.625053	-0.552187
201	Zm00001eb072600	AT1G57990	ortholog_many2many	-0.173536	1.10103	3.91664	0.207019	-0.736416
202	Zm00001eb170460	AT3G47090	ortholog_many2many	0.110037	0.536884	3.01905	1.99126	0.751731
203	Zm00001eb170460	AT5G20480	ortholog_many2many	-0.0908751	-0.0409997	1.0768	0.920486	0.39836
204	Zm00001eb100720	AT1G45207	ortholog_many2many	0.112203	-0.00801058	1.03055	-0.465276	0.0133444
205	Zm00001eb393630	AT1G63830	ortholog_many2many	-0.040645	0.0393267	1.7113	0.555949	-0.147128
206	Zm00001eb393630	AT4G23470	ortholog_many2many	-0.156125	-0.102375	0.802882	1.02152	0.43417
207	Zm00001eb078730	AT3G54420	ortholog_one2many	-0.023466	-0.0241143	3.25611	2.41649	1.3096
208	Zm00001eb046170	AT5G46050	ortholog_many2many	0.0614779	-0.107448	0.290006	2.21215	0.846558
209	Zm00001eb282660	AT3G62600	ortholog_one2many	0.233306	0.213549	0.279781	0.84821	1.49294
210	Zm00001eb122330	AT5G54860	ortholog_one2one	0.370672	0.425681	2.29979	1.20856	1.38399
211	Zm00001eb034410	AT2G19130	ortholog_one2many	-0.311295	0.266497	2.20799	0.644833	0.30633
212	Zm00001eb194590	AT1G69520	ortholog_one2many	0.545726	0.359118	1.2453	2.32717	1.3328
213	Zm00001eb194590	AT1G69523	ortholog_one2many	-0.197556	0.0479486	0.580235	1.64706	0.893867
214	Zm00001eb194590	AT1G69526	ortholog_one2many	0.0357655	-0.15576	0.300611	1.53289	0.731391
215	Zm00001eb248630	AT1G51270	ortholog_many2many	-0.273055	-0.0216194	1.70105	1.46544	0.413758
216	Zm00001eb066470	AT5G18400	ortholog_one2many	0.101729	0.177994	1.31391	0.447354	0.269323
217	Zm00001eb044500	AT5G53750	ortholog_many2many	0.0569047	0.0500137	-0.0724069	1.28935	0.72102
218	Zm00001eb244640	AT2G35000	ortholog_many2many	-0.230841	-0.101556	1.4227	0.19021	-0.255199
219	Zm00001eb244640	AT3G05200	ortholog_many2many	-0.172067	0.63543	2.12674	0.214256	0.147587
220	Zm00001eb244640	AT5G27420	ortholog_many2many	0.0721596	1.87947	5.22668	0.405965	0.628795
221	Zm00001eb245840	AT5G27760	ortholog_many2many	0.145506	0.110515	1.10481	1.38181	0.750181
222	Zm00001eb273570	AT2G32460	ortholog_many2many	-0.0339918	-0.0157573	1.19578	0.318123	-0.0840379
223	Zm00001eb273570	AT4G26930	ortholog_many2many	0.650765	0.41912	0.420652	1.99279	1.62926
224	Zm00001eb126780	AT4G39230	ortholog_one2many	0.0976151	-0.0427797	1.39476	1.35934	0.724419
225	Zm00001eb320240	AT5G52800	ortholog_one2one	-0.188182	-0.143494	1.11465	0.41345	-0.0315835
226	Zm00001eb060170	AT5G06560	ortholog_many2many	-0.24222	-0.103803	1.28669	0.121806	-0.250927
227	Zm00001eb101520	AT5G48550	ortholog_one2many	-0.218876	0.371369	2.55102	0.044948	-0.0904461
228	Zm00001eb008070	AT3G18830	ortholog_many2many	-0.167439	0.116897	1.41511	1.2285	0.378922
229	Zm00001eb164530	AT1G07520	ortholog_many2many	-0.0139728	0.477056	2.46703	0.0863545	0.105081
230	Zm00001eb164530	AT3G46600	ortholog_many2many	-0.126294	0.237563	1.95026	-0.458393	0.213842
231	Zm00001eb164530	AT5G59450	ortholog_many2many	0.0859128	0.471025	2.09289	0.417871	0.127191
232	Zm00001eb230250	AT5G66631	ortholog_one2many	0.231184	0.384716	1.19197	0.662204	0.369821
233	Zm00001eb099590	AT5G39785	ortholog_many2many	0.293908	0.263608	1.2449	1.59816	0.947118
234	Zm00001eb154590	AT5G19600	ortholog_one2one	0.483965	0.247645	0.450072	0.770618	1.00696
235	Zm00001eb291150	AT3G13430	ortholog_many2many	0.134116	0.290463	1.6386	-0.0468229	0.141487
236	Zm00001eb291150	AT5G56340	ortholog_many2many	-0.249848	0.178965	1.02114	0.0195776	0.0862588
237	Zm00001eb160830	AT3G24503	ortholog_one2many	-0.0932726	0.0457698	-0.0129646	1.13664	0.755586
238	Zm00001eb241920	AT5G43300	ortholog_many2many	0.0191055	0.203544	-0.108927	1.38017	0.422458
239	Zm00001eb304070	AT3G11340	ortholog_many2many	0.101939	0.145561	-0.149632	1.48485	1.62696
240	Zm00001eb304070	AT3G46690	ortholog_many2many	-0.296012	-0.1665	1.12844	0.4221	-0.412386
241	Zm00001eb304070	AT3G55700	ortholog_many2many	-0.0840925	-0.00502862	0.179739	0.84506	1.19413
242	Zm00001eb052290	AT4G34460	ortholog_one2one	-0.0212756	0.167591	1.88994	0.255409	-0.0410403
243	Zm00001eb424650	AT3G57280	ortholog_one2many	0.0822601	0.0907525	1.11381	0.724886	0.359775
244	Zm00001eb183610	AT3G27560	ortholog_one2many	0.0125057	0.0579174	1.00263	0.247905	0.192477
245	Zm00001eb183610	AT5G40540	ortholog_one2many	0.0577834	0.0630875	1.77139	0.263909	0.423994
246	Zm00001eb234750	AT4G15480	ortholog_many2many	0.108173	-0.536554	0.991013	1.47994	1.24467
247	Zm00001eb012930	AT5G02780	ortholog_many2many	-0.227241	-0.113874	1.29644	2.42445	1.64804
248	Zm00001eb344520	AT5G14700	ortholog_one2many	0.254802	0.243047	3.66707	0.222803	0.166262
249	Zm00001eb292290	AT1G08450	ortholog_one2many	0.161829	0.109886	1.68231	1.80946	1.14304
250	Zm00001eb252410	AT4G16660	ortholog_one2many	0.0751091	0.0250232	0.0939251	0.434423	1.0594
251	Zm00001eb409270	AT2G03530	ortholog_many2many	0.0680294	0.513337	2.00219	0.613065	-0.171779
252	Zm00001eb075570	AT3G61280	ortholog_many2many	0.105737	-0.303207	1.14439	1.15813	1.1429
253	Zm00001eb214320	AT4G33920	ortholog_one2many	-0.00913313	0.270839	2.07987	-0.202628	-0.165441
254	Zm00001eb408700	AT5G06560	ortholog_many2many	-0.24222	-0.103803	1.28669	0.121806	-0.250927
255	Zm00001eb314470	AT3G13080	ortholog_many2many	0.249961	0.0167353	2.07102	1.16498	1.13006
256	Zm00001eb205830	AT5G48550	ortholog_one2many	-0.218876	0.371369	2.55102	0.044948	-0.0904461
257	Zm00001eb356630	AT1G70530	ortholog_many2many	0.246052	0.247822	1.90187	0.789413	0.0462748
258	Zm00001eb074520	AT2G35710	ortholog_many2many	-0.217922	0.316781	4.03632	0.320908	0.0676595
259	Zm00001eb086280	AT2G24570	ortholog_many2many	0.270293	0.392923	2.21789	1.36275	0.770159
260	Zm00001eb086280	AT4G31550	ortholog_many2many	0.0754721	0.851172	3.46574	0.918462	0.487482
261	Zm00001eb110660	AT2G41640	ortholog_many2many	-0.132068	0.267296	2.37565	-0.340216	-0.294228
262	Zm00001eb410890	AT2G41880	ortholog_one2many	0.334304	0.331129	1.50775	1.06267	1.08221
263	Zm00001eb410890	AT3G57550	ortholog_one2many	0.280702	0.218589	1.61336	0.832502	0.660368
264	Zm00001eb175950	AT2G36690	ortholog_many2many	0.220418	0.575416	3.75138	2.34599	1.6408
265	Zm00001eb120250	AT1G30040	ortholog_many2many	0.35934	0.136836	2.35329	0.240052	-0.17051
266	Zm00001eb244930	AT2G02860	ortholog_one2many	0.133508	0.169426	1.61686	0.314588	0.174869
267	Zm00001eb413000	AT2G20900	ortholog_many2many	0.0725371	0.00846558	1.06594	0.634659	0.465108
268	Zm00001eb423470	AT1G59950	ortholog_many2many	-0.112012	-0.474339	0.077116	1.30423	0.489087
269	Zm00001eb244960	AT3G47550	ortholog_many2many	-0.0417033	-0.0183794	1.02484	0.421202	-0.192572
270	Zm00001eb141330	AT5G39770	ortholog_many2many	0.276032	0.624664	0.402496	1.27584	0.405406
271	Zm00001eb082050	AT1G17990	ortholog_one2many	0.0224963	0.0489116	1.39129	0.147561	-0.229167
272	Zm00001eb082050	AT1G18020	ortholog_one2many	0.0254393	0.0272543	1.38128	0.128023	-0.255496
273	Zm00001eb082050	AT1G76680	ortholog_one2many	-0.230186	-0.0630131	1.5628	1.10521	0.326648
274	Zm00001eb165560	AT2G30750	ortholog_many2many	0.206027	0.0618535	0.714667	1.58866	1.45095
275	Zm00001eb167790	AT5G18290	ortholog_many2many	-0.0105759	-0.0153871	0.531465	1.03697	0.0984323
276	Zm00001eb394070	AT3G13600	ortholog_many2many	0.390048	0.446387	1.87012	0.238993	0.277768
277	Zm00001eb091710	AT4G09570	ortholog_many2many	0.118947	0.119836	1.9285	1.14513	0.550033
278	Zm00001eb096890	AT3G59350	ortholog_many2many	-0.220503	0.164287	1.00899	-0.155625	-0.440139
279	Zm00001eb035420	AT1G76700	ortholog_many2many	0.000566	-0.0721277	1.71315	0.097811	-0.00514402
280	Zm00001eb104880	AT3G45960	ortholog_many2many	0.167686	0.41891	2.11522	-0.234633	0.138253
281	Zm00001eb397400	AT1G67060	ortholog_one2many	0.363112	0.234922	2.12046	0.473898	0.135375
282	Zm00001eb310560	AT1G51790	ortholog_many2many	0.208843	0.26772	1.78424	2.37119	1.21578
283	Zm00001eb310560	AT2G19190	ortholog_many2many	0.270475	0.189004	1.92976	3.52072	2.03783
284	Zm00001eb174330	AT2G13650	ortholog_one2many	0.167254	-0.00337117	1.12809	0.667473	0.23637
285	Zm00001eb394660	AT3G10815	ortholog_one2many	0.0229314	0.408259	1.59972	0.291169	-0.186135
286	Zm00001eb012280	AT1G07520	ortholog_many2many	-0.0139728	0.477056	2.46703	0.0863545	0.105081
287	Zm00001eb012280	AT3G46600	ortholog_many2many	-0.126294	0.237563	1.95026	-0.458393	0.213842
288	Zm00001eb012280	AT5G59450	ortholog_many2many	0.0859128	0.471025	2.09289	0.417871	0.127191
289	Zm00001eb311800	AT3G47820	ortholog_many2many	-0.292863	0.228388	1.93604	0.120037	0.0306195
290	Zm00001eb109770	AT1G77890	ortholog_many2many	0.145504	0.2281	1.89298	0.507523	0.603434
291	Zm00001eb418970	AT1G09932	ortholog_many2many	0.0872374	0.0802207	3.50578	2.81525	1.38864
292	Zm00001eb314840	AT1G45207	ortholog_many2many	0.112203	-0.00801058	1.03055	-0.465276	0.0133444
293	Zm00001eb399220	AT2G02010	ortholog_many2many	0.248205	0.237313	1.79912	1.12156	1.08014
294	Zm00001eb152320	AT3G29400	ortholog_many2many	-0.120407	0.0662843	1.23605	0.523346	0.0291023
295	Zm00001eb152320	AT5G61010	ortholog_many2many	-0.0279985	0.0280038	1.2312	1.55867	1.02901
296	Zm00001eb354620	AT2G47060	ortholog_many2many	-0.0314872	0.323502	2.4627	0.15901	-0.222236
297	Zm00001eb354620	AT3G17410	ortholog_many2many	-0.175015	-0.152576	1.02323	0.184815	-0.0194018
298	Zm00001eb322910	AT3G21700	ortholog_one2many	0.0785696	0.0397346	0.825704	1.13621	0.0464228
299	Zm00001eb367240	AT2G39980	ortholog_many2many	0.153239	0.146737	-0.497424	1.39212	1.73445
300	Zm00001eb181990	AT5G66020	ortholog_many2many	-0.309507	-0.309698	1.35669	1.75665	0.747054
301	Zm00001eb255980	AT1G45207	ortholog_many2many	0.112203	-0.00801058	1.03055	-0.465276	0.0133444
302	Zm00001eb320730	AT4G35480	ortholog_many2many	-0.794575	0.134467	2.18851	-0.34145	-0.0795377
303	Zm00001eb193590	AT1G45207	ortholog_many2many	0.112203	-0.00801058	1.03055	-0.465276	0.0133444
304	Zm00001eb422440	AT5G65350	ortholog_one2one	0.488395	0.148164	0.813054	0.973379	1.012
305	Zm00001eb362240	AT5G59570	ortholog_many2many	0.013085	0.300913	1.19977	0.810142	0.928119
306	Zm00001eb392230	AT1G74650	ortholog_many2many	0.287094	0.457802	2.78023	1.49753	0.796502
307	Zm00001eb392230	AT5G62470	ortholog_many2many	-0.191417	0.931402	2.46209	0.194359	-0.346075
308	Zm00001eb159420	AT4G23570	ortholog_many2many	0.164854	0.227948	1.62477	1.94745	0.851514
309	Zm00001eb144430	AT1G67530	ortholog_many2many	-0.163748	-0.123192	1.58213	-0.0493291	-0.0855892
310	Zm00001eb354540	AT1G02360	ortholog_many2many	-0.176193	-0.0511246	2.80814	2.2906	1.03421
311	Zm00001eb354540	AT4G01700	ortholog_many2many	0.271852	0.203813	2.37972	2.59347	2.0598
312	Zm00001eb322690	AT4G21903	ortholog_many2many	-0.0820993	-0.326997	1.51633	0.77229	0.317354
313	Zm00001eb199810	AT4G34420	ortholog_many2many	0.863357	0.522643	1.01555	0.810397	0.452547
314	Zm00001eb097670	AT5G26030	ortholog_one2many	0.0165887	0.310114	2.82645	0.46859	0.310281
315	Zm00001eb297520	AT2G18193	ortholog_many2many	0.536031	0.502358	0.716677	0.650583	1.55809
316	Zm00001eb297520	AT5G17760	ortholog_many2many	0.326931	0.293254	0.362865	0.456629	1.01377
317	Zm00001eb273580	AT2G32460	ortholog_many2many	-0.0339918	-0.0157573	1.19578	0.318123	-0.0840379
318	Zm00001eb273580	AT4G26930	ortholog_many2many	0.650765	0.41912	0.420652	1.99279	1.62926
319	Zm00001eb267590	AT3G10640	ortholog_many2many	0.100156	0.236478	1.82795	0.361216	0.240704
320	Zm00001eb108390	AT5G07760	ortholog_many2many	0.382494	0.496971	0.888689	1.37391	0.304161
321	Zm00001eb304010	AT3G11340	ortholog_many2many	0.101939	0.145561	-0.149632	1.48485	1.62696
322	Zm00001eb304010	AT3G46690	ortholog_many2many	-0.296012	-0.1665	1.12844	0.4221	-0.412386
323	Zm00001eb304010	AT3G55700	ortholog_many2many	-0.0840925	-0.00502862	0.179739	0.84506	1.19413
324	Zm00001eb058520	AT2G30440	ortholog_many2many	-0.141071	0.0619838	1.05848	0.679384	0.146914
325	Zm00001eb028390	AT2G37940	ortholog_many2many	0.0275221	0.153352	2.57012	0.935035	0.237302
326	Zm00001eb140600	AT3G01830	ortholog_many2many	-0.0376684	1.05544	4.87312	1.50371	0.349425
327	Zm00001eb140600	AT5G42380	ortholog_many2many	-0.12791	0.965412	4.68775	1.08813	-0.462777
328	Zm00001eb121900	AT5G12020	ortholog_many2many	0.468063	0.135016	0.0834609	0.720619	1.28401
329	Zm00001eb255960	AT4G33985	ortholog_many2many	0.277938	0.252658	1.08915	0.360345	-0.0518977
330	Zm00001eb142960	AT3G27010	ortholog_many2many	0.299684	0.575339	1.37723	1.22185	0.687781
331	Zm00001eb238080	AT3G56790	ortholog_many2many	0.314604	0.131767	1.41366	0.482897	0.525895
332	Zm00001eb053040	AT1G74100	ortholog_many2many	-0.030686	0.115689	0.357943	1.25474	0.984522
333	Zm00001eb161480	AT3G25600	ortholog_many2many	0.0344079	0.821947	2.6318	-0.0683594	-0.233919
334	Zm00001eb156530	AT1G66780	ortholog_many2many	-0.306513	-0.395815	1.20591	2.04863	0.398005
335	Zm00001eb156530	AT2G04040	ortholog_many2many	-0.186195	-0.217552	1.22673	0.5316	0.106441
336	Zm00001eb156530	AT2G04070	ortholog_many2many	0.065297	0.115071	1.25523	1.3983	1.31037
337	Zm00001eb187290	AT4G11360	ortholog_many2many	-0.3639	0.197149	1.30669	-0.61783	-0.669014
338	Zm00001eb322790	AT2G18193	ortholog_many2many	0.536031	0.502358	0.716677	0.650583	1.55809
339	Zm00001eb322790	AT5G17760	ortholog_many2many	0.326931	0.293254	0.362865	0.456629	1.01377
340	Zm00001eb150460	AT2G30140	ortholog_many2many	-0.0734237	-0.00729185	0.615419	1.22814	1.01567
341	Zm00001eb171260	AT1G16670	ortholog_one2many	-0.0656133	0.200754	1.72406	0.657674	0.178433
342	Zm00001eb159410	AT5G52830	ortholog_one2many	0.0899452	0.303423	1.58901	0.846923	0.35217
343	Zm00001eb081190	AT4G39910	ortholog_many2many	0.0659402	0.0392381	1.11911	0.200283	0.0466608
344	Zm00001eb349840	AT5G18290	ortholog_many2many	-0.0105759	-0.0153871	0.531465	1.03697	0.0984323
345	Zm00001eb111620	AT4G20780	ortholog_many2many	-0.0168366	0.732637	2.63836	1.45458	0.585659
346	Zm00001eb133870	AT2G31990	ortholog_many2many	0.497915	0.156557	1.77142	0.529705	0.247056
347	Zm00001eb417220	AT3G62260	ortholog_many2many	-0.211045	-0.0919576	1.19521	0.00648253	-0.00256814
348	Zm00001eb413160	AT1G61800	ortholog_many2many	0.1558	-0.24127	1.05281	0.913416	1.28222
349	Zm00001eb365780	AT1G08450	ortholog_one2many	0.161829	0.109886	1.68231	1.80946	1.14304
350	Zm00001eb285900	AT4G02200	ortholog_many2many	0.21594	0.499362	2.86892	0.364802	0.204753
351	Zm00001eb157490	AT4G18170	ortholog_many2many	-0.346019	0.226277	2.63532	-1.15853	-1.28822
352	Zm00001eb100860	AT5G66800	ortholog_many2many	0.346425	0.00937091	1.57137	-0.319409	0.348011
353	Zm00001eb194210	AT1G35910	ortholog_many2many	0.649783	0.295984	1.12769	0.711209	0.380841
354	Zm00001eb387300	AT4G34150	ortholog_one2one	0.00873763	0.520319	4.02188	0.502879	0.451308
355	Zm00001eb319620	AT4G12350	ortholog_many2many	0.0991523	-0.0572429	0.867928	1.49955	0.29398
356	Zm00001eb196930	AT3G52870	ortholog_one2many	-0.0127912	0.089331	1.33064	0.25664	0.239325
357	Zm00001eb296740	AT3G25600	ortholog_many2many	0.0344079	0.821947	2.6318	-0.0683594	-0.233919
358	Zm00001eb399460	AT2G22870	ortholog_one2one	0.168492	0.130558	1.04057	-0.00458093	-0.0459928
359	Zm00001eb060050	AT5G22060	ortholog_many2many	0.173618	0.112167	0.61381	1.07694	1.03684
360	Zm00001eb141060	AT2G29460	ortholog_many2many	0.335724	0.201369	0.185149	1.9245	1.70352
361	Zm00001eb081930	AT4G31000	ortholog_many2many	0.0136723	0.254552	1.35302	-0.0064112	-0.0650187
362	Zm00001eb141880	AT5G48430	ortholog_one2many	0.343272	0.49027	1.75948	2.0791	1.60919
363	Zm00001eb030390	AT4G33300	ortholog_many2many	-0.139866	0.12601	1.82029	0.75683	0.79691
364	Zm00001eb030390	AT5G04720	ortholog_many2many	-0.0296456	0.140307	1.77824	0.0190647	0.469495
365	Zm00001eb272940	AT4G30060	ortholog_many2many	0.0125801	-0.123298	1.1014	0.616047	0.296262
366	Zm00001eb110070	AT2G03040	ortholog_many2many	-0.0473495	-0.042565	1.24258	0.648306	0.993328
367	Zm00001eb110070	AT2G03290	ortholog_many2many	0.298599	0.144737	2.30479	1.55874	1.6829
368	Zm00001eb311120	AT4G39830	ortholog_one2many	0.477867	0.267588	3.24141	2.09106	0.881726
369	Zm00001eb256480	AT3G17690	ortholog_one2many	0.408192	0.303475	3.63875	0.662341	0.0442928
370	Zm00001eb256480	AT3G17700	ortholog_one2many	0.140332	0.0588785	3.12462	1.28091	0.267753
371	Zm00001eb100620	AT1G04980	ortholog_many2many	0.179882	0.0815661	0.250192	0.682454	1.62477
372	Zm00001eb151340	AT3G16030	ortholog_one2one	0.114956	0.0891594	2.55709	1.48539	0.608639
373	Zm00001eb252120	AT4G36550	ortholog_one2many	-0.0112511	0.343988	2.32856	-0.624732	-0.0156486
374	Zm00001eb055490	AT2G02010	ortholog_many2many	0.248205	0.237313	1.79912	1.12156	1.08014
375	Zm00001eb410020	AT4G02200	ortholog_many2many	0.21594	0.499362	2.86892	0.364802	0.204753
376	Zm00001eb030420	AT1G27770	ortholog_one2many	-0.0411667	0.0533979	2.84347	-0.00350224	0.175415
377	Zm00001eb310570	AT1G51790	ortholog_many2many	0.208843	0.26772	1.78424	2.37119	1.21578
378	Zm00001eb310570	AT2G19190	ortholog_many2many	0.270475	0.189004	1.92976	3.52072	2.03783
379	Zm00001eb200930	AT1G22650	ortholog_many2many	0.167126	0.0462435	1.16046	1.18915	0.738097
380	Zm00001eb200930	AT1G72000	ortholog_many2many	0.746084	0.523659	1.11906	2.46959	0.65363
381	Zm00001eb193940	AT5G51440	ortholog_many2many	0.354699	0.268266	0.403806	2.23621	2.10345
382	Zm00001eb152170	AT3G50770	ortholog_one2many	-0.113463	0.506486	1.95895	-0.233405	1.91361
383	Zm00001eb382120	AT4G32300	ortholog_one2one	-0.165316	0.023591	1.25292	0.409066	0.0843231
384	Zm00001eb374140	AT2G26440	ortholog_one2one	-0.091446	0.070093	0.599314	1.14604	0.816002
385	Zm00001eb199590	AT5G56010	ortholog_many2many	-0.0812681	-0.0902786	-0.152874	0.938543	1.00718
386	Zm00001eb199590	AT5G56030	ortholog_many2many	-0.0269203	-0.104162	-0.0568533	0.966659	1.11391
387	Zm00001eb151510	AT3G57460	ortholog_many2many	-0.00266692	0.168613	0.640962	3.97533	1.45129
388	Zm00001eb293820	AT3G46930	ortholog_many2many	0.103309	0.124917	2.70328	0.325577	0.372238
389	Zm00001eb027800	AT2G22300	ortholog_many2many	-0.107586	-0.0054862	1.65578	-0.240237	-0.104054
390	Zm00001eb008520	AT5G61210	ortholog_many2many	-0.068799	0.0215085	2.0182	0.91094	0.213405
391	Zm00001eb166630	AT1G65870	ortholog_many2many	0.638622	0.343062	1.68044	0.528471	0.886039
392	Zm00001eb166790	AT4G00850	ortholog_many2many	0.48297	0.431973	1.41579	0.829023	0.391978
393	Zm00001eb352580	AT3G15210	ortholog_many2many	0.19241	0.993639	2.0734	0.172338	-0.025128
394	Zm00001eb338910	AT5G41680	ortholog_many2many	-0.458822	-0.247436	2.52204	0.423018	0.0744762
395	Zm00001eb011670	AT5G05730	ortholog_one2many	-0.0322176	0.0808253	0.147034	1.18568	0.575654
396	Zm00001eb159570	AT4G01090	ortholog_many2many	-0.102434	-0.118038	1.65217	-0.0793753	-0.139295
397	Zm00001eb005840	AT2G26300	ortholog_one2one	0.111727	0.139049	1.24316	0.370667	0.347645
398	Zm00001eb107190	AT3G57530	ortholog_many2many	-0.14607	0.398297	3.30644	0.0466831	-0.0741773
399	Zm00001eb408850	AT5G13200	ortholog_one2one	-0.458326	-0.0321883	1.00005	-0.0961141	-0.410364
400	Zm00001eb191710	AT1G03905	ortholog_one2many	0.155256	0.102848	1.24448	1.19228	0.650516
401	Zm00001eb186920	AT4G30500	ortholog_one2many	0.382572	0.143889	0.184119	0.6591	1.00953
402	Zm00001eb010060	AT1G66080	ortholog_one2one	0.249292	0.282437	0.888096	1.4279	1.02296
403	Zm00001eb063870	AT2G23420	ortholog_many2many	0.124087	-0.00113063	1.45853	0.30495	0.266859
404	Zm00001eb166250	AT3G18830	ortholog_many2many	-0.167439	0.116897	1.41511	1.2285	0.378922
405	Zm00001eb306280	AT4G14365	ortholog_one2many	0.211347	0.16459	4.25014	2.50784	1.79902
406	Zm00001eb224170	AT4G36030	ortholog_many2many	0.502422	-0.0191087	1.56526	0.355513	0.36418
407	Zm00001eb421600	AT5G61790	ortholog_many2many	0.0649182	-0.0125	-0.0329016	0.565053	1.30584
408	Zm00001eb027940	AT5G20400	ortholog_many2many	-0.246791	0.0410127	0.946191	1.52098	0.792088
409	Zm00001eb422440	AT5G65350	ortholog_one2one	0.488395	0.148164	0.813054	0.973379	1.012
410	Zm00001eb386000	AT1G05560	ortholog_many2many	0.321466	-0.205728	-0.365769	0.540385	1.39754
411	Zm00001eb386000	AT4G15550	ortholog_many2many	-0.0377778	-0.355795	-0.787727	0.602768	1.34513
412	Zm00001eb420890	AT1G67460	ortholog_one2many	0.543086	0.657722	1.77645	0.70906	0.202978
413	Zm00001eb005170	AT3G13600	ortholog_many2many	0.390048	0.446387	1.87012	0.238993	0.277768
414	Zm00001eb066850	AT4G22305	ortholog_many2many	0.213278	0.0481393	0.910021	2.03001	1.17595
415	Zm00001eb422440	AT5G65350	ortholog_one2one	0.488395	0.148164	0.813054	0.973379	1.012
416	Zm00001eb153180	AT4G18950	ortholog_one2many	-0.0268576	0.00185882	1.33956	0.235167	0.161133
417	Zm00001eb226650	AT5G25010	ortholog_many2many	-0.358372	0.363969	0.0498218	1.05703	0.218257
418	Zm00001eb226650	AT5G25020	ortholog_many2many	0.595489	0.251244	0.679908	0.572931	1.20256
419	Zm00001eb368150	AT5G02630	ortholog_many2many	-0.0624531	0.322606	1.21914	0.981836	0.40752
420	Zm00001eb367670	AT2G37940	ortholog_many2many	0.0275221	0.153352	2.57012	0.935035	0.237302
421	Zm00001eb256030	AT5G35370	ortholog_one2many	-0.32274	0.0936657	1.01328	0.191686	-0.323283
422	Zm00001eb204050	AT4G01090	ortholog_many2many	-0.102434	-0.118038	1.65217	-0.0793753	-0.139295
423	Zm00001eb096980	AT1G09210	ortholog_many2many	0.168797	0.0533851	0.0828807	0.415411	1.3029
424	Zm00001eb096980	AT1G56340	ortholog_many2many	0.202432	0.0942218	0.119073	0.303533	1.00594
425	Zm00001eb198440	AT1G65240	ortholog_many2many	-0.154742	-0.116321	1.36956	1.01141	-0.125789
426	Zm00001eb296450	AT5G39680	ortholog_one2one	0.259441	0.214953	1.20559	0.432062	0.263523
427	Zm00001eb311230	AT2G22190	ortholog_many2many	0.138669	0.0594866	1.05941	-0.203445	0.158188
428	Zm00001eb396940	AT3G08970	ortholog_one2one	0.148276	0.144852	0.0290691	2.22103	1.77036
429	Zm00001eb195070	AT5G01640	ortholog_many2many	-0.432778	0.20691	1.06248	0.234373	-0.253228
430	Zm00001eb213090	AT2G32020	ortholog_many2many	-0.724819	0.740693	3.08495	-0.405053	-0.499626
431	Zm00001eb328760	AT4G01870	ortholog_one2one	0.0447428	-0.0283719	1.26329	1.51188	1.52998
432	Zm00001eb287010	AT4G01750	ortholog_one2many	-0.0144048	0.187784	2.1672	1.73242	0.73685
433	Zm00001eb327110	AT1G74100	ortholog_many2many	-0.030686	0.115689	0.357943	1.25474	0.984522
434	Zm00001eb422440	AT5G65350	ortholog_one2one	0.488395	0.148164	0.813054	0.973379	1.012
435	Zm00001eb354850	AT3G06520	ortholog_one2one	0.451806	0.421805	-0.211464	-0.178318	1.10277
436	Zm00001eb100610	AT4G00390	ortholog_many2many	-0.211824	0.400521	1.1019	0.233408	0.183318
437	Zm00001eb043400	AT2G46620	ortholog_one2many	-0.15298	0.280359	1.9057	0.576295	0.0187666
438	Zm00001eb094890	AT3G11340	ortholog_many2many	0.101939	0.145561	-0.149632	1.48485	1.62696
439	Zm00001eb094890	AT3G46690	ortholog_many2many	-0.296012	-0.1665	1.12844	0.4221	-0.412386
440	Zm00001eb094890	AT3G55700	ortholog_many2many	-0.0840925	-0.00502862	0.179739	0.84506	1.19413
441	Zm00001eb282710	AT2G47470	ortholog_one2many	0.141824	0.156493	0.177873	0.328795	1.05746
442	Zm00001eb358660	AT4G23570	ortholog_many2many	0.164854	0.227948	1.62477	1.94745	0.851514
443	Zm00001eb314780	AT5G35370	ortholog_one2many	-0.32274	0.0936657	1.01328	0.191686	-0.323283
444	Zm00001eb081580	AT1G59950	ortholog_many2many	-0.112012	-0.474339	0.077116	1.30423	0.489087
445	Zm00001eb116470	AT5G40000	ortholog_many2many	-0.241363	-0.417612	1.81121	-0.125569	-0.375894
446	Zm00001eb130480	AT2G47550	ortholog_many2many	0.0782929	0.22024	1.27336	0.443231	0.394654
447	Zm00001eb130480	AT4G02330	ortholog_many2many	0.133505	0.279336	2.08306	0.989328	0.731545
448	Zm00001eb351940	AT5G01640	ortholog_many2many	-0.432778	0.20691	1.06248	0.234373	-0.253228
449	Zm00001eb380190	AT1G49050	ortholog_one2many	0.0226472	0.0466449	1.35921	0.560049	0.249305
450	Zm00001eb363360	AT5G48430	ortholog_one2many	0.343272	0.49027	1.75948	2.0791	1.60919
451	Zm00001eb131360	AT2G47470	ortholog_one2many	0.141824	0.156493	0.177873	0.328795	1.05746
452	Zm00001eb172580	AT1G51270	ortholog_many2many	-0.273055	-0.0216194	1.70105	1.46544	0.413758
453	Zm00001eb037870	AT5G38200	ortholog_many2many	0.350159	0.465508	1.04713	1.14864	1.54747
454	Zm00001eb291630	AT3G57330	ortholog_many2many	-0.0609754	0.0162845	1.18827	0.277459	0.49987
455	Zm00001eb094460	AT5G25450	ortholog_many2many	0.372187	0.270084	0.424622	1.45901	0.945038
456	Zm00001eb293470	AT2G46160	ortholog_many2many	-0.37645	0.0215386	1.40798	0.905022	0.158231
457	Zm00001eb360990	AT4G14368	ortholog_many2many	0.041037	-0.314277	1.12907	0.194138	0.0366102
458	Zm00001eb040160	AT4G12350	ortholog_many2many	0.0991523	-0.0572429	0.867928	1.49955	0.29398
459	Zm00001eb186250	AT4G17660	ortholog_many2many	-0.278528	0.592775	1.2296	2.45886	0.91752
460	Zm00001eb186250	AT5G47070	ortholog_many2many	-0.181407	0.104951	1.7944	0.192457	0.292179
461	Zm00001eb172240	AT4G17695	ortholog_many2many	0.141427	0.0718887	0.100918	1.02701	0.487635
462	Zm00001eb314620	AT1G04980	ortholog_many2many	0.179882	0.0815661	0.250192	0.682454	1.62477
463	Zm00001eb126630	AT5G23510	ortholog_many2many	-0.0679207	0.106341	1.89015	2.07274	0.471592
464	Zm00001eb004390	AT4G35630	ortholog_one2many	0.0574042	0.0639173	-0.148158	0.945852	1.08831
465	Zm00001eb002570	AT1G20510	ortholog_one2many	-0.020042	0.297933	2.09985	0.67018	0.240849
466	Zm00001eb330710	AT2G40750	ortholog_many2many	-0.235623	-0.128287	1.36672	0.00718202	0.560318
467	Zm00001eb330710	AT3G56400	ortholog_many2many	0.26276	0.29427	2.78112	-0.0710691	1.36652
468	Zm00001eb338010	AT1G03740	ortholog_many2many	-0.22409	0.085477	1.77852	0.194387	-0.136894
469	Zm00001eb312830	AT2G25130	ortholog_one2many	-0.060046	-0.203494	-0.923907	-0.244285	1.0992
470	Zm00001eb427430	AT1G51270	ortholog_many2many	-0.273055	-0.0216194	1.70105	1.46544	0.413758
471	Zm00001eb232360	AT5G10740	ortholog_many2many	-0.138262	-0.0527719	-0.0722462	1.00014	0.28634
472	Zm00001eb345630	AT3G62600	ortholog_one2many	0.233306	0.213549	0.279781	0.84821	1.49294
473	Zm00001eb063410	AT2G47130	ortholog_one2many	-0.113537	0.0214429	1.0055	1.01713	0.364728
474	Zm00001eb058370	AT1G27730	ortholog_many2many	0.331087	2.38012	4.37255	0.119297	0.0993618
475	Zm00001eb058370	AT5G04340	ortholog_many2many	-0.143281	1.38599	3.05289	0.964413	0.497187
476	Zm00001eb358420	AT4G01090	ortholog_many2many	-0.102434	-0.118038	1.65217	-0.0793753	-0.139295
477	Zm00001eb048860	AT4G21903	ortholog_many2many	-0.0820993	-0.326997	1.51633	0.77229	0.317354
478	Zm00001eb316410	AT5G56010	ortholog_many2many	-0.0812681	-0.0902786	-0.152874	0.938543	1.00718
479	Zm00001eb316410	AT5G56030	ortholog_many2many	-0.0269203	-0.104162	-0.0568533	0.966659	1.11391
480	Zm00001eb317440	AT3G07390	ortholog_one2one	0.096507	0.276726	1.24511	1.66255	0.518471
481	Zm00001eb048890	AT4G21903	ortholog_many2many	-0.0820993	-0.326997	1.51633	0.77229	0.317354
482	Zm00001eb418980	AT1G09932	ortholog_many2many	0.0872374	0.0802207	3.50578	2.81525	1.38864
483	Zm00001eb379190	AT4G11360	ortholog_many2many	-0.3639	0.197149	1.30669	-0.61783	-0.669014
484	Zm00001eb422440	AT5G65350	ortholog_one2one	0.488395	0.148164	0.813054	0.973379	1.012
485	Zm00001eb150140	AT2G32460	ortholog_many2many	-0.0339918	-0.0157573	1.19578	0.318123	-0.0840379
486	Zm00001eb150140	AT4G26930	ortholog_many2many	0.650765	0.41912	0.420652	1.99279	1.62926
487	Zm00001eb006890	AT2G22300	ortholog_many2many	-0.107586	-0.0054862	1.65578	-0.240237	-0.104054
488	Zm00001eb422170	AT3G18710	ortholog_many2many	-0.0637516	1.5231	4.05006	0.18178	0.411365
489	Zm00001eb422170	AT5G09800	ortholog_many2many	0.200695	0.858249	3.43605	1.31035	1.36549
490	Zm00001eb422170	AT5G64660	ortholog_many2many	0.254345	0.944182	2.83015	0.640374	0.510058
491	Zm00001eb316910	AT1G76470	ortholog_one2many	0.308547	0.243583	0.256157	1.18288	1.50381
492	Zm00001eb127990	AT2G21500	ortholog_many2many	-0.0591734	-0.0392099	1.10609	0.675219	0.238176
493	Zm00001eb310480	AT3G15340	ortholog_many2many	0.163535	-0.0228588	0.491977	2.10187	0.877892
494	Zm00001eb128880	AT3G13430	ortholog_many2many	0.134116	0.290463	1.6386	-0.0468229	0.141487
495	Zm00001eb128880	AT5G56340	ortholog_many2many	-0.249848	0.178965	1.02114	0.0195776	0.0862588
496	Zm00001eb426060	AT2G11520	ortholog_one2many	-0.121546	-0.0369246	1.2654	0.559943	0.159703
497	Zm00001eb403190	AT4G38540	ortholog_many2many	0.0773846	0.265632	0.793281	1.3028	0.875753
498	Zm00001eb251280	AT1G72416	ortholog_one2many	-0.158506	-0.0192202	-0.369743	1.34622	0.277282
499	Zm00001eb139060	AT4G09570	ortholog_many2many	0.118947	0.119836	1.9285	1.14513	0.550033
500	Zm00001eb112590	AT1G21750	ortholog_many2many	0.0268128	0.0212237	-0.0254336	0.2682	1.06519
501	Zm00001eb112590	AT1G77510	ortholog_many2many	-0.0295548	-0.0461174	0.0444292	0.194895	1.1606
502	Zm00001eb138150	AT4G00850	ortholog_many2many	0.48297	0.431973	1.41579	0.829023	0.391978
503	Zm00001eb095630	AT2G15400	ortholog_one2many	0.0744591	0.267569	1.14524	0.144833	-0.0710928
504	Zm00001eb222030	AT5G46050	ortholog_many2many	0.0614779	-0.107448	0.290006	2.21215	0.846558
505	Zm00001eb389980	AT3G22260	ortholog_one2many	0.184104	0.284328	1.29004	0.639524	0.202681
506	Zm00001eb363840	AT5G44990	ortholog_many2many	0.0478155	0.0652529	2.23699	1.54482	0.854321
507	Zm00001eb397720	AT1G07520	ortholog_many2many	-0.0139728	0.477056	2.46703	0.0863545	0.105081
508	Zm00001eb397720	AT3G46600	ortholog_many2many	-0.126294	0.237563	1.95026	-0.458393	0.213842
509	Zm00001eb397720	AT5G59450	ortholog_many2many	0.0859128	0.471025	2.09289	0.417871	0.127191
510	Zm00001eb394390	AT4G38530	ortholog_one2many	0.348604	0.295989	1.09463	0.370957	0.303565
511	Zm00001eb147030	AT3G44350	ortholog_many2many	-0.222198	0.140652	1.73513	0.098412	0.293604
512	Zm00001eb147030	AT5G22380	ortholog_many2many	-0.0239963	0.070186	3.6112	0.625077	0.329559
513	Zm00001eb013100	AT3G45640	ortholog_one2many	-0.0598977	0.394738	3.3936	0.450878	0.208691
514	Zm00001eb046210	AT5G46050	ortholog_many2many	0.0614779	-0.107448	0.290006	2.21215	0.846558
515	Zm00001eb330740	AT3G08720	ortholog_one2many	0.0233978	0.0987412	3.63976	1.05869	0.473426
516	Zm00001eb425580	AT2G43320	ortholog_one2many	0.20164	0.280697	1.21879	0.499876	0.324742
517	Zm00001eb044210	AT1G09940	ortholog_many2many	-0.0557555	0.170168	2.32967	-0.171817	-0.134224
518	Zm00001eb392440	AT2G22300	ortholog_many2many	-0.107586	-0.0054862	1.65578	-0.240237	-0.104054
519	Zm00001eb308070	AT5G47710	ortholog_one2one	0.148341	0.267875	1.41743	0.434659	0.103549
520	Zm00001eb024330	AT1G32640	ortholog_many2many	-0.210559	0.341617	1.09821	-0.38337	-0.496041
521	Zm00001eb101180	AT2G35000	ortholog_many2many	-0.230841	-0.101556	1.4227	0.19021	-0.255199
522	Zm00001eb101180	AT3G05200	ortholog_many2many	-0.172067	0.63543	2.12674	0.214256	0.147587
523	Zm00001eb101180	AT5G27420	ortholog_many2many	0.0721596	1.87947	5.22668	0.405965	0.628795
524	Zm00001eb353340	AT3G46930	ortholog_many2many	0.103309	0.124917	2.70328	0.325577	0.372238
525	Zm00001eb058410	AT5G66850	ortholog_one2many	-0.0433522	0.00595548	1.57386	1.04699	0.427976
526	Zm00001eb324720	AT3G57540	ortholog_many2many	0.0799828	0.206681	1.16675	-0.0616137	0.167371
527	Zm00001eb163080	AT1G48280	ortholog_one2one	0.0850477	-0.204992	-0.0453444	1.10886	0.383446
528	Zm00001eb013450	AT1G07160	ortholog_many2many	0.153583	1.68353	5.8002	0.195752	0.56195
529	Zm00001eb013450	AT2G30020	ortholog_many2many	0.236796	1.34448	2.43883	0.302862	0.246601
530	Zm00001eb013450	AT2G40180	ortholog_many2many	-0.206147	0.578378	3.8895	-0.0997432	-0.341333
531	Zm00001eb206580	AT3G57240	ortholog_many2many	0.34384	0.454553	0.935188	2.44323	3.04752
532	Zm00001eb306020	AT5G61210	ortholog_many2many	-0.068799	0.0215085	2.0182	0.91094	0.213405
533	Zm00001eb011640	AT3G19260	ortholog_one2many	0.00300891	-0.0392213	1.19129	1.74622	0.713603
534	Zm00001eb053050	AT1G74100	ortholog_many2many	-0.030686	0.115689	0.357943	1.25474	0.984522
535	Zm00001eb183710	AT1G67880	ortholog_many2many	0.214162	0.368733	1.79771	-0.11209	0.126334
536	Zm00001eb330300	AT1G09070	ortholog_many2many	-0.0595433	0.331065	1.6108	-0.197386	-0.0413167
537	Zm00001eb330300	AT3G16510	ortholog_many2many	0.0802028	0.624721	1.59876	0.320454	0.306379
538	Zm00001eb330300	AT3G62780	ortholog_many2many	0.0988279	0.183133	1.23449	0.727746	0.85273
539	Zm00001eb164480	AT1G07520	ortholog_many2many	-0.0139728	0.477056	2.46703	0.0863545	0.105081
540	Zm00001eb164480	AT3G46600	ortholog_many2many	-0.126294	0.237563	1.95026	-0.458393	0.213842
541	Zm00001eb164480	AT5G59450	ortholog_many2many	0.0859128	0.471025	2.09289	0.417871	0.127191
542	Zm00001eb362660	AT3G21070	ortholog_one2many	-0.0551708	-0.0786113	3.09284	0.0568142	-0.518411
543	Zm00001eb246020	AT1G67880	ortholog_many2many	0.214162	0.368733	1.79771	-0.11209	0.126334
544	Zm00001eb399110	AT1G14740	ortholog_one2many	-0.179753	-0.0909187	1.07639	0.385337	0.0286817
545	Zm00001eb430610	AT1G32910	ortholog_many2many	0.617514	0.33785	1.55688	0.379094	0.160575
546	Zm00001eb111590	AT3G56410	ortholog_many2many	-0.365378	0.0194054	1.42715	0.39571	0.113748
547	Zm00001eb111590	AT5G05190	ortholog_many2many	0.111748	0.308178	2.59278	1.89518	1.39903
548	Zm00001eb260560	AT1G57700	ortholog_many2many	0.268028	0.301031	1.04165	0.249885	0.177299
549	Zm00001eb363490	AT1G09070	ortholog_many2many	-0.0595433	0.331065	1.6108	-0.197386	-0.0413167
550	Zm00001eb363490	AT3G16510	ortholog_many2many	0.0802028	0.624721	1.59876	0.320454	0.306379
551	Zm00001eb363490	AT3G62780	ortholog_many2many	0.0988279	0.183133	1.23449	0.727746	0.85273
552	Zm00001eb145140	AT5G48390	ortholog_one2one	0.0792956	-0.102226	0.24482	1.22252	0.611836
553	Zm00001eb037990	AT2G19130	ortholog_one2many	-0.311295	0.266497	2.20799	0.644833	0.30633
554	Zm00001eb422480	AT2G23420	ortholog_many2many	0.124087	-0.00113063	1.45853	0.30495	0.266859
555	Zm00001eb394080	AT2G02370	ortholog_one2one	0.100271	0.116233	1.21552	0.520232	0.239025
556	Zm00001eb165610	AT3G54640	ortholog_many2many	0.214238	0.186949	0.234628	1.30644	1.43254
557	Zm00001eb021780	AT5G41900	ortholog_one2many	-0.309777	0.105582	0.295515	1.10048	-0.467987
558	Zm00001eb338750	AT4G11050	ortholog_many2many	0.0715327	0.0393882	1.23192	-0.109808	0.448691
559	Zm00001eb111340	AT4G38940	ortholog_one2many	0.0496283	0.57003	2.58033	-0.0578673	0.284452
560	Zm00001eb397190	AT3G45640	ortholog_one2many	-0.0598977	0.394738	3.3936	0.450878	0.208691
561	Zm00001eb207430	AT1G16670	ortholog_one2many	-0.0656133	0.200754	1.72406	0.657674	0.178433
562	Zm00001eb388960	AT4G30850	ortholog_many2many	-0.165997	-0.0480832	1.20301	0.102724	-0.441865
563	Zm00001eb249290	AT4G17500	ortholog_many2many	0.202381	0.861998	2.08704	0.143118	-0.0226301
564	Zm00001eb249290	AT5G47220	ortholog_many2many	0.111977	0.626806	1.93657	0.283748	-0.173254
565	Zm00001eb260090	AT4G24310	ortholog_one2many	-0.0660858	0.450576	2.50619	0.607576	-0.0949604
566	Zm00001eb196960	AT2G27690	ortholog_one2many	0.0802469	-0.143755	0.0147798	1.23307	0.383623
567	Zm00001eb390330	AT1G32640	ortholog_many2many	-0.210559	0.341617	1.09821	-0.38337	-0.496041
568	Zm00001eb393460	AT1G27730	ortholog_many2many	0.331087	2.38012	4.37255	0.119297	0.0993618
569	Zm00001eb393460	AT5G04340	ortholog_many2many	-0.143281	1.38599	3.05289	0.964413	0.497187
570	Zm00001eb078810	AT2G43320	ortholog_one2many	0.20164	0.280697	1.21879	0.499876	0.324742
571	Zm00001eb104630	AT3G59080	ortholog_many2many	-0.292595	0.44045	2.72238	-0.283632	-0.103104
572	Zm00001eb417490	AT4G01720	ortholog_one2many	-0.0942038	0.0614614	0.473202	1.23969	0.101553
573	Zm00001eb173260	AT2G44180	ortholog_one2many	0.179547	0.175288	1.00488	0.836024	0.352397
574	Zm00001eb349080	AT1G11050	ortholog_one2many	-0.103934	0.74821	3.19308	-0.100568	0.100474
575	Zm00001eb019220	AT4G34420	ortholog_many2many	0.863357	0.522643	1.01555	0.810397	0.452547
576	Zm00001eb314630	AT4G00390	ortholog_many2many	-0.211824	0.400521	1.1019	0.233408	0.183318
577	Zm00001eb210140	AT3G54960	ortholog_one2many	0.0947167	0.0781739	0.286793	0.401643	1.16538
578	Zm00001eb206220	AT2G33580	ortholog_one2many	0.249851	0.980571	3.79937	0.973569	0.738776
579	Zm00001eb098330	AT2G46400	ortholog_one2many	0.59539	1.07122	4.73683	0.979248	1.10517
580	Zm00001eb406600	AT2G27690	ortholog_one2many	0.0802469	-0.143755	0.0147798	1.23307	0.383623
581	Zm00001eb142200	AT1G09070	ortholog_many2many	-0.0595433	0.331065	1.6108	-0.197386	-0.0413167
582	Zm00001eb142200	AT3G16510	ortholog_many2many	0.0802028	0.624721	1.59876	0.320454	0.306379
583	Zm00001eb142200	AT3G62780	ortholog_many2many	0.0988279	0.183133	1.23449	0.727746	0.85273
584	Zm00001eb350640	AT4G11050	ortholog_many2many	0.0715327	0.0393882	1.23192	-0.109808	0.448691
585	Zm00001eb243190	AT3G18710	ortholog_many2many	-0.0637516	1.5231	4.05006	0.18178	0.411365
586	Zm00001eb243190	AT5G09800	ortholog_many2many	0.200695	0.858249	3.43605	1.31035	1.36549
587	Zm00001eb243190	AT5G64660	ortholog_many2many	0.254345	0.944182	2.83015	0.640374	0.510058
588	Zm00001eb194440	AT3G28850	ortholog_many2many	-0.278414	-0.0404691	1.87753	0.283447	0.152522
589	Zm00001eb417380	AT2G47060	ortholog_many2many	-0.0314872	0.323502	2.4627	0.15901	-0.222236
590	Zm00001eb417380	AT3G17410	ortholog_many2many	-0.175015	-0.152576	1.02323	0.184815	-0.0194018
591	Zm00001eb084260	AT3G44720	ortholog_many2many	0.0368158	0.185259	1.59118	0.182075	0.265864
592	Zm00001eb151440	AT1G75020	ortholog_many2many	0.0606771	0.2404	2.34406	-0.140602	0.0920297
593	Zm00001eb271760	AT3G19970	ortholog_one2one	0.172395	0.169129	1.37545	0.780505	0.326519
594	Zm00001eb158000	AT2G46400	ortholog_one2many	0.59539	1.07122	4.73683	0.979248	1.10517
595	Zm00001eb429210	AT4G35180	ortholog_one2many	0.482252	0.21973	3.67422	1.83209	2.05748
596	Zm00001eb429870	AT4G17500	ortholog_many2many	0.202381	0.861998	2.08704	0.143118	-0.0226301
597	Zm00001eb429870	AT5G47220	ortholog_many2many	0.111977	0.626806	1.93657	0.283748	-0.173254
598	Zm00001eb230910	AT5G66210	ortholog_many2many	0.0427942	0.282714	3.65241	0.363889	0.298614
599	Zm00001eb327350	AT2G05940	ortholog_many2many	-0.119769	0.309211	1.00641	0.217243	0.203739
600	Zm00001eb352220	AT3G13430	ortholog_many2many	0.134116	0.290463	1.6386	-0.0468229	0.141487
601	Zm00001eb352220	AT5G56340	ortholog_many2many	-0.249848	0.178965	1.02114	0.0195776	0.0862588
602	Zm00001eb214230	AT3G19580	ortholog_many2many	-0.903433	0.339535	1.83345	-0.664617	-0.949225
603	Zm00001eb400570	AT4G33920	ortholog_one2many	-0.00913313	0.270839	2.07987	-0.202628	-0.165441
604	Zm00001eb403710	AT1G63830	ortholog_many2many	-0.040645	0.0393267	1.7113	0.555949	-0.147128
605	Zm00001eb403710	AT4G23470	ortholog_many2many	-0.156125	-0.102375	0.802882	1.02152	0.43417
606	Zm00001eb187620	AT1G20823	ortholog_many2many	0.153413	1.07308	2.59555	0.0878454	0.0440011
607	Zm00001eb213280	AT5G04870	ortholog_many2many	-0.00305517	0.0592175	1.30617	0.437696	0.0673527
608	Zm00001eb027730	AT4G39800	ortholog_many2many	0.0383418	-0.0718794	0.190687	0.77176	1.12491
609	Zm00001eb105610	AT3G21780	ortholog_many2many	-0.0808227	-0.0754031	2.97263	1.34118	0.641353
610	Zm00001eb285200	AT1G08860	ortholog_one2one	-0.181792	-0.00125677	1.42987	0.164422	-0.339783
611	Zm00001eb074600	AT3G60550	ortholog_one2many	0.609345	0.859931	1.66819	0.271776	0.59801
612	Zm00001eb427410	AT3G61280	ortholog_many2many	0.105737	-0.303207	1.14439	1.15813	1.1429
613	Zm00001eb107870	AT3G18830	ortholog_many2many	-0.167439	0.116897	1.41511	1.2285	0.378922
614	Zm00001eb204000	AT3G24530	ortholog_one2one	0.291609	0.207527	1.06903	-0.087044	0.130187
615	Zm00001eb234690	AT3G50060	ortholog_many2many	0.130958	0.724796	2.39927	0.141555	-0.0834819
616	Zm00001eb259340	AT2G02860	ortholog_one2many	0.133508	0.169426	1.61686	0.314588	0.174869
617	Zm00001eb399530	AT1G19320	ortholog_one2many	0.0189905	0.249316	1.58492	1.3741	0.140601
618	Zm00001eb399530	AT1G75040	ortholog_one2many	0.543558	0.422433	0.470194	0.905572	1.03832
619	Zm00001eb279230	AT3G57120	ortholog_one2many	-0.241373	0.369494	1.05267	0.399509	0.0609426
620	Zm00001eb090980	AT3G52430	ortholog_one2many	-0.0463457	0.209209	1.70328	0.285395	-0.0353611
621	Zm00001eb368580	AT5G05390	ortholog_many2many	-0.00849641	0.392278	0.253697	1.25521	0.22152
622	Zm00001eb311620	AT5G15870	ortholog_many2many	-0.226888	0.584833	3.61668	0.460586	0.562002
623	Zm00001eb312600	AT1G74650	ortholog_many2many	0.287094	0.457802	2.78023	1.49753	0.796502
624	Zm00001eb312600	AT5G62470	ortholog_many2many	-0.191417	0.931402	2.46209	0.194359	-0.346075
625	Zm00001eb148750	AT1G63820	ortholog_many2many	0.212733	0.624903	2.26833	0.49242	0.445992
626	Zm00001eb117130	AT1G64760	ortholog_many2many	-0.0414774	0.0645643	1.0943	-0.399267	-0.0277325
627	Zm00001eb318300	AT3G59350	ortholog_many2many	-0.220503	0.164287	1.00899	-0.155625	-0.440139
628	Zm00001eb161610	AT1G71000	ortholog_one2one	-0.326086	-0.544516	-0.446284	2.49514	0.396123
629	Zm00001eb186130	AT5G66310	ortholog_many2many	-0.0276751	-0.111865	1.52444	0.135264	0.0661411
630	Zm00001eb164040	AT2G35980	ortholog_many2many	0.155031	0.0480238	3.18971	1.22564	0.202461
631	Zm00001eb164040	AT5G06320	ortholog_many2many	-0.0301976	0.776308	2.81996	-0.448106	0.278271
632	Zm00001eb061210	AT1G27100	ortholog_many2many	-0.0926611	0.488025	1.91239	-0.249874	-0.109816
633	Zm00001eb061210	AT1G69890	ortholog_many2many	-0.116157	0.76977	2.9337	-0.703131	-0.928721
634	Zm00001eb061210	AT1G69900	ortholog_many2many	-0.293876	0.400534	2.49263	1.09261	0.300084
635	Zm00001eb380960	AT1G03370	ortholog_one2many	-0.043002	-0.00126064	1.9393	0.971262	0.378972
636	Zm00001eb061750	AT3G08030	ortholog_one2many	0.0728993	0.156796	1.12059	0.0522695	0.0604498
637	Zm00001eb267700	AT5G23510	ortholog_many2many	-0.0679207	0.106341	1.89015	2.07274	0.471592
638	Zm00001eb250960	AT1G20823	ortholog_many2many	0.153413	1.07308	2.59555	0.0878454	0.0440011
639	Zm00001eb251350	AT1G09930	ortholog_one2many	-0.565571	-0.253804	1.07253	-0.964615	-1.00239
640	Zm00001eb310270	AT2G46400	ortholog_one2many	0.59539	1.07122	4.73683	0.979248	1.10517
641	Zm00001eb025730	AT1G61360	ortholog_many2many	0.0140376	0.360715	3.39975	1.70465	0.723281
642	Zm00001eb025730	AT1G61370	ortholog_many2many	0.364342	0.340791	1.74871	1.59342	0.716429
643	Zm00001eb025730	AT1G61380	ortholog_many2many	0.12202	0.0707321	1.43172	1.8515	0.978981
644	Zm00001eb025730	AT1G61420	ortholog_many2many	0.152228	0.224803	1.24421	1.41299	0.273358
645	Zm00001eb025730	AT1G61460	ortholog_many2many	-0.118764	-0.0690931	1.9669	0.0343713	-0.466979
646	Zm00001eb025730	AT1G61550	ortholog_many2many	0.422647	-0.218752	2.31809	0.681671	0.583602
647	Zm00001eb426130	AT3G50140	ortholog_one2many	-0.354146	0.0478037	1.04409	0.469988	-0.613203
648	Zm00001eb426130	AT3G50160	ortholog_one2many	-0.31441	-0.208226	2.62131	0.660024	0.108654
649	Zm00001eb426130	AT3G50170	ortholog_one2many	0.0954413	-0.181883	1.37904	0.980466	0.11955
650	Zm00001eb426130	AT3G50190	ortholog_one2many	0.143907	0.344306	1.60518	-0.313611	-0.184229
651	Zm00001eb202040	AT3G52430	ortholog_one2many	-0.0463457	0.209209	1.70328	0.285395	-0.0353611
652	Zm00001eb129690	AT4G01720	ortholog_one2many	-0.0942038	0.0614614	0.473202	1.23969	0.101553
653	Zm00001eb168920	AT1G76970	ortholog_many2many	0.26995	0.152339	1.7235	1.51567	0.841595
654	Zm00001eb164090	AT2G27690	ortholog_one2many	0.0802469	-0.143755	0.0147798	1.23307	0.383623
655	Zm00001eb249230	AT4G16820	ortholog_one2many	-0.108697	-0.067505	1.23983	-0.0036942	0.0130938
656	Zm00001eb313460	AT2G23810	ortholog_one2many	0.0285756	0.781121	3.45536	-0.112495	0.167213
657	Zm00001eb313460	AT4G30430	ortholog_one2many	0.579503	0.657629	3.73036	1.05918	0.960194
658	Zm00001eb221020	AT1G65690	ortholog_many2many	0.238364	0.466672	1.72505	2.35927	1.03865
659	Zm00001eb431050	AT1G30620	ortholog_many2many	0.220815	0.0419111	1.67089	1.11098	0.811798
660	Zm00001eb073290	AT4G11280	ortholog_one2many	0.407373	1.61322	3.80282	0.397014	0.83407
661	Zm00001eb251950	AT4G19370	ortholog_one2many	-0.0375768	0.114491	1.8202	2.12509	1.10927
662	Zm00001eb176620	AT2G28210	ortholog_many2many	0.538492	-0.135617	1.13539	0.473014	-0.408065
663	Zm00001eb421790	AT3G44720	ortholog_many2many	0.0368158	0.185259	1.59118	0.182075	0.265864
664	Zm00001eb312330	AT1G70740	ortholog_one2many	0.0219737	0.195198	2.08712	-0.431612	-0.0753822
665	Zm00001eb069350	AT2G20900	ortholog_many2many	0.0725371	0.00846558	1.06594	0.634659	0.465108
666	Zm00001eb254050	AT3G28340	ortholog_many2many	-0.0114132	1.41298	3.22989	-0.138276	0.265966
667	Zm00001eb112580	AT1G76970	ortholog_many2many	0.26995	0.152339	1.7235	1.51567	0.841595
668	Zm00001eb290310	AT5G01640	ortholog_many2many	-0.432778	0.20691	1.06248	0.234373	-0.253228
669	Zm00001eb316350	AT5G10760	ortholog_many2many	0.383019	0.41172	0.705455	2.14791	2.05521
670	Zm00001eb096940	AT3G11340	ortholog_many2many	0.101939	0.145561	-0.149632	1.48485	1.62696
671	Zm00001eb096940	AT3G46690	ortholog_many2many	-0.296012	-0.1665	1.12844	0.4221	-0.412386
672	Zm00001eb096940	AT3G55700	ortholog_many2many	-0.0840925	-0.00502862	0.179739	0.84506	1.19413
673	Zm00001eb214220	AT5G66850	ortholog_one2many	-0.0433522	0.00595548	1.57386	1.04699	0.427976
674	Zm00001eb429610	AT2G35710	ortholog_many2many	-0.217922	0.316781	4.03632	0.320908	0.0676595
675	Zm00001eb371720	AT3G28340	ortholog_many2many	-0.0114132	1.41298	3.22989	-0.138276	0.265966
676	Zm00001eb139770	AT2G39650	ortholog_one2one	0.255954	1.0291	4.23974	0.606777	0.46402
677	Zm00001eb398820	AT4G36030	ortholog_many2many	0.502422	-0.0191087	1.56526	0.355513	0.36418
678	Zm00001eb009090	AT5G37600	ortholog_one2many	0.225099	0.206424	0.534703	2.18073	1.83094
679	Zm00001eb288640	AT1G19330	ortholog_many2many	0.262912	0.330158	1.09767	0.934623	-0.273124
680	Zm00001eb190560	AT4G35480	ortholog_many2many	-0.794575	0.134467	2.18851	-0.34145	-0.0795377
681	Zm00001eb122240	AT1G05560	ortholog_many2many	0.321466	-0.205728	-0.365769	0.540385	1.39754
682	Zm00001eb122240	AT4G15550	ortholog_many2many	-0.0377778	-0.355795	-0.787727	0.602768	1.34513
683	Zm00001eb410900	AT3G07040	ortholog_one2many	-0.107196	0.0936585	1.28982	0.574446	0.133861
684	Zm00001eb117550	AT3G21780	ortholog_many2many	-0.0808227	-0.0754031	2.97263	1.34118	0.641353
685	Zm00001eb025560	AT2G11520	ortholog_one2many	-0.121546	-0.0369246	1.2654	0.559943	0.159703
686	Zm00001eb283230	AT1G32960	ortholog_many2many	-0.0666326	0.225221	2.49569	1.37873	0.900353
687	Zm00001eb283230	AT4G10530	ortholog_many2many	-0.216657	0.212753	1.78841	0.950422	-0.0291374
688	Zm00001eb010820	AT4G25390	ortholog_one2many	-0.237109	0.10171	1.60986	-0.180115	0.620965
689	Zm00001eb210810	AT5G48660	ortholog_one2many	0.0865882	-0.0381594	1.47073	0.657468	0.349148
690	Zm00001eb202690	AT1G19970	ortholog_many2many	0.120858	0.0704593	1.07638	0.0401299	-0.233236
691	Zm00001eb154780	AT1G16670	ortholog_one2many	-0.0656133	0.200754	1.72406	0.657674	0.178433
692	Zm00001eb089660	AT1G09932	ortholog_many2many	0.0872374	0.0802207	3.50578	2.81525	1.38864
693	Zm00001eb005920	AT1G17420	ortholog_many2many	-0.589921	-0.26221	1.92281	0.150389	-0.415834
694	Zm00001eb005920	AT1G72520	ortholog_many2many	-0.319657	0.764523	5.16566	1.24453	-0.11872
695	Zm00001eb008360	AT4G39800	ortholog_many2many	0.0383418	-0.0718794	0.190687	0.77176	1.12491
696	Zm00001eb154530	AT5G56580	ortholog_one2one	0.251969	0.0830673	1.06901	0.345137	0.212712
697	Zm00001eb288830	AT3G18710	ortholog_many2many	-0.0637516	1.5231	4.05006	0.18178	0.411365
698	Zm00001eb288830	AT5G09800	ortholog_many2many	0.200695	0.858249	3.43605	1.31035	1.36549
699	Zm00001eb288830	AT5G64660	ortholog_many2many	0.254345	0.944182	2.83015	0.640374	0.510058
700	Zm00001eb058260	AT4G37530	ortholog_many2many	0.0641881	-0.124932	-0.106489	1.35162	1.25012
701	Zm00001eb173390	AT5G40780	ortholog_many2many	0.0142801	-0.204633	1.04157	2.14419	1.03456
702	Zm00001eb198310	AT3G59310	ortholog_many2many	0.15814	0.0215621	1.80522	-0.265268	-0.468532
703	Zm00001eb426920	AT1G65730	ortholog_one2many	0.00155144	0.0766255	0.669204	1.31898	0.95494
704	Zm00001eb179820	AT2G25110	ortholog_one2many	0.0961698	0.120499	0.321327	0.537136	1.0825
705	Zm00001eb348810	AT1G19330	ortholog_many2many	0.262912	0.330158	1.09767	0.934623	-0.273124
706	Zm00001eb188750	AT4G16660	ortholog_one2many	0.0751091	0.0250232	0.0939251	0.434423	1.0594
707	Zm00001eb164490	AT1G07520	ortholog_many2many	-0.0139728	0.477056	2.46703	0.0863545	0.105081
708	Zm00001eb164490	AT3G46600	ortholog_many2many	-0.126294	0.237563	1.95026	-0.458393	0.213842
709	Zm00001eb164490	AT5G59450	ortholog_many2many	0.0859128	0.471025	2.09289	0.417871	0.127191
710	Zm00001eb233000	AT3G22260	ortholog_one2many	0.184104	0.284328	1.29004	0.639524	0.202681
711	Zm00001eb040520	AT3G05580	ortholog_many2many	-0.286759	-0.0842914	1.49359	0.12692	0.0206567
712	Zm00001eb339500	AT4G28490	ortholog_many2many	-0.174738	0.0486234	0.971415	1.47181	0.963856
713	Zm00001eb212550	AT5G25450	ortholog_many2many	0.372187	0.270084	0.424622	1.45901	0.945038
714	Zm00001eb047070	AT2G38940	ortholog_many2many	-0.0865516	-0.147027	-0.0843955	1.08694	0.409729
715	Zm00001eb322290	AT1G11200	ortholog_one2many	-0.102803	0.0357524	1.15442	0.482461	0.224423
716	Zm00001eb284190	AT2G26190	ortholog_many2many	-0.106218	0.4324	3.73631	-0.243904	-0.0154989
717	Zm00001eb284190	AT4G33050	ortholog_many2many	0.154486	0.381078	3.94767	1.82768	1.42092
718	Zm00001eb324750	AT2G41835	ortholog_one2many	-0.0350445	0.236655	2.17866	0.867775	0.478353
719	Zm00001eb322340	AT4G28400	ortholog_one2many	-0.0819644	0.166342	1.53145	0.265089	-0.0558659
720	Zm00001eb314690	AT2G30440	ortholog_many2many	-0.141071	0.0619838	1.05848	0.679384	0.146914
721	Zm00001eb217170	AT1G18890	ortholog_one2many	-0.0119882	0.0565773	1.175	0.75123	0.0273624
722	Zm00001eb141080	AT2G29460	ortholog_many2many	0.335724	0.201369	0.185149	1.9245	1.70352
723	Zm00001eb292230	AT1G04770	ortholog_one2one	-0.241579	-0.443362	-0.918513	1.00375	-0.159374
724	Zm00001eb070400	AT1G30420	ortholog_one2many	-0.19527	-0.110381	0.99595	1.54712	-0.0923928
725	Zm00001eb243810	AT5G66020	ortholog_many2many	-0.309507	-0.309698	1.35669	1.75665	0.747054
726	Zm00001eb061560	AT5G25450	ortholog_many2many	0.372187	0.270084	0.424622	1.45901	0.945038
727	Zm00001eb055320	AT1G24807	ortholog_many2many	0.331295	0.158073	0.941937	1.49889	0.987645
728	Zm00001eb055320	AT1G24909	ortholog_many2many	0.331935	0.185928	1.00637	1.56693	1.02472
729	Zm00001eb055320	AT1G25083	ortholog_many2many	0.333014	0.181824	0.986586	1.53773	1.00172
730	Zm00001eb055320	AT1G25155	ortholog_many2many	0.331935	0.185928	1.00637	1.56693	1.02472
731	Zm00001eb055320	AT1G25220	ortholog_many2many	0.210007	0.0886757	1.008	1.60817	1.06684
732	Zm00001eb387590	AT1G14200	ortholog_one2many	-0.467809	-0.526219	-0.538369	1.56213	0.56306
733	Zm00001eb040400	AT3G14050	ortholog_many2many	-0.330317	-0.000461	1.553	-0.10649	-0.583271
734	Zm00001eb251960	AT5G45340	ortholog_many2many	0.0385613	0.824294	3.13556	-0.363876	-0.701609
735	Zm00001eb211620	AT3G09350	ortholog_many2many	0.242201	0.00491301	-0.104488	1.76901	0.725046
736	Zm00001eb332030	AT4G34990	ortholog_one2many	0.247727	0.0234619	-0.973342	1.21325	0.386303
737	Zm00001eb055950	AT4G08040	ortholog_one2many	-0.00560016	0.712332	1.2671	0.518377	0.932058
738	Zm00001eb055950	AT4G37770	ortholog_one2many	-0.0299961	0.868177	1.94478	0.051547	0.359637
739	Zm00001eb309260	AT2G04400	ortholog_many2many	0.138553	0.108354	0.135092	1.34017	1.2196
740	Zm00001eb370590	AT3G14940	ortholog_many2many	0.00527346	-0.134357	-0.0926325	0.763113	1.16666
741	Zm00001eb275490	AT3G50060	ortholog_many2many	0.130958	0.724796	2.39927	0.141555	-0.0834819
742	Zm00001eb149310	AT3G14540	ortholog_many2many	0.483194	0.129711	0.398137	0.854211	1.10254
743	Zm00001eb291730	AT3G15210	ortholog_many2many	0.19241	0.993639	2.0734	0.172338	-0.025128
744	Zm00001eb151670	AT1G75450	ortholog_one2one	0.393635	0.516182	1.19589	0.990376	0.761487
745	Zm00001eb084590	AT5G61790	ortholog_many2many	0.0649182	-0.0125	-0.0329016	0.565053	1.30584
746	Zm00001eb333340	AT2G21500	ortholog_many2many	-0.0591734	-0.0392099	1.10609	0.675219	0.238176
747	Zm00001eb309920	AT1G07430	ortholog_many2many	-0.0660832	0.168054	-0.0117627	1.15741	1.12695
748	Zm00001eb148130	AT1G07430	ortholog_many2many	-0.0660832	0.168054	-0.0117627	1.15741	1.12695
749	Zm00001eb073590	AT4G23030	ortholog_one2many	0.00618918	0.325102	2.21444	1.70364	0.541926
750	Zm00001eb259940	AT2G35980	ortholog_many2many	0.155031	0.0480238	3.18971	1.22564	0.202461
751	Zm00001eb259940	AT5G06320	ortholog_many2many	-0.0301976	0.776308	2.81996	-0.448106	0.278271
752	Zm00001eb370730	AT2G42360	ortholog_one2many	0.168947	0.47046	2.06473	1.86136	0.644665
753	Zm00001eb039280	AT2G36690	ortholog_many2many	0.220418	0.575416	3.75138	2.34599	1.6408
754	Zm00001eb428110	AT1G20823	ortholog_many2many	0.153413	1.07308	2.59555	0.0878454	0.0440011
755	Zm00001eb010610	AT4G22780	ortholog_many2many	-0.131639	0.0701306	1.46901	-0.532186	-0.964699
756	Zm00001eb062680	AT1G07630	ortholog_many2many	0.0168405	0.254487	1.01704	1.12678	0.565208
757	Zm00001eb186060	AT4G12410	ortholog_many2many	0.365998	0.756687	0.191913	1.0878	0.745823
758	Zm00001eb040450	AT2G05940	ortholog_many2many	-0.119769	0.309211	1.00641	0.217243	0.203739
759	Zm00001eb064470	AT5G48660	ortholog_one2many	0.0865882	-0.0381594	1.47073	0.657468	0.349148
760	Zm00001eb062800	AT3G09350	ortholog_many2many	0.242201	0.00491301	-0.104488	1.76901	0.725046
761	Zm00001eb288360	AT5G08790	ortholog_many2many	0.122773	0.502276	2.19355	0.150549	0.717966
762	Zm00001eb288360	AT5G63790	ortholog_many2many	-0.0781876	0.0639527	1.0762	0.466509	0.430443
763	Zm00001eb220120	AT3G49350	ortholog_one2many	-0.031569	-0.0536737	1.34214	0.237786	0.086011
764	Zm00001eb058130	AT4G33920	ortholog_one2many	-0.00913313	0.270839	2.07987	-0.202628	-0.165441
765	Zm00001eb398050	AT3G19260	ortholog_one2many	0.00300891	-0.0392213	1.19129	1.74622	0.713603
766	Zm00001eb346520	AT2G47550	ortholog_many2many	0.0782929	0.22024	1.27336	0.443231	0.394654
767	Zm00001eb346520	AT4G02330	ortholog_many2many	0.133505	0.279336	2.08306	0.989328	0.731545
768	Zm00001eb178940	AT1G13470	ortholog_one2many	0.524855	0.105446	1.63488	2.51439	2.02102
769	Zm00001eb178940	AT1G13520	ortholog_one2many	-0.172395	0.545637	2.82363	1.38912	0.428758
770	Zm00001eb178940	AT1G13530	ortholog_one2many	0.0123757	-0.000614	1.32732	0.74478	0.466771
771	Zm00001eb178940	AT1G13550	ortholog_one2many	-0.261789	-0.355174	1.26457	0.910398	-0.317862
772	Zm00001eb139420	AT1G18740	ortholog_many2many	-0.0647268	0.273165	1.51156	0.221959	-0.109435
773	Zm00001eb139420	AT1G74450	ortholog_many2many	-0.355973	0.0860606	1.44848	-0.198918	-0.136099
774	Zm00001eb098220	AT1G07430	ortholog_many2many	-0.0660832	0.168054	-0.0117627	1.15741	1.12695
775	Zm00001eb400760	AT4G39940	ortholog_many2many	0.250025	0.256535	0.291298	1.35088	0.42969
776	Zm00001eb326970	AT3G59080	ortholog_many2many	-0.292595	0.44045	2.72238	-0.283632	-0.103104
777	Zm00001eb361500	AT1G55450	ortholog_many2many	-0.100521	0.652126	3.66348	1.9903	0.65403
778	Zm00001eb361500	AT3G54150	ortholog_many2many	-0.0869488	0.283055	3.45714	1.61443	0.691159
779	Zm00001eb361500	AT4G22530	ortholog_many2many	0.345437	0.171434	0.751101	1.42599	0.767859
780	Zm00001eb361500	AT5G10830	ortholog_many2many	0.0472298	0.121149	1.13975	0.655083	0.427707
781	Zm00001eb339810	AT2G47190	ortholog_many2many	0.226638	0.543688	1.48431	0.780532	0.246433
782	Zm00001eb158800	AT1G23730	ortholog_many2many	0.132516	0.0397794	-0.0158467	1.23073	1.2365
783	Zm00001eb287350	AT1G70530	ortholog_many2many	0.246052	0.247822	1.90187	0.789413	0.0462748
784	Zm00001eb105630	AT3G21780	ortholog_many2many	-0.0808227	-0.0754031	2.97263	1.34118	0.641353
785	Zm00001eb075490	AT4G12410	ortholog_many2many	0.365998	0.756687	0.191913	1.0878	0.745823
786	Zm00001eb158030	AT1G64400	ortholog_many2many	-0.0915	0.0196639	0.92337	2.1152	0.236624
787	Zm00001eb345210	AT5G24240	ortholog_one2one	-0.0849909	0.0178397	0.992634	1.3777	0.394781
788	Zm00001eb187660	AT1G19770	ortholog_many2many	-0.207271	0.75358	2.76465	-0.625053	-0.552187
789	Zm00001eb187660	AT1G57990	ortholog_many2many	-0.173536	1.10103	3.91664	0.207019	-0.736416
790	Zm00001eb313660	AT5G57480	ortholog_one2many	-0.256915	-0.0826863	0.573715	1.10154	0.488598
791	Zm00001eb148690	AT5G02630	ortholog_many2many	-0.0624531	0.322606	1.21914	0.981836	0.40752
792	Zm00001eb393530	AT3G25780	ortholog_many2many	-0.12085	0.408034	1.62948	0.667785	0.510281
793	Zm00001eb091980	AT1G18740	ortholog_many2many	-0.0647268	0.273165	1.51156	0.221959	-0.109435
794	Zm00001eb091980	AT1G74450	ortholog_many2many	-0.355973	0.0860606	1.44848	-0.198918	-0.136099
795	Zm00001eb070550	AT1G30620	ortholog_many2many	0.220815	0.0419111	1.67089	1.11098	0.811798
796	Zm00001eb078090	AT2G11520	ortholog_one2many	-0.121546	-0.0369246	1.2654	0.559943	0.159703
797	Zm00001eb009400	AT5G66650	ortholog_many2many	-0.31269	1.14051	3.97424	0.322111	0.229335
798	Zm00001eb399520	AT5G66650	ortholog_many2many	-0.31269	1.14051	3.97424	0.322111	0.229335
799	Zm00001eb261440	AT5G40780	ortholog_many2many	0.0142801	-0.204633	1.04157	2.14419	1.03456
800	Zm00001eb268400	AT5G42830	ortholog_one2many	0.309175	0.25373	2.42589	2.1759	1.01546
801	Zm00001eb195450	AT3G56410	ortholog_many2many	-0.365378	0.0194054	1.42715	0.39571	0.113748
802	Zm00001eb195450	AT5G05190	ortholog_many2many	0.111748	0.308178	2.59278	1.89518	1.39903
803	Zm00001eb371880	AT1G24140	ortholog_many2many	-0.0415924	0.0343126	1.18221	-0.0223058	0.000798
804	Zm00001eb023740	AT4G16820	ortholog_one2many	-0.108697	-0.067505	1.23983	-0.0036942	0.0130938
805	Zm00001eb369190	AT2G32460	ortholog_many2many	-0.0339918	-0.0157573	1.19578	0.318123	-0.0840379
806	Zm00001eb369190	AT4G26930	ortholog_many2many	0.650765	0.41912	0.420652	1.99279	1.62926
807	Zm00001eb380860	AT2G31880	ortholog_one2one	-0.0272887	0.743067	3.46445	1.69031	0.913254
808	Zm00001eb206620	AT4G30530	ortholog_many2many	0.00899538	0.117402	0.738046	1.18217	0.451175
809	Zm00001eb343720	AT1G28480	ortholog_one2many	-0.15138	0.243917	2.82785	0.827357	0.327013
810	Zm00001eb054800	AT4G39670	ortholog_one2many	-0.136804	0.53927	3.254	0.954953	0.613827
811	Zm00001eb106010	AT4G21903	ortholog_many2many	-0.0820993	-0.326997	1.51633	0.77229	0.317354
812	Zm00001eb042020	AT2G46400	ortholog_one2many	0.59539	1.07122	4.73683	0.979248	1.10517
813	Zm00001eb322620	AT3G20410	ortholog_many2many	-0.0215592	-0.0578399	1.2299	0.63223	0.238649
814	Zm00001eb322620	AT4G04695	ortholog_many2many	0.162067	-0.0490432	1.059	0.552542	-0.169965
815	Zm00001eb322620	AT4G04700	ortholog_many2many	-0.0348441	-0.0356825	1.43516	0.677506	-0.0330453
816	Zm00001eb073740	AT1G64610	ortholog_many2many	0.126735	0.36574	2.50402	0.369943	0.239723
817	Zm00001eb073740	AT5G42010	ortholog_many2many	-0.164883	0.0724505	2.51356	0.643596	0.0605927
818	Zm00001eb008810	AT5G26340	ortholog_one2one	-0.0665267	0.0220651	1.67038	2.01561	0.638519
819	Zm00001eb350150	AT3G46110	ortholog_many2many	0.00988555	0.307556	2.53764	0.821134	0.506023
820	Zm00001eb311420	AT5G48550	ortholog_one2many	-0.218876	0.371369	2.55102	0.044948	-0.0904461
821	Zm00001eb060840	AT3G54640	ortholog_many2many	0.214238	0.186949	0.234628	1.30644	1.43254
822	Zm00001eb001810	AT4G00300	ortholog_one2one	-0.245234	0.00305224	1.03003	0.340044	0.135701
823	Zm00001eb070460	AT1G16670	ortholog_one2many	-0.0656133	0.200754	1.72406	0.657674	0.178433
824	Zm00001eb395260	AT4G20780	ortholog_many2many	-0.0168366	0.732637	2.63836	1.45458	0.585659
825	Zm00001eb222590	AT2G28080	ortholog_many2many	-0.0253276	-0.0225968	1.17011	0.322904	0.367625
826	Zm00001eb121190	AT4G26200	ortholog_one2one	0.13472	0.74478	3.85861	2.32479	1.89946
827	Zm00001eb332150	AT3G62260	ortholog_many2many	-0.211045	-0.0919576	1.19521	0.00648253	-0.00256814
828	Zm00001eb412940	AT5G40780	ortholog_many2many	0.0142801	-0.204633	1.04157	2.14419	1.03456
829	Zm00001eb026860	AT1G65870	ortholog_many2many	0.638622	0.343062	1.68044	0.528471	0.886039
830	Zm00001eb354450	AT2G46940	ortholog_many2many	-0.2408	0.299361	1.94648	0.337105	-0.290276
831	Zm00001eb107230	AT3G57540	ortholog_many2many	0.0799828	0.206681	1.16675	-0.0616137	0.167371
832	Zm00001eb220800	AT1G09940	ortholog_many2many	-0.0557555	0.170168	2.32967	-0.171817	-0.134224
833	Zm00001eb178550	AT2G46400	ortholog_one2many	0.59539	1.07122	4.73683	0.979248	1.10517
834	Zm00001eb155410	AT1G01260	ortholog_many2many	-0.069469	-0.00212333	1.06519	-0.0460195	-0.0728449
835	Zm00001eb033130	AT5G40000	ortholog_many2many	-0.241363	-0.417612	1.81121	-0.125569	-0.375894
836	Zm00001eb289810	AT5G02630	ortholog_many2many	-0.0624531	0.322606	1.21914	0.981836	0.40752
837	Zm00001eb130020	AT2G47190	ortholog_many2many	0.226638	0.543688	1.48431	0.780532	0.246433
838	Zm00001eb115750	AT2G29150	ortholog_many2many	0.304343	0.0352531	1.96473	0.523955	0.276408
839	Zm00001eb147900	AT2G37940	ortholog_many2many	0.0275221	0.153352	2.57012	0.935035	0.237302
840	Zm00001eb317080	AT1G76700	ortholog_many2many	0.000566	-0.0721277	1.71315	0.097811	-0.00514402
841	Zm00001eb441670	AT2G38470	ortholog_one2many	0.0377999	1.192	4.63823	0.288182	0.523786
842	Zm00001eb149300	AT2G38470	ortholog_one2many	0.0377999	1.192	4.63823	0.288182	0.523786
843	Zm00001eb326660	AT1G74360	ortholog_one2many	-0.014129	0.0377017	3.22704	1.17607	0.717329
844	Zm00001eb163520	AT3G24090	ortholog_one2one	0.174907	0.199346	0.526418	1.09261	1.18148
845	Zm00001eb048420	AT1G14370	ortholog_many2many	-0.020752	0.237456	2.88212	0.852703	0.258273
846	Zm00001eb048420	AT2G02800	ortholog_many2many	0.0722829	0.124628	1.19012	0.342996	0.286555
847	Zm00001eb204230	AT1G01340	ortholog_many2many	-0.221062	-0.181142	1.91955	1.28837	0.687562
848	Zm00001eb204230	AT2G46430	ortholog_many2many	0.341871	0.276419	2.90405	2.77973	1.59613
849	Zm00001eb204230	AT2G46440	ortholog_many2many	0.231747	0.0756705	1.80816	1.51606	0.930271
850	Zm00001eb204230	AT4G01010	ortholog_many2many	-0.0499604	0.0638461	3.36494	0.801781	0.359179
851	Zm00001eb204230	AT5G53130	ortholog_many2many	-0.0507599	0.0488778	1.28673	0.0794683	0.201329
852	Zm00001eb251380	AT5G46910	ortholog_one2one	-0.211547	-0.101317	1.96505	-0.157	0.0363762
853	Zm00001eb428450	AT4G11360	ortholog_many2many	-0.3639	0.197149	1.30669	-0.61783	-0.669014
854	Zm00001eb391000	AT4G16820	ortholog_one2many	-0.108697	-0.067505	1.23983	-0.0036942	0.0130938
855	Zm00001eb214630	AT1G69270	ortholog_many2many	0.115881	0.427661	1.76607	0.482466	0.788614
856	Zm00001eb415730	AT3G49530	ortholog_many2many	-0.00819823	0.410556	2.88132	0.321385	0.31663
857	Zm00001eb415730	AT5G24590	ortholog_many2many	-0.0321474	0.0678399	1.69981	-0.0355016	-0.110072
858	Zm00001eb156650	AT1G64400	ortholog_many2many	-0.0915	0.0196639	0.92337	2.1152	0.236624
859	Zm00001eb200920	AT4G09570	ortholog_many2many	0.118947	0.119836	1.9285	1.14513	0.550033
860	Zm00001eb426930	AT1G65730	ortholog_one2many	0.00155144	0.0766255	0.669204	1.31898	0.95494
861	Zm00001eb390820	AT4G17090	ortholog_one2many	-0.347048	-0.265487	-0.187184	-0.236572	1.08479
862	Zm00001eb143540	AT3G25240	ortholog_one2many	0.135094	0.0252804	2.22404	-0.511502	0.0535504
863	Zm00001eb318940	AT4G23030	ortholog_one2many	0.00618918	0.325102	2.21444	1.70364	0.541926
864	Zm00001eb041170	AT2G25110	ortholog_one2many	0.0961698	0.120499	0.321327	0.537136	1.0825
865	Zm00001eb023950	AT4G17090	ortholog_one2many	-0.347048	-0.265487	-0.187184	-0.236572	1.08479
866	Zm00001eb245940	AT5G05850	ortholog_one2many	0.367657	0.215428	1.85763	0.640764	0.599777
867	Zm00001eb220900	AT5G53750	ortholog_many2many	0.0569047	0.0500137	-0.0724069	1.28935	0.72102
868	Zm00001eb431800	AT1G09940	ortholog_many2many	-0.0557555	0.170168	2.32967	-0.171817	-0.134224
869	Zm00001eb033030	AT3G11340	ortholog_many2many	0.101939	0.145561	-0.149632	1.48485	1.62696
870	Zm00001eb033030	AT3G46690	ortholog_many2many	-0.296012	-0.1665	1.12844	0.4221	-0.412386
871	Zm00001eb033030	AT3G55700	ortholog_many2many	-0.0840925	-0.00502862	0.179739	0.84506	1.19413
872	Zm00001eb080510	AT1G24807	ortholog_many2many	0.331295	0.158073	0.941937	1.49889	0.987645
873	Zm00001eb080510	AT1G24909	ortholog_many2many	0.331935	0.185928	1.00637	1.56693	1.02472
874	Zm00001eb080510	AT1G25083	ortholog_many2many	0.333014	0.181824	0.986586	1.53773	1.00172
875	Zm00001eb080510	AT1G25155	ortholog_many2many	0.331935	0.185928	1.00637	1.56693	1.02472
876	Zm00001eb080510	AT1G25220	ortholog_many2many	0.210007	0.0886757	1.008	1.60817	1.06684
877	Zm00001eb289990	AT2G38290	ortholog_one2one	0.103999	0.218409	1.65883	0.854802	0.550499
878	Zm00001eb121610	AT5G15130	ortholog_one2many	0.15963	0.396338	2.11616	0.404025	0.103269
879	Zm00001eb019620	AT2G05940	ortholog_many2many	-0.119769	0.309211	1.00641	0.217243	0.203739
880	Zm00001eb250520	AT4G23030	ortholog_one2many	0.00618918	0.325102	2.21444	1.70364	0.541926
881	Zm00001eb316340	AT5G10760	ortholog_many2many	0.383019	0.41172	0.705455	2.14791	2.05521
882	Zm00001eb012910	AT5G02780	ortholog_many2many	-0.227241	-0.113874	1.29644	2.42445	1.64804
883	Zm00001eb226700	AT3G07040	ortholog_one2many	-0.107196	0.0936585	1.28982	0.574446	0.133861
884	Zm00001eb348950	AT5G19880	ortholog_one2many	0.117304	-0.208508	0.999183	1.32942	0.421411
885	Zm00001eb302560	AT5G40000	ortholog_many2many	-0.241363	-0.417612	1.81121	-0.125569	-0.375894
886	Zm00001eb091230	AT1G44130	ortholog_many2many	0.436445	0.581723	1.89466	0.805428	0.679184
887	Zm00001eb074030	AT4G35180	ortholog_one2many	0.482252	0.21973	3.67422	1.83209	2.05748
888	Zm00001eb393490	AT1G27730	ortholog_many2many	0.331087	2.38012	4.37255	0.119297	0.0993618
889	Zm00001eb393490	AT5G04340	ortholog_many2many	-0.143281	1.38599	3.05289	0.964413	0.497187
890	Zm00001eb342890	AT1G18390	ortholog_many2many	0.0151856	0.212055	2.56809	1.20569	0.308312
891	Zm00001eb342890	AT1G25390	ortholog_many2many	-0.250133	-0.0334333	1.89086	0.978546	0.212073
892	Zm00001eb342890	AT1G66880	ortholog_many2many	0.2498	0.132691	1.73286	1.84886	1.07897
893	Zm00001eb342890	AT5G38210	ortholog_many2many	0.0555327	0.0918942	2.54945	0.979067	0.12157
894	Zm00001eb000930	AT2G46620	ortholog_one2many	-0.15298	0.280359	1.9057	0.576295	0.0187666
895	Zm00001eb359190	AT1G23730	ortholog_many2many	0.132516	0.0397794	-0.0158467	1.23073	1.2365
896	Zm00001eb261480	AT5G40780	ortholog_many2many	0.0142801	-0.204633	1.04157	2.14419	1.03456
897	Zm00001eb020610	AT1G27730	ortholog_many2many	0.331087	2.38012	4.37255	0.119297	0.0993618
898	Zm00001eb020610	AT5G04340	ortholog_many2many	-0.143281	1.38599	3.05289	0.964413	0.497187
899	Zm00001eb042350	AT3G46930	ortholog_many2many	0.103309	0.124917	2.70328	0.325577	0.372238
900	Zm00001eb248470	AT5G53750	ortholog_many2many	0.0569047	0.0500137	-0.0724069	1.28935	0.72102
901	Zm00001eb172940	AT4G16820	ortholog_one2many	-0.108697	-0.067505	1.23983	-0.0036942	0.0130938
902	Zm00001eb289400	AT2G37940	ortholog_many2many	0.0275221	0.153352	2.57012	0.935035	0.237302
903	Zm00001eb272410	AT3G49370	ortholog_many2many	0.569151	0.32658	0.546004	1.18167	0.870044
904	Zm00001eb010210	AT1G66160	ortholog_many2many	0.0242174	0.778035	2.78661	0.409206	0.274038
905	Zm00001eb010210	AT3G02840	ortholog_many2many	-0.461323	1.519	4.85266	0.173218	-0.249367
906	Zm00001eb010210	AT5G37490	ortholog_many2many	-0.219913	0.949218	3.98912	0.114842	0.191686
907	Zm00001eb430990	AT1G56140	ortholog_many2many	0.0766064	-0.00393615	1.60012	0.903087	0.15892
908	Zm00001eb177060	AT1G17750	ortholog_one2many	0.0829725	0.332709	1.40671	-0.00943642	0.312568
909	Zm00001eb177060	AT1G73080	ortholog_one2many	-0.107722	-0.196934	1.74795	0.0231606	-0.365251
910	Zm00001eb089740	AT1G06840	ortholog_one2one	-0.0624296	-0.126815	1.00603	0.517242	0.231629
911	Zm00001eb417190	AT2G47190	ortholog_many2many	0.226638	0.543688	1.48431	0.780532	0.246433
912	Zm00001eb164470	AT1G07520	ortholog_many2many	-0.0139728	0.477056	2.46703	0.0863545	0.105081
913	Zm00001eb164470	AT3G46600	ortholog_many2many	-0.126294	0.237563	1.95026	-0.458393	0.213842
914	Zm00001eb164470	AT5G59450	ortholog_many2many	0.0859128	0.471025	2.09289	0.417871	0.127191
915	Zm00001eb159340	AT4G18170	ortholog_many2many	-0.346019	0.226277	2.63532	-1.15853	-1.28822
916	Zm00001eb325650	AT3G18830	ortholog_many2many	-0.167439	0.116897	1.41511	1.2285	0.378922
917	Zm00001eb296020	AT4G18170	ortholog_many2many	-0.346019	0.226277	2.63532	-1.15853	-1.28822
918	Zm00001eb146910	AT2G35980	ortholog_many2many	0.155031	0.0480238	3.18971	1.22564	0.202461
919	Zm00001eb146910	AT5G06320	ortholog_many2many	-0.0301976	0.776308	2.81996	-0.448106	0.278271
920	Zm00001eb256380	AT2G29460	ortholog_many2many	0.335724	0.201369	0.185149	1.9245	1.70352
921	Zm00001eb160730	AT1G55450	ortholog_many2many	-0.100521	0.652126	3.66348	1.9903	0.65403
922	Zm00001eb160730	AT3G54150	ortholog_many2many	-0.0869488	0.283055	3.45714	1.61443	0.691159
923	Zm00001eb160730	AT4G22530	ortholog_many2many	0.345437	0.171434	0.751101	1.42599	0.767859
924	Zm00001eb160730	AT5G10830	ortholog_many2many	0.0472298	0.121149	1.13975	0.655083	0.427707
925	Zm00001eb124920	AT1G18390	ortholog_many2many	0.0151856	0.212055	2.56809	1.20569	0.308312
926	Zm00001eb124920	AT1G25390	ortholog_many2many	-0.250133	-0.0334333	1.89086	0.978546	0.212073
927	Zm00001eb124920	AT1G66880	ortholog_many2many	0.2498	0.132691	1.73286	1.84886	1.07897
928	Zm00001eb124920	AT5G38210	ortholog_many2many	0.0555327	0.0918942	2.54945	0.979067	0.12157
929	Zm00001eb390900	AT4G17615	ortholog_many2many	0.0995747	0.0798382	1.7681	1.32646	0.688559
930	Zm00001eb165790	AT2G29150	ortholog_many2many	0.304343	0.0352531	1.96473	0.523955	0.276408
931	Zm00001eb262750	AT3G52870	ortholog_one2many	-0.0127912	0.089331	1.33064	0.25664	0.239325
932	Zm00001eb056910	AT4G14680	ortholog_many2many	-0.26437	-0.099939	1.10721	0.322038	-0.20565
