# Supplementary material for: Multi-Omics Analysis Reveals a Regulatory Network of ZmCCT During Maize Resistance to Gibberella Stalk Rot at the Early Stage
Source: Front Plant Sci. 2022 Jun 23;13:917493. doi: 10.3389/fpls.2022.917493 (PMC9260664; doi:10.3389/fpls.2022.917493)
Supplement: Supplementary file 5 [file Table_5.xlsx]

## Sheet: all_WGCNA_annotation
Table S5 List of genes analysis in WGCNA.
maize_gene_id	WGCNA	b73_name	Arabidopsis.thaliana.gene.stable.ID	Oryza.sativa.Japonica.Group.gene.stable.ID	ATR_annotation_1	ATR_gene_names_1	rice_Gene.symbol.synonym.s.	rice.Gene.name.synonym.s.	Protein.Name	Allele	rice.Trait.Class	rice.Trait.Ontology
100383950	1	Zm00001eb239670	AT2G26040	Os02g0226801	PYR1-like 2	PYL2	OsPYL/RCAR2, PYL2, OsPYL2, OsPYL3, PYL3	pyrabactin resistance-like 2, PYR1-like 3, pyrabactin resistance 1-like 3	PYRABACTIN RESISTANCE 1 LIKE/REGULATORY COMPONENTS OF ABA RECEPTOR 2	pyl3	Tolerance and resistance - Stress tolerance	TO:0000615 - abscisic acid sensitivity, TO:0000276 - drought tolerance
100383950	1	Zm00001eb239670	AT1G73000	Os02g0226801	PYR1-like 3	PYL3	OsPYL/RCAR2, PYL2, OsPYL2, OsPYL3, PYL3	pyrabactin resistance-like 2, PYR1-like 3, pyrabactin resistance 1-like 3	PYRABACTIN RESISTANCE 1 LIKE/REGULATORY COMPONENTS OF ABA RECEPTOR 2	pyl3	Tolerance and resistance - Stress tolerance	TO:0000615 - abscisic acid sensitivity, TO:0000276 - drought tolerance
103630457	1	Zm00001eb000320	AT5G61510	Os03g0101600	GroES-like zinc-binding alcohol dehydrogenase family protein	NA	CAD				Biochemical character
100279867	1	Zm00001eb231540	AT5G14760	Os02g0134400	L-aspartate oxidase	AO	OsLASPO	L-aspartate oxidase			Biochemical character
100274279	1	Zm00001eb165870	AT3G06370	Os11g0648000	sodium hydrogen exchanger 4	ATNHX4	OsNHX2	Na+/H+ antiporter 2, NHX-type antiporter 2	NA+/H+ ANTIPORTER		Biochemical character, Tolerance and resistance - Stress tolerance	TO:0006001 - salt tolerance, TO:0000276 - drought tolerance
100274279	1	Zm00001eb165870	AT3G05030	Os11g0648000	sodium hydrogen exchanger 2	ATNHX2	OsNHX2	Na+/H+ antiporter 2, NHX-type antiporter 2	NA+/H+ ANTIPORTER		Biochemical character, Tolerance and resistance - Stress tolerance	TO:0006001 - salt tolerance, TO:0000276 - drought tolerance
100274279	1	Zm00001eb165870	AT5G27150	Os11g0648000	Na+/H+ exchanger 1	AT-NHX1	OsNHX2	Na+/H+ antiporter 2, NHX-type antiporter 2	NA+/H+ ANTIPORTER		Biochemical character, Tolerance and resistance - Stress tolerance	TO:0006001 - salt tolerance, TO:0000276 - drought tolerance
100284946	1	Zm00001eb081430	AT1G47380	Os04g0449400	Protein phosphatase 2C family protein	NA	OsPP2C40, PP2C40, OsPP65	protein phosphatase 2C40, protein phosphatase 2C 40, protein phosphatase 65
100272936	1	Zm00001eb230820	AT5G47130	Os02g0125300	Bax inhibitor-1 family protein	NA	OsBI-1, OsBI1, BI1	Bax inhibitor-1			Tolerance and resistance - Stress tolerance	TO:0000481 - alkali sensitivity
100272936	1	Zm00001eb230820	AT5G47120	Os02g0125300	BAX inhibitor 1	ATBI-1	OsBI-1, OsBI1, BI1	Bax inhibitor-1			Tolerance and resistance - Stress tolerance	TO:0000481 - alkali sensitivity
100272936	1	Zm00001eb230820	AT4G17580	Os02g0125300	Bax inhibitor-1 family protein	NA	OsBI-1, OsBI1, BI1	Bax inhibitor-1			Tolerance and resistance - Stress tolerance	TO:0000481 - alkali sensitivity
100273779	1	Zm00001eb408900	AT2G39060	Os12g0476200	Nodulin MtN3 family protein	NA	OsSWEET13, Xa25(t), Xa25, OsMtN3, Xa25/SWEET13, OsSWEET13/XA25	Xanthomonas oryzae pv. oryzae resistance 25, Xanthomonas oryzae pv. oryzae resistance-25, Xanthomonas campestris pv. oryzae resistance-25, nodulin MtN3 family protein, nodulin/SWEET13	SUGAR TRANSPORTER SWEET13	xa25	Biochemical character, Tolerance and resistance - Disease resistance, Tolerance and resistance - Stress tolerance	TO:0000175 - bacterial blight disease resistance, TO:0000276 - drought tolerance
100279386	1	Zm00001eb078220	AT5G48930	Os04g0500700	hydroxycinnamoyl-CoA shikimate/quinate hydroxycinnamoyl transferase	HCT	OsHCT1	Hydroxycinnamoyltransferase 1, hydroxycinnamoyl CoA:shikimate/quinate hydroxycinnamoyl transferase 1	HYDROXYCINNAMOYLTRANSFERASE 1		Biochemical character	TO:0000731 - lignin content, TO:0000733 - lignin biosynthesis trait
100501573	1	Zm00001eb266800	AT2G28840	Os05g0112000	XB3 ortholog 1 in Arabidopsis thaliana	XBAT31	Xb3	Xa21-binding protein 3, receptor-like kinase Xa21-binding protein 3	XA21 BINDING PROTEIN 3		Tolerance and resistance - Disease resistance	TO:0000175 - bacterial blight disease resistance
100216996	1	Zm00001eb423440	AT2G22960	Os11g0460800	alpha/beta-Hydrolases superfamily protein	NA	OsSCP59, OsSCP60, SCP60	Serine carboxypeptidase 59, Serine carboxypeptidase 60	SERINE CARBOXYPEPTIDASE 59		Biochemical character
100216996	1	Zm00001eb423440	AT2G22960	Os11g0461000	alpha/beta-Hydrolases superfamily protein	NA	OsSCP61, OsSCP62, SCP62	Serine carboxypeptidase 61, Serine carboxypeptidase 62	SERINE CARBOXYPEPTIDASE 61		Biochemical character
100191326	1	Zm00001eb069000	AT2G21940	Os04g0640600	shikimate kinase 1	ATSK1	OsSK3, SK3	Shikimate kinase 3			Biochemical character
100191326	1	Zm00001eb069000	AT4G39540	Os04g0640600	shikimate kinase 2	ATSK2	OsSK3, SK3	Shikimate kinase 3			Biochemical character
100193185	1	Zm00001eb338190	AT1G06390	Os01g0205700	GSK3/SHAGGY-like protein kinase 1	ATGSK1	GSK1, Os GSK1, OsGSK1, OsSK21/OsGSK1, OsSK21, SK21	GSK3/SHAGGY-Like Kinase 1, glycogen synthase kinase3-like gene 1, GSK3/SHAGGY-Like Kinase 21, GSK3-like Kinase 1			Tolerance and resistance - Stress tolerance	TO:0000207 - plant height, TO:0002677 - brassinosteroid sensitivity, TO:0006001 - salt tolerance, TO:0000276 - drought tolerance, TO:0000303 - cold tolerance
100193185	1	Zm00001eb338190	AT2G30980	Os01g0205700	SHAGGY-related protein kinase dZeta	ASKdZeta	GSK1, Os GSK1, OsGSK1, OsSK21/OsGSK1, OsSK21, SK21	GSK3/SHAGGY-Like Kinase 1, glycogen synthase kinase3-like gene 1, GSK3/SHAGGY-Like Kinase 21, GSK3-like Kinase 1			Tolerance and resistance - Stress tolerance	TO:0000207 - plant height, TO:0002677 - brassinosteroid sensitivity, TO:0006001 - salt tolerance, TO:0000276 - drought tolerance, TO:0000303 - cold tolerance
100193185	1	Zm00001eb338190	AT4G18710	Os01g0205700	Protein kinase superfamily protein	ATSK21	GSK1, Os GSK1, OsGSK1, OsSK21/OsGSK1, OsSK21, SK21	GSK3/SHAGGY-Like Kinase 1, glycogen synthase kinase3-like gene 1, GSK3/SHAGGY-Like Kinase 21, GSK3-like Kinase 1			Tolerance and resistance - Stress tolerance	TO:0000207 - plant height, TO:0002677 - brassinosteroid sensitivity, TO:0006001 - salt tolerance, TO:0000276 - drought tolerance, TO:0000303 - cold tolerance
100284524	1	Zm00001eb286060	AT4G02075	Os05g0355300	RING/FYVE/PHD zinc finger superfamily protein	PIT1	OsRFPV-2	RING finger protein OsRFPV-2, RING-V protein 2			Tolerance and resistance - Stress tolerance	TO:0000168 - abiotic stress trait
100284524	1	Zm00001eb286060	AT1G02610	Os05g0355300	RING/FYVE/PHD zinc finger superfamily protein	NA	OsRFPV-2	RING finger protein OsRFPV-2, RING-V protein 2			Tolerance and resistance - Stress tolerance	TO:0000168 - abiotic stress trait
100191593	1	Zm00001eb167710	AT3G04720	Os11g0591800	pathogenesis-related 4	HEL	OsPR4d	pathogenesis-related protein 4d, PR protein 4d	PATHOGENESIS-RELATED PROTEIN 4D		Tolerance and resistance - Stress tolerance
103649824	1	Zm00001eb125120	AT1G73805	Os01g0134700	Calmodulin binding protein-like	NA		Calmodulin binding protein
100382215	1	Zm00001eb221920	AT5G48820	Os10g0471700	inhibitor/interactor with cyclin-dependent kinase	ICK6	OsiICK6, Orysa;KRP4, OrysaICK6, Orysa;ICK6, OsKRP4, OsICK6, ICK6	Cyclin-dependent kinase inhibitor 6, KIP-related protein 4, inhibitor of cyclin-dependent kinase 6	KIP-RELATED PROTEIN 4		Biochemical character	TO:0000615 - abscisic acid sensitivity
100382215	1	Zm00001eb221920	AT3G24810	Os10g0471700	Cyclin-dependent kinase inhibitor family protein	ICK3	OsiICK6, Orysa;KRP4, OrysaICK6, Orysa;ICK6, OsKRP4, OsICK6, ICK6	Cyclin-dependent kinase inhibitor 6, KIP-related protein 4, inhibitor of cyclin-dependent kinase 6	KIP-RELATED PROTEIN 4		Biochemical character	TO:0000615 - abscisic acid sensitivity
100384176	1	Zm00001eb307860	AT3G44530	Os09g0567700	homolog of histone chaperone HIRA	HIRA	OsWD40-174, WD40-174				Tolerance and resistance - Disease resistance	TO:0000175 - bacterial blight disease resistance
606424	1	Zm00001eb295030	AT2G01270	Os05g0552500	quiescin-sulfhydryl oxidase 2	AtQSOX2	OsQSOXL1	QSOX-like protein 1, quiescin-sulfhydryl oxidase-like protein 1			Biochemical character
606424	1	Zm00001eb295030	AT1G15020	Os05g0552500	quiescin-sulfhydryl oxidase 1	ATQSOX1	OsQSOXL1	QSOX-like protein 1, quiescin-sulfhydryl oxidase-like protein 1			Biochemical character
100282306	1	Zm00001eb340700	AT1G64040	Os01g0349400	type one serine/threonine protein phosphatase 3	TOPP3	OsPP5	Protein phosphatase 5
100384828	1	Zm00001eb146420	AT1G34370	Os01g0871200	C2H2 and C2HC zinc fingers superfamily protein	STOP1	OsbHLH033, bHLH033, bHLH33, OsZFP, ZFP	basic helix-loop-helix protein 033, zinc finger protein			Tolerance and resistance - Disease resistance, Other	TO:0000020 - black streak dwarf virus resistance
541934	1	Zm00001eb361300	AT4G29730	Os01g0710000	nucleosome/chromatin assembly factor group C5	MSI5	OsWD40-23
541934	1	Zm00001eb361300	AT2G19520	Os01g0710000	Transducin family protein / WD-40 repeat family protein	ACG1	OsWD40-23
100276695	1	Zm00001eb150050	AT4G11650	Os12g0630500	osmotin 34	ATOSM34
100193647	1	Zm00001eb063350	AT3G62040	Os03g0834050	Haloacid dehalogenase-like hydrolase (HAD) superfamily protein	NA	OsHAD1	haloacid dehalogenase 1	HALOACID DEHALOGENASE 1		Biochemical character, Tolerance and resistance - Stress tolerance
542340	1	Zm00001eb348240	AT3G44590	Os05g0445500	60S acidic ribosomal protein family	NA		Ribosomal protein L12eI, Ribosomal protein A2
542340	1	Zm00001eb348240	AT2G27720	Os05g0445500	60S acidic ribosomal protein family	NA		Ribosomal protein L12eI, Ribosomal protein A2
542340	1	Zm00001eb348240	AT2G27710	Os05g0445500	60S acidic ribosomal protein family	NA		Ribosomal protein L12eI, Ribosomal protein A2
100501635	1	Zm00001eb425160	AT3G26020	Os04g0485100	Protein phosphatase 2A regulatory B subunit family protein	NA	OsPP2A-B'eta, OsB'eta	protein phosphatase 2A B'eta subunit	PROTEIN PHOSPHATASE 2A REGULATORY SUBUNIT B' ETA
100501635	1	Zm00001eb425160	AT1G13460	Os04g0485100	Protein phosphatase 2A regulatory B subunit family protein	NA	OsPP2A-B'eta, OsB'eta	protein phosphatase 2A B'eta subunit	PROTEIN PHOSPHATASE 2A REGULATORY SUBUNIT B' ETA
100501635	1	Zm00001eb425160	AT3G26030	Os04g0485100	serine/threonine protein phosphatase 2A 55 kDa regulatory subunit B prime delta	ATB' DELTA	OsPP2A-B'eta, OsB'eta	protein phosphatase 2A B'eta subunit	PROTEIN PHOSPHATASE 2A REGULATORY SUBUNIT B' ETA
100283194	1	Zm00001eb183770	AT4G20360	Os02g0595700	RAB GTPase homolog E1B	ATRAB8D	tufA, EF-Tu	chloroplast elongation factor EF-Tu, elongation factor Tu	ELONGATION FACTOR 1 GAMMA 2		Biochemical character
103633351	1	Zm00001eb010160	AT1G14740	Os03g0239200	Protein of unknown function (DUF1423)	NA	OsLC5, OsTTA, TTA	OsTITANIA, TITANIA			Vegetative organ - Culm, Character as QTL - Plant growth activity, Character as QTL - Yield and productivity	TO:0000207 - plant height, TO:0000346 - tiller number
100381944	1	Zm00001eb226390	AT5G10650	Os06g0695600	RING/U-box superfamily protein	NA	OsRFP, OsMAR1, MAR1	RING finger protein, microtubule-associated RING nger protein 1			Vegetative organ - Root, Tolerance and resistance - Stress tolerance	TO:0000276 - drought tolerance, TO:0000095 - osmotic response sensitivity, TO:0006001 - salt tolerance, TO:0000615 - abscisic acid sensitivity
100381944	1	Zm00001eb226390	AT5G24870	Os06g0695600	RING/U-box superfamily protein	NA	OsRFP, OsMAR1, MAR1	RING finger protein, microtubule-associated RING nger protein 1			Vegetative organ - Root, Tolerance and resistance - Stress tolerance	TO:0000276 - drought tolerance, TO:0000095 - osmotic response sensitivity, TO:0006001 - salt tolerance, TO:0000615 - abscisic acid sensitivity
100381944	1	Zm00001eb226390	AT4G31450	Os06g0695600	RING/U-box superfamily protein	NA	OsRFP, OsMAR1, MAR1	RING finger protein, microtubule-associated RING nger protein 1			Vegetative organ - Root, Tolerance and resistance - Stress tolerance	TO:0000276 - drought tolerance, TO:0000095 - osmotic response sensitivity, TO:0006001 - salt tolerance, TO:0000615 - abscisic acid sensitivity
107521947	1	Zm00001eb145600	AT1G44090	Os01g0883800	gibberellin 20-oxidase 5	ATGA20OX5	sd1, sd1 (d47, sd1-d, sd1-1), d49(sd1-r), d47, C20OX2, OsGA20ox-2, OsGA20ox2, GA20ox-2, GA20OX2, GA20ox2, sd-1, SD1-ja, SD1-in, sd1-2, Sd-1, GA20, 20ox2, Os20ox2	dee-geo-woo-gen dwarf(sd1-d), green revolution gene, semidwarf-1, GA C20oxidase2, semidwarf-1, reimei dwarf(sd1-r), Calrose76(sd1-3), Jikkoku(sd1-2). rice GA 20-oxidase2, GA 20-oxidase 2, Gibberellin 20 oxidase 2, Gibberellin C-20 oxidase 2, GA 20-oxidase 2, Protein semidwarf-1, semi-dwarf1	GIBBERELLIN 20 OXIDASE 2	sd1-a, sd1-2, sd1-c (=sd1-3), sd1-d(=sd1-1), sd1-r (=sd1-4), SD1-in, SD1-ja, SD1-EQ, SD1-GR, SD1C9285	Biochemical character, Vegetative organ - Culm, Tolerance and resistance - Stress tolerance	TO:0000599 - enzyme activity, TO:0000207 - plant height, TO:0000357 - growth and development trait, TO:0000401 - plant growth hormone sensitivity, TO:0000576 - stem length, TO:0000524 - submergence tolerance, TO:0002675 - gibberellic acid content
103635380	1	Zm00001eb344600	AT3G50890	Os05g0579300	homeobox protein 28	AtHB28	OsZHD6	zinc finger homeodomain class homeobox transcription factor 6
103635380	1	Zm00001eb344600	AT1G75240	Os05g0579300	homeobox protein 33	AtHB33	OsZHD6	zinc finger homeodomain class homeobox transcription factor 6
103635380	1	Zm00001eb344600	AT2G18350	Os05g0579300	homeobox protein 24	AtHB24	OsZHD6	zinc finger homeodomain class homeobox transcription factor 6
100285923	1	Zm00001eb294550	AT5G14530	Os05g0543300	Transducin/WD40 repeat-like superfamily protein	NA	OsWD40-121
100281863	1	Zm00001eb260050	AT4G33440	Os08g0107300	Pectin lyase-like superfamily protein	NA	OsPGL30, PGL30	Polygalacturonases-Like 30, PG-like 30			Biochemical character
103647749	1	Zm00001eb106720	AT2G42280	Os08g0506700	basic helix-loop-helix (bHLH) DNA-binding superfamily protein	NA	OsFBH1, OsbHLH112, DLN213, OsDLN213	FLOWERING BHLH 1, basic helix-loop-helix protein 112, DLN repressor 213, DLN motif protein 213			Reproductive organ - Heading date	TO:0002616 - flowering time
103647749	1	Zm00001eb106720	AT1G51140	Os08g0506700	basic helix-loop-helix (bHLH) DNA-binding superfamily protein	NA	OsFBH1, OsbHLH112, DLN213, OsDLN213	FLOWERING BHLH 1, basic helix-loop-helix protein 112, DLN repressor 213, DLN motif protein 213			Reproductive organ - Heading date	TO:0002616 - flowering time
100274036	1	Zm00001eb015120	AT1G48000	Os03g0315400	myb domain protein 112	AtMYB112	OsMYB2, MYB2				Tolerance and resistance - Stress tolerance	TO:0006001 - salt tolerance, TO:0000303 - cold tolerance, TO:0000276 - drought tolerance
100283685	1	Zm00001eb048820	AT3G20500	Os03g0568900	purple acid phosphatase 18	ATPAP18	OsPAP18	purple acid phosphatase 18	PURPLE ACID PHOSPHATASE 18		Biochemical character, Tolerance and resistance - Stress tolerance
100280471	1	Zm00001eb431130	AT1G16670	Os04g0619400	Protein kinase superfamily protein	NA	OsRLCK160	Receptor-like Cytoplasmic Kinase 160	RECEPTOR-LIKE CYTOPLASMIC KINASE 160		Reproductive organ - panicle, Seed, Tolerance and resistance, Tolerance and resistance - Stress tolerance	TO:0000653 - seed development trait, TO:0000276 - drought tolerance, TO:0000303 - cold tolerance, TO:0000621 - inflorescence development trait
103642198	1	Zm00001eb433770	AT5G23430	Os04g0677700	Transducin/WD40 repeat-like superfamily protein	NA	OsKTN80b	katanin P80b, Katanin regulatory subunit P80b
103642198	1	Zm00001eb433770	AT5G08390	Os04g0677700	Transducin/WD40 repeat-like superfamily protein	NA	OsKTN80b	katanin P80b, Katanin regulatory subunit P80b
100502523	1	Zm00001eb107690	AT3G32040	Os07g0580900	Terpenoid synthases superfamily protein	NA	OsGGPPS1	geranylgeranyl diphosphate synthase 1, GGPP synthase 1	GERANYLGERANYL DIPHOSPHATE SYNTHASE 1	osggpps-1	Biochemical character, Coloration - Chlorophyll
100502523	1	Zm00001eb107690	AT2G23800	Os07g0580900	geranylgeranyl pyrophosphate synthase 2	GGPS2	OsGGPPS1	geranylgeranyl diphosphate synthase 1, GGPP synthase 1	GERANYLGERANYL DIPHOSPHATE SYNTHASE 1	osggpps-1	Biochemical character, Coloration - Chlorophyll
100502523	1	Zm00001eb107690	AT2G18640	Os07g0580900	geranylgeranyl pyrophosphate synthase 4	GGPS4	OsGGPPS1	geranylgeranyl diphosphate synthase 1, GGPP synthase 1	GERANYLGERANYL DIPHOSPHATE SYNTHASE 1	osggpps-1	Biochemical character, Coloration - Chlorophyll
100502523	1	Zm00001eb107690	AT3G29430	Os07g0580900	Terpenoid synthases superfamily protein	NA	OsGGPPS1	geranylgeranyl diphosphate synthase 1, GGPP synthase 1	GERANYLGERANYL DIPHOSPHATE SYNTHASE 1	osggpps-1	Biochemical character, Coloration - Chlorophyll
100502523	1	Zm00001eb107690	AT2G18620	Os07g0580900	Terpenoid synthases superfamily protein	NA	OsGGPPS1	geranylgeranyl diphosphate synthase 1, GGPP synthase 1	GERANYLGERANYL DIPHOSPHATE SYNTHASE 1	osggpps-1	Biochemical character, Coloration - Chlorophyll
100502523	1	Zm00001eb107690	AT1G49530	Os07g0580900	geranylgeranyl pyrophosphate synthase 6	GGPS6	OsGGPPS1	geranylgeranyl diphosphate synthase 1, GGPP synthase 1	GERANYLGERANYL DIPHOSPHATE SYNTHASE 1	osggpps-1	Biochemical character, Coloration - Chlorophyll
100502523	1	Zm00001eb107690	AT3G20160	Os07g0580900	Terpenoid synthases superfamily protein	NA	OsGGPPS1	geranylgeranyl diphosphate synthase 1, GGPP synthase 1	GERANYLGERANYL DIPHOSPHATE SYNTHASE 1	osggpps-1	Biochemical character, Coloration - Chlorophyll
100502523	1	Zm00001eb107690	AT3G14510	Os07g0580900	Polyprenyl synthetase family protein	NA	OsGGPPS1	geranylgeranyl diphosphate synthase 1, GGPP synthase 1	GERANYLGERANYL DIPHOSPHATE SYNTHASE 1	osggpps-1	Biochemical character, Coloration - Chlorophyll
100502523	1	Zm00001eb107690	AT4G36810	Os07g0580900	geranylgeranyl pyrophosphate synthase 1	GGPS1	OsGGPPS1	geranylgeranyl diphosphate synthase 1, GGPP synthase 1	GERANYLGERANYL DIPHOSPHATE SYNTHASE 1	osggpps-1	Biochemical character, Coloration - Chlorophyll
100502523	1	Zm00001eb107690	AT3G14550	Os07g0580900	geranylgeranyl pyrophosphate synthase 3	GGPS3	OsGGPPS1	geranylgeranyl diphosphate synthase 1, GGPP synthase 1	GERANYLGERANYL DIPHOSPHATE SYNTHASE 1	osggpps-1	Biochemical character, Coloration - Chlorophyll
100502523	1	Zm00001eb107690	AT3G14530	Os07g0580900	Terpenoid synthases superfamily protein	NA	OsGGPPS1	geranylgeranyl diphosphate synthase 1, GGPP synthase 1	GERANYLGERANYL DIPHOSPHATE SYNTHASE 1	osggpps-1	Biochemical character, Coloration - Chlorophyll
100285217	1	Zm00001eb310260	AT2G46400	Os09g0334500	WRKY DNA-binding protein 46	ATWRKY46	OsWRKY74	Rice WRKY gene74	TRANSCRIPTION FACTOR WRKY74		Tolerance and resistance - Disease resistance, Tolerance and resistance - Stress tolerance	TO:0000175 - bacterial blight disease resistance, TO:0000011 - nitrogen sensitivity, TO:0000303 - cold tolerance, TO:0000043 - root anatomy and morphology trait, TO:0000224 - iron sensitivity, TO:0000259 - heat tolerance
542118	1	Zm00001eb306430	AT2G20020	Os01g0495900	RNA-binding CRS1 / YhbY (CRM) domain-containing protein	ATCAF1	OsCAF1	CRS2-associated factor 1	CRS2-ASSOCIATED FACTOR 1	oscaf1	Vegetative organ - Leaf, Coloration - Chlorophyll, Coloration - Others, Tolerance and resistance - Stress tolerance	TO:0006001 - salt tolerance, TO:0000303 - cold tolerance, TO:0000605 - hydrogen peroxide content, TO:0000496 - carotenoid content, TO:0000326 - leaf color, TO:0002715 - chloroplast development trait, TO:0000316 - photosynthetic ability, TO:0000293 - chlorophyll-a content, TO:0000295 - chlorophyll-b content
103650825	1	Zm00001eb142820	AT3G26935	Os01g0925300	DHHC-type zinc finger family protein	NA	OsDHHC4	DHHC domain protein 4	DHHC DOMAIN PROTEIN 4		Biochemical character
103650825	1	Zm00001eb142820	AT5G41060	Os01g0925300	DHHC-type zinc finger family protein	NA	OsDHHC4	DHHC domain protein 4	DHHC DOMAIN PROTEIN 4		Biochemical character
103650825	1	Zm00001eb142820	AT3G48760	Os01g0925300	DHHC-type zinc finger family protein	NA	OsDHHC4	DHHC domain protein 4	DHHC DOMAIN PROTEIN 4		Biochemical character
100279721	1	Zm00001eb149950	AT1G08680	Os01g0813900	ARF GAP-like zinc finger-containing protein ZIGA4	AGD14		calcium-binding repeat protein			Seed	TO:0000653 - seed development trait, TO:0000620 - embryo development trait
103627860	1	Zm00001eb257890	AT4G29380	Os02g0796700	protein kinase family protein / WD-40 repeat family protein	NA	OsWD40-57
100216941	1	Zm00001eb181940	AT1G10940	Os02g0551100	Protein kinase superfamily protein	ASK1	OsSAPK6, OSRK1	stress/ABA-activated protein kinase 6, Stress-Activated Protein Kinase 6	STRESS/ABA-ACTIVATED PROTEIN KINASE 6		Tolerance and resistance - Stress tolerance	TO:0000276 - drought tolerance, TO:0006001 - salt tolerance, TO:0000615 - abscisic acid sensitivity
100216941	1	Zm00001eb181940	AT1G60940	Os02g0551100	SNF1-related protein kinase 2.10	SNRK2-10	OsSAPK6, OSRK1	stress/ABA-activated protein kinase 6, Stress-Activated Protein Kinase 6	STRESS/ABA-ACTIVATED PROTEIN KINASE 6		Tolerance and resistance - Stress tolerance	TO:0000276 - drought tolerance, TO:0006001 - salt tolerance, TO:0000615 - abscisic acid sensitivity
100382805	1	Zm00001eb101090	AT4G24620	Os09g0465600	phosphoglucose isomerase 1	PGI		Putative glucose-6-phosphate isomerase			Biochemical character, Tolerance and resistance - Stress tolerance	TO:0000031 - silicon sensitivity
606476	1	Zm00001eb255320	AT4G08930	Os02g0754900	APR-like 6	APRL6	OsAPRL3	adenosine 5'-phosphosulfate reductase-like protein 3			Biochemical character
606476	1	Zm00001eb255320	AT1G34780	Os02g0754900	APR-like 4	APRL4	OsAPRL3	adenosine 5'-phosphosulfate reductase-like protein 3			Biochemical character
100282260	1	Zm00001eb346300	AT5G59230	Os05g0292200	transcription factor-related	NA	OsDLN135	DLN repressor 135, DLN motif protein 135	DLN REPRESSOR 135
100282260	1	Zm00001eb346300	AT1G07470	Os05g0292200	Transcription factor IIA, alpha/beta subunit	NA	OsDLN135	DLN repressor 135, DLN motif protein 135	DLN REPRESSOR 135
100282260	1	Zm00001eb346300	AT1G07480	Os05g0292200	Transcription factor IIA, alpha/beta subunit	NA	OsDLN135	DLN repressor 135, DLN motif protein 135	DLN REPRESSOR 135
100285681	1	Zm00001eb212930	AT1G03040	Os03g0797600	basic helix-loop-helix (bHLH) DNA-binding superfamily protein	NA	OsbHLH098	basic helix-loop-helix protein 098			Other
100285681	1	Zm00001eb212930	AT4G02590	Os03g0797600	basic helix-loop-helix (bHLH) DNA-binding superfamily protein	UNE12	OsbHLH098	basic helix-loop-helix protein 098			Other
100191560	1	Zm00001eb279710	AT5G15250	Os06g0229000	FTSH protease 6	ATFTSH6	OsFtsH6, FtsH6				Biochemical character, Tolerance and resistance - Stress tolerance	TO:0000276 - drought tolerance
103643373	1	Zm00001eb043680	AT4G39050	Os10g0512800	Kinesin motor family protein	NA	OsRFPHC-10, SIP13	RING finger protein OsRFPHC-10, RING-HC protein 10, SKIP interacting protein 13, SKIPa-interacting protein 13, SKIPa-interacting protein 13			Tolerance and resistance - Stress tolerance
103643373	1	Zm00001eb043680	AT2G21380	Os10g0512800	Kinesin motor family protein	NA	OsRFPHC-10, SIP13	RING finger protein OsRFPHC-10, RING-HC protein 10, SKIP interacting protein 13, SKIPa-interacting protein 13, SKIPa-interacting protein 13			Tolerance and resistance - Stress tolerance
100273275	1	Zm00001eb293370	AT2G20130	Os05g0529000	like COV 1	LCV1	OsCOLE1, COLE1	OsCONTINUOUS VASCULAR RING-LIKE 1, CONTINUOUS VASCULAR RING-LIKE 1, OsCOV-LIKE 1, COV-LIKE 1			Vegetative organ - Culm	TO:0002672 - auxin content, TO:0000145 - internode length
100273275	1	Zm00001eb293370	AT2G20120	Os05g0529000	Protein of unknown function (DUF502)	COV1	OsCOLE1, COLE1	OsCONTINUOUS VASCULAR RING-LIKE 1, CONTINUOUS VASCULAR RING-LIKE 1, OsCOV-LIKE 1, COV-LIKE 1			Vegetative organ - Culm	TO:0002672 - auxin content, TO:0000145 - internode length
732797	1	Zm00001eb142950	AT3G61710	Os03g0258500	AUTOPHAGY 6	ATATG6	OsATG6c, OsATG6b	autophagy 6c			Tolerance and resistance - Stress tolerance
732797	1	Zm00001eb142950	AT3G61710	Os03g0644000	AUTOPHAGY 6	ATATG6	OsATG6b, OsATG6c	autophagy 6b			Tolerance and resistance - Stress tolerance
732797	1	Zm00001eb142950	AT3G61710	Os01g0681400	AUTOPHAGY 6	ATATG6	OsATG6a	autophagy 6a			Tolerance and resistance - Stress tolerance
100285690	1	Zm00001eb203380	AT4G32360	Os02g0277600	Pyridine nucleotide-disulphide oxidoreductase family protein	NA	OsISC21	Iron-sulfur cluster protein 21	IRON-SULFUR CLUSTER PROTEIN 21		Biochemical character
103650295	1	Zm00001eb134290	AT3G19700	Os12g0632800	Leucine-rich repeat protein kinase family protein	IKU2	HAIKU2	receptor-like protein kinase HAIKU2
103650295	1	Zm00001eb134290	AT1G09970	Os12g0632800	Leucine-rich receptor-like protein kinase family protein	LRR XI-23	HAIKU2	receptor-like protein kinase HAIKU2
100382239	1	Zm00001eb048550	AT2G26430	Os01g0377500	arginine-rich cyclin 1	ATRCY1	CycL1;1, CycL1;os;1, Orysa;CycL1;1	L-type cyclin 1;1	CYCLIN-L1-1		Biochemical character
100281868	1	Zm00001eb396710	AT5G05440	Os03g0297600	Polyketide cyclase/dehydrase and lipid transport superfamily protein	PYL5	OsPYL/RCAR4, PYL4, OsPYL4, OsPYL6, PYL6	pyrabactin resistance-like 4, PYR1-like 6, pyrabactin resistance 1-like 6	PYRABACTIN RESISTANCE 1 LIKE/REGULATORY COMPONENTS OF ABA RECEPTOR 4	pyl6	Seed - Physiological traits - Dormancy, Tolerance and resistance - Stress tolerance	TO:0000237 - water stress trait, TO:0000615 - abscisic acid sensitivity, TO:0000253 - seed dormancy, TO:0006001 - salt tolerance
100281868	1	Zm00001eb396710	AT2G38310	Os03g0297600	PYR1-like 4	PYL4	OsPYL/RCAR4, PYL4, OsPYL4, OsPYL6, PYL6	pyrabactin resistance-like 4, PYR1-like 6, pyrabactin resistance 1-like 6	PYRABACTIN RESISTANCE 1 LIKE/REGULATORY COMPONENTS OF ABA RECEPTOR 4	pyl6	Seed - Physiological traits - Dormancy, Tolerance and resistance - Stress tolerance	TO:0000237 - water stress trait, TO:0000615 - abscisic acid sensitivity, TO:0000253 - seed dormancy, TO:0006001 - salt tolerance
100281868	1	Zm00001eb396710	AT2G40330	Os03g0297600	PYR1-like 6	PYL6	OsPYL/RCAR4, PYL4, OsPYL4, OsPYL6, PYL6	pyrabactin resistance-like 4, PYR1-like 6, pyrabactin resistance 1-like 6	PYRABACTIN RESISTANCE 1 LIKE/REGULATORY COMPONENTS OF ABA RECEPTOR 4	pyl6	Seed - Physiological traits - Dormancy, Tolerance and resistance - Stress tolerance	TO:0000237 - water stress trait, TO:0000615 - abscisic acid sensitivity, TO:0000253 - seed dormancy, TO:0006001 - salt tolerance
100279882	1	Zm00001eb399680	AT2G01110	Os01g0501700	Sec-independent periplasmic protein translocase	APG2	OsTATC, OsTatC, TatC	homologue of E. coli TATC, Sec-independent protein translocase subunit C	SEC-INDEPENDENT PROTEIN TRANSLOCASE SUBUNIT C		Tolerance and resistance - Stress tolerance	TO:0000293 - chlorophyll-a content, TO:0000394 - drought related trait, TO:0000495 - chlorophyll content, TO:0000478 - abscisic acid concentration, TO:0000295 - chlorophyll-b content
103636300	1	Zm00001eb363200	AT1G50460	Os01g0940100	hexokinase-like 1	ATHKL1	OsHXK3	Hexokinase 3	HEXOKINASE-3		Biochemical character
103636300	1	Zm00001eb363200	AT3G20040	Os01g0940100	Hexokinase	ATHXK4	OsHXK3	Hexokinase 3	HEXOKINASE-3		Biochemical character
100286383	1	Zm00001eb323410	AT4G21230	Os07g0542600	cysteine-rich RLK (RECEPTOR-like protein kinase) 27	CRK27		DUF26 kinase gene				TO:0000173 - ethylene sensitivity
606426	1	Zm00001eb319560	AT4G11911	Os09g0532000	PTHR31750:SF4 - PROTEIN STAY-GREEN 1, CHLOROPLASTIC-RELATED (1 of 3)	NA	sgr(t), sgr, OsSGR, OsSgr	stay green leaf (t), stay green, staying green during senescence, Stay-Green	CHL-DEGRADING PATHWAY REGULATOR	ossgr-1, ossgr-2, ossgr, OsSGR-D1, OsSGR-D2	Vegetative organ - Leaf, Coloration - Chlorophyll, Tolerance and resistance - Stress tolerance	TO:0002712 - stay green trait, TO:0000524 - submergence tolerance, TO:0000326 - leaf color, TO:0000298 - chlorophyll ratio, TO:0000249 - leaf senescence, TO:0000075 - light sensitivity, TO:0000010 - magnesium sensitivity, TO:0000396 - grain yield, TO:0000495 - chlorophyll content
606426	1	Zm00001eb319560	AT4G11910	Os09g0532000	PTHR31750:SF4 - PROTEIN STAY-GREEN 1, CHLOROPLASTIC-RELATED (1 of 3)	NA	sgr(t), sgr, OsSGR, OsSgr	stay green leaf (t), stay green, staying green during senescence, Stay-Green	CHL-DEGRADING PATHWAY REGULATOR	ossgr-1, ossgr-2, ossgr, OsSGR-D1, OsSGR-D2	Vegetative organ - Leaf, Coloration - Chlorophyll, Tolerance and resistance - Stress tolerance	TO:0002712 - stay green trait, TO:0000524 - submergence tolerance, TO:0000326 - leaf color, TO:0000298 - chlorophyll ratio, TO:0000249 - leaf senescence, TO:0000075 - light sensitivity, TO:0000010 - magnesium sensitivity, TO:0000396 - grain yield, TO:0000495 - chlorophyll content
606426	1	Zm00001eb319560	AT4G22920	Os09g0532000	non-yellowing 1	ATNYE1	sgr(t), sgr, OsSGR, OsSgr	stay green leaf (t), stay green, staying green during senescence, Stay-Green	CHL-DEGRADING PATHWAY REGULATOR	ossgr-1, ossgr-2, ossgr, OsSGR-D1, OsSGR-D2	Vegetative organ - Leaf, Coloration - Chlorophyll, Tolerance and resistance - Stress tolerance	TO:0002712 - stay green trait, TO:0000524 - submergence tolerance, TO:0000326 - leaf color, TO:0000298 - chlorophyll ratio, TO:0000249 - leaf senescence, TO:0000075 - light sensitivity, TO:0000010 - magnesium sensitivity, TO:0000396 - grain yield, TO:0000495 - chlorophyll content
100192658	1	Zm00001eb412510	AT1G22070	Os08g0176900	TGA1A-related gene 3	TGA3	OsbZIP64	b-ZIP transcription factor 64	b-ZIP TRANSCRIPTION FACTOR 64		Other
100192658	1	Zm00001eb412510	AT5G10030	Os08g0176900	TGACG motif-binding factor 4	OBF4	OsbZIP64	b-ZIP transcription factor 64	b-ZIP TRANSCRIPTION FACTOR 64		Other
100192658	1	Zm00001eb412510	AT5G65210	Os08g0176900	bZIP transcription factor family protein	TGA1	OsbZIP64	b-ZIP transcription factor 64	b-ZIP TRANSCRIPTION FACTOR 64		Other
100192658	1	Zm00001eb412510	AT1G77920	Os08g0176900	bZIP transcription factor family protein	NA	OsbZIP64	b-ZIP transcription factor 64	b-ZIP TRANSCRIPTION FACTOR 64		Other
100274449	1	Zm00001eb362690	AT2G03370	Os01g0956200	Glycosyltransferase family 61 protein	NA					Biochemical character, Tolerance and resistance - Stress tolerance	TO:0002649 - pesticide sensitivity
100274449	1	Zm00001eb362690	AT2G03360	Os01g0956200	Glycosyltransferase family 61 protein	NA					Biochemical character, Tolerance and resistance - Stress tolerance	TO:0002649 - pesticide sensitivity
100279999	1	Zm00001eb113920	AT5G53970	Os11g0552000	Tyrosine transaminase family protein	NA	OsNAAT5	sativa nicotianamine aminotransferase 5	NICOTINAMINE AMINOTRANSFERASE 5		Biochemical character
100279999	1	Zm00001eb113920	AT5G36160	Os11g0552000	Tyrosine transaminase family protein	NA	OsNAAT5	sativa nicotianamine aminotransferase 5	NICOTINAMINE AMINOTRANSFERASE 5		Biochemical character
100191453	1	Zm00001eb216210	AT5G37510	Os03g0713400	NADH-ubiquinone dehydrogenase, mitochondrial, putative	CI76		NADH dehydrogenase (ubiquinone) 78K			Biochemical character, Tolerance and resistance - Disease resistance	TO:0000074 - blast disease
100194128	1	Zm00001eb330180	AT5G57655	Os07g0669100	xylose isomerase family protein	NA	OsXYLA1	xylose isomerase			Biochemical character
100192709	1	Zm00001eb133640	AT1G32150	Os12g0233800	basic region/leucine zipper transcription factor 68	AtbZIP68	OsbZIP86, OsZIP-1a	b-ZIP transcription factor 86, basic/leucine zipper protein 1a	BASIC/LEUCINE ZIPPER FACTOR 1A		Other
100192709	1	Zm00001eb133640	AT2G35530	Os12g0233800	basic region/leucine zipper transcription factor 16	AtbZIP16	OsbZIP86, OsZIP-1a	b-ZIP transcription factor 86, basic/leucine zipper protein 1a	BASIC/LEUCINE ZIPPER FACTOR 1A		Other
100272876	1	Zm00001eb332500	AT3G17611	Os01g0283500	RHOMBOID-like protein 14	ATRBL14	OsRhmbd3, RHMBD3	Rhomboid 3, RHOMBOID 3			Biochemical character
103648265	1	Zm00001eb117420	AT5G01420	Os07g0159900	Glutaredoxin family protein	NA	OsGRL14	GRX-like protein 14, glutaredoxin-like protein 14			Biochemical character
100283540	1	Zm00001eb116770	AT3G23090	Os07g0185432	TPX2 (targeting protein for Xklp2) protein family	NA	OsBIP116b				Reproductive organ - Heading date
100274429	1	Zm00001eb440670	AT2G38560	Os03g0815900	transcript elongation factor IIS	TFIIS					Other
100274429	1	Zm00001eb062210	AT2G38560	Os03g0815900	transcript elongation factor IIS	TFIIS					Other
103640332	1	Zm00001eb029710	AT5G15470	Os12g0578500	galacturonosyltransferase 14	GAUT14	OsGAUT20	galacturonosyltransferase 20	GALACTURONOSYLTRANSFERASE 20		Biochemical character
103640332	1	Zm00001eb029710	AT3G01040	Os12g0578500	galacturonosyltransferase 13	GAUT13	OsGAUT20	galacturonosyltransferase 20	GALACTURONOSYLTRANSFERASE 20		Biochemical character
100037798	1	Zm00001eb214720	AT3G02210	Os03g0754500	COBRA-like protein 1 precursor	COBL1	OsBC1L3, OsPCS14, PCS14	BRITTLE CULM1-like 3, Phytochelatin synthase 14			Vegetative organ - Culm
100037798	1	Zm00001eb214720	AT5G60920	Os03g0754500	COBRA-like extracellular glycosyl-phosphatidyl inositol-anchored protein family	COB	OsBC1L3, OsPCS14, PCS14	BRITTLE CULM1-like 3, Phytochelatin synthase 14			Vegetative organ - Culm
100037798	1	Zm00001eb214720	AT3G29810	Os03g0754500	COBRA-like protein 2 precursor	COBL2	OsBC1L3, OsPCS14, PCS14	BRITTLE CULM1-like 3, Phytochelatin synthase 14			Vegetative organ - Culm
100037798	1	Zm00001eb214720	AT3G02210	Os05g0386800	COBRA-like protein 1 precursor	COBL1	OsBC1L4, OsPCS7, PCS7	BRITTLE CULM1-like 4, Phytochelatin synthase 7			Vegetative organ - Culm, Tolerance and resistance - Stress tolerance
100037798	1	Zm00001eb214720	AT5G60920	Os05g0386800	COBRA-like extracellular glycosyl-phosphatidyl inositol-anchored protein family	COB	OsBC1L4, OsPCS7, PCS7	BRITTLE CULM1-like 4, Phytochelatin synthase 7			Vegetative organ - Culm, Tolerance and resistance - Stress tolerance
100037798	1	Zm00001eb214720	AT3G29810	Os05g0386800	COBRA-like protein 2 precursor	COBL2	OsBC1L4, OsPCS7, PCS7	BRITTLE CULM1-like 4, Phytochelatin synthase 7			Vegetative organ - Culm, Tolerance and resistance - Stress tolerance
100283408	1	Zm00001eb101980	AT2G33620	Os09g0491708	AT hook motif DNA-binding family protein	NA	OsAHL2, AHL2	AT-hook motif nuclear localized protein 2
100284857	1	Zm00001eb031690	AT2G34720	Os12g0613000	nuclear factor Y, subunit A4	NF-YA4	OsHAP2B, NF-YA, CBF-B, NF-YA9, OsNF-YA9, NFYA9	NUCLEAR FACTOR-Y subunit A9, NUCLEAR FACTOR-Y subunit NF-YA9, NF-YA transcription factor 9, NF-YA subunit 9, NF-YA family 9	HAP2 SUBUNIT OF CCAAT-BOX BINDING COMPLEX		Other
100284857	1	Zm00001eb031690	AT1G30500	Os12g0613000	nuclear factor Y, subunit A7	NF-YA7	OsHAP2B, NF-YA, CBF-B, NF-YA9, OsNF-YA9, NFYA9	NUCLEAR FACTOR-Y subunit A9, NUCLEAR FACTOR-Y subunit NF-YA9, NF-YA transcription factor 9, NF-YA subunit 9, NF-YA family 9	HAP2 SUBUNIT OF CCAAT-BOX BINDING COMPLEX		Other
100502252	1	Zm00001eb027720	AT4G17230	Os10g0369600	SCARECROW-like 13	SCL13	OsGRAS-39, OsGRAS39, GRAS-39	GRAS protein 39	GRAS PROTEIN 39
103651324	1	Zm00001eb156300	AT3G18290	Os01g0689451	zinc finger protein-related	BTS	OsHRZ1	Haemerythrin motif-containing Really Interesting New Gene (RING)-and Zinc-finger protein 1, Haemerythrin motif-containing RING- and Zinc-finger protein 1	HAEMERYTHRIN MOTIF-CONTAINING RING- AND ZINC-FINGER PROTEIN 1	hrz1-1	Tolerance and resistance - Stress tolerance	TO:0000224 - iron sensitivity
100273081	1	Zm00001eb292770	AT1G53320	Os05g0514300	tubby like protein 7	AtTLP7	OsTLP10, OsTLP10a, OsTLP10b, OsTLP9, OsFbox267, Os_F0560	tubby-like protein 10, tubby-like protein 9, F-box protein 267			Tolerance and resistance - Disease resistance
100284957	1	Zm00001eb013730	AT1G07025	Os03g0296800	Mitochondrial substrate carrier family protein	NA	MIT	mitochondrial Fe transporter		mit-1, mit-2	Biochemical character
100284957	1	Zm00001eb013730	AT1G07030	Os03g0296800	Mitochondrial substrate carrier family protein	NA	MIT	mitochondrial Fe transporter		mit-1, mit-2	Biochemical character
100284957	1	Zm00001eb013730	AT2G30160	Os03g0296800	Mitochondrial substrate carrier family protein	NA	MIT	mitochondrial Fe transporter		mit-1, mit-2	Biochemical character
100383787	1	Zm00001eb230310	AT5G64050	Os02g0121000	glutamate tRNA synthetase	ATERS	OsERS3	glutamyl-tRNA synthetase 3	GLUTAMYL-TRNA SYNTHETASE 3
100194058	1	Zm00001eb074440	AT1G60170	Os04g0555400	pre-mRNA processing ribonucleoprotein binding region-containing protein	emb1220	OsWD40-105
100194058	1	Zm00001eb074440	AT1G70400	Os04g0555400	NA	NA	OsWD40-105
100194058	1	Zm00001eb074440	AT1G70400	Os04g0555400	PTHR13904 - PRE-MRNA SPLICING FACTOR PRP31 (1 of 2)	NA	OsWD40-105
100193491	1	Zm00001eb134330	AT2G22780	Os12g0632700	peroxisomal NAD-malate dehydrogenase 1	PMDH1		Glyoxysomal Malate Dehydrogenase, lactate/malate dehydrogenase 1			Biochemical character, Tolerance and resistance - Stress tolerance	TO:0000058 - herbicide sensitivity
100193491	1	Zm00001eb134330	AT5G09660	Os12g0632700	peroxisomal NAD-malate dehydrogenase 2	PMDH2		Glyoxysomal Malate Dehydrogenase, lactate/malate dehydrogenase 1			Biochemical character, Tolerance and resistance - Stress tolerance	TO:0000058 - herbicide sensitivity
100282239	1	Zm00001eb073410	AT2G45440	Os04g0254000	dihydrodipicolinate synthase	DHDPS2		Dihydrodipicolinate synthase			Biochemical character
100282239	1	Zm00001eb073410	AT3G60880	Os04g0254000	dihydrodipicolinate synthase 1	DHDPS		Dihydrodipicolinate synthase			Biochemical character
100282044	1	Zm00001eb057280	AT3G46630	Os08g0308700	Protein of unknown function (DUF3223)	NA	Cen8.t00793
100501068	1	Zm00001eb415250	AT1G31770	Os08g0167000	ATP-binding cassette 14	ABCG14	OsABCG18	ABC transporter superfamily ABCG subgroup member 18	ABC TRANSPORTER G FAMILY MEMBER 18		Biochemical character, Tolerance and resistance - Stress tolerance	TO:0006001 - salt tolerance
100217180	1	Zm00001eb362410	AT3G18680	Os01g0965400	Amino acid kinase family protein	NA		yellow green leaf 8		ygl8	Biochemical character, Vegetative organ - Leaf	TO:0000295 - chlorophyll-b content, TO:0000326 - leaf color, TO:0000522 - stomatal conductance, TO:0001015 - photosynthetic rate, TO:0001018 - transpiration rate, TO:0000293 - chlorophyll-a content, TO:0000495 - chlorophyll content
541615	1	Zm00001eb005460	AT2G02860	Os03g0170900	sucrose transporter 2	ATSUC3	OsSUT1, OsSUT2	Sucrose transporter-1, Sucrose transporter 1	SUCROSE TRANSPORTER 1	SUT1-1, SUT1-2	Biochemical character, Vegetative organ - Culm, Tolerance and resistance - Stress tolerance, Character as QTL - Yield and productivity	TO:0000401 - plant growth hormone sensitivity, TO:0000333 - sugar content, TO:0000207 - plant height, TO:0002661 - seed maturation, TO:0000286 - submergence sensitivity
100501850	1	Zm00001eb148610	AT3G53570	Os01g0837900	FUS3-complementing gene 1	AFC1					Tolerance and resistance - Stress tolerance	TO:0000276 - drought tolerance
100278145	1	Zm00001eb274180	AT4G00060	Os06g0669275	Nucleotidyltransferase family protein	MEE44	OsNTP7	nucleotidyl transferase protein 7	NUCLEOTIDYL TRANSFERASE PROTEIN 7		Biochemical character, Tolerance and resistance - Stress tolerance	TO:0006001 - salt tolerance
100284076	1	Zm00001eb157040	AT1G53320	Os01g0674500	tubby like protein 7	AtTLP7	OsTLP9, OsTLP9a, OsTLP9b, OsTLP9c, OsTLP1, OsFbox034, OsFbox34, Os_F0675	tubby-like protein 9, tubby-like protein 1, F-box protein 34			Tolerance and resistance - Stress tolerance
100502216	1	Zm00001eb290220	AT5G58500	Os05g0472000	Protein of unknown function (DUF640)	LSH5	OsG1L8		G1 LIKE PROTEIN 8		Other
100279740	1	Zm00001eb203340	AT3G52560	Os09g0297100	ubiquitin E2 variant 1D-4	MMZ4	MMS2, OsUEV1C, UEV1C	Ubc-E2 variant 1C			Biochemical character, Tolerance and resistance - Stress tolerance
100279740	1	Zm00001eb203340	AT2G36060	Os09g0297100	MMS ZWEI homologue 3	MMZ3	MMS2, OsUEV1C, UEV1C	Ubc-E2 variant 1C			Biochemical character, Tolerance and resistance - Stress tolerance
100381672	1	Zm00001eb241190	AT3G04240	Os02g0489550	Tetratricopeptide repeat (TPR)-like superfamily protein	SEC	OsSEC2				Biochemical character
100273684	1	Zm00001eb282820	AT3G05720	Os05g0155601	importin alpha isoform 7	IMPA-7	Imp3, OsImpalpha1b, Impalpha1b	Importin alpha 1b, importin alpha-1b	IMPORTIN ALPHA 1B		Biochemical character, Tolerance and resistance - Stress tolerance, Tolerance and resistance - Disease resistance	TO:0000031 - silicon sensitivity, TO:0000203 - bacterial leaf streak disease resistance, TO:0000175 - bacterial blight disease resistance
100273684	1	Zm00001eb282820	AT4G02150	Os05g0155601	ARM repeat superfamily protein	ATIMPALPHA3	Imp3, OsImpalpha1b, Impalpha1b	Importin alpha 1b, importin alpha-1b	IMPORTIN ALPHA 1B		Biochemical character, Tolerance and resistance - Stress tolerance, Tolerance and resistance - Disease resistance	TO:0000031 - silicon sensitivity, TO:0000203 - bacterial leaf streak disease resistance, TO:0000175 - bacterial blight disease resistance
100273684	1	Zm00001eb282820	AT1G02690	Os05g0155601	importin alpha isoform 6	IMPA-6	Imp3, OsImpalpha1b, Impalpha1b	Importin alpha 1b, importin alpha-1b	IMPORTIN ALPHA 1B		Biochemical character, Tolerance and resistance - Stress tolerance, Tolerance and resistance - Disease resistance	TO:0000031 - silicon sensitivity, TO:0000203 - bacterial leaf streak disease resistance, TO:0000175 - bacterial blight disease resistance
100191454	1	Zm00001eb165490	AT5G49215	Os11g0658800	Pectin lyase-like superfamily protein	NA	OsPGL34, PGL34	Polygalacturonases-Like 34, PG-like 34			Biochemical character
100191454	1	Zm00001eb165490	AT3G06770	Os11g0658800	Pectin lyase-like superfamily protein	NA	OsPGL34, PGL34	Polygalacturonases-Like 34, PG-like 34			Biochemical character
100191454	1	Zm00001eb165490	AT3G16850	Os11g0658800	Pectin lyase-like superfamily protein	NA	OsPGL34, PGL34	Polygalacturonases-Like 34, PG-like 34			Biochemical character
100276046	1	Zm00001eb271420	AT5G25770	Os06g0163200	alpha/beta-Hydrolases superfamily protein	NA	OsPOP11, POP11	Prolyl Oligopeptidase 11, PROLYL OLIGOPEPTIDASE 11			Biochemical character
100272958	1	Zm00001eb314330	AT1G55230	Os09g0444900	Family of unknown function (DUF716)	NA					Tolerance and resistance - Stress tolerance	TO:0000276 - drought tolerance
100272958	1	Zm00001eb314330	AT5G19870	Os09g0444900	Family of unknown function (DUF716)	NA					Tolerance and resistance - Stress tolerance	TO:0000276 - drought tolerance
100272958	1	Zm00001eb314330	AT1G55240	Os09g0444900	Family of unknown function (DUF716)	NA					Tolerance and resistance - Stress tolerance	TO:0000276 - drought tolerance
100274277	1	Zm00001eb188310	AT3G50920	Os02g0704500	Phosphatidic acid phosphatase (PAP2) family protein	NA	OsPAP2	phosphatidate phosphatase 2	PHOSPHATIDATE PHOSPHATASE 2		Biochemical character
100274277	1	Zm00001eb188310	AT5G66450	Os02g0704500	Phosphatidic acid phosphatase (PAP2) family protein	NA	OsPAP2	phosphatidate phosphatase 2	PHOSPHATIDATE PHOSPHATASE 2		Biochemical character
103651639	1	Zm00001eb162890	AT3G59100	Os01g0533500	glucan synthase-like 11	ATGSL11	OsGSL4	Oryza sativa callose synthase 4, callose synthase 4			Biochemical character
103651639	1	Zm00001eb162890	AT1G06490	Os01g0533500	glucan synthase-like 7	ATGSL07	OsGSL4	Oryza sativa callose synthase 4, callose synthase 4			Biochemical character
100280012	1	Zm00001eb140620	AT2G26870	Os01g0955000	non-specific phospholipase C2	NPC2	OsNPC2	Non-specific phospholipase C2	NON-SPECIFIC PHOSPHOLIPASE C2		Biochemical character, Tolerance and resistance - Stress tolerance	TO:0006001 - salt tolerance, TO:0000303 - cold tolerance, TO:0000276 - drought tolerance, TO:0000621 - inflorescence development trait, TO:0000653 - seed development trait
100284772	1	Zm00001eb081770	AT4G10250	Os04g0445100	HSP20-like chaperones superfamily protein	ATHSP22.0	hsp20				Tolerance and resistance - Stress tolerance	TO:0000259 - heat tolerance
541902	1	Zm00001eb176800	AT5G48300	Os08g0345800	ADP glucose pyrophosphorylase 1	ADG1	OsAGPS2a, AGPS2A, AGPS2B, OsAGPS2, osagps2, APS2, APS2a, APS2b, AGPS2a, APGS2b, OsAGPS2b, AGPP, GAS8, OsAPS2, OsAPS2a, OsAPS2b	sativa ADP-glucose pyrophosphorylase small subunit 2a, sativa ADP-glucose pyrophosphorylase small subunit 2, ADP-glucose Pyrophosphorylase small subunit 2, AGPase small subunit 2, ADP-glucose pyrophosphorylase small subunit 2a, ADP-glucose pyrophosphorylase 51kD subunit, ADP-glucose pyrophosphorylase small unit 2, ADP-glucose pyrophosphorylase small subunit 2b	ADP-GLUCOSE PYROPHOSPHORYLASE SMALL SUBUNIT 2	AGPS2-2, osagps2, osagps2-1	Biochemical character, Seed - Morphological traits - Endosperm, Seed - Physiological traits - Storage substances, Tolerance and resistance - Stress tolerance	TO:0002661 - seed maturation, TO:0000333 - sugar content, TO:0000696 - starch content, TO:0000100 - shrunken endosperm, TO:0000237 - water stress trait, TO:0006001 - salt tolerance
100284320	1	Zm00001eb187250	AT1G63970	Os02g0680600	isoprenoid F	ISPF	OsMCS, MCS, IspF, OsIspF	2-C-methyl-D-erythritol 2, 4-cyclodiphosphate synthase, MECDP synthase		ispF-1	Tolerance and resistance - Stress tolerance, Coloration - Chlorophyll, Biochemical character, Coloration - Others, Tolerance and resistance - Disease resistance, Vegetative organ - Leaf	TO:0000326 - leaf color, TO:0000293 - chlorophyll-a content, TO:0000295 - chlorophyll-b content, TO:0000495 - chlorophyll content, TO:0002715 - chloroplast development trait, TO:0000496 - carotenoid content, TO:0000160 - UV light sensitivity
103638799	1	Zm00001eb388280	AT1G49190	Os05g0395600	response regulator 19	ARR19	OsRR27, Rra16, OsPRR5, OsRRA16	A-type RR 16, response regulator 27
100216997	1	Zm00001eb271540	AT3G15890	Os06g0166900	Protein kinase superfamily protein	NA	OsRLCK199	Receptor-like Cytoplasmic Kinase 199	RECEPTOR-LIKE CYTOPLASMIC KINASE 199		Tolerance and resistance, Tolerance and resistance - Disease resistance, Tolerance and resistance - Stress tolerance	TO:0000074 - blast disease, TO:0006001 - salt tolerance, TO:0000175 - bacterial blight disease resistance, TO:0000276 - drought tolerance
100216997	1	Zm00001eb271540	AT1G52540	Os06g0166900	Protein kinase superfamily protein	NA	OsRLCK199	Receptor-like Cytoplasmic Kinase 199	RECEPTOR-LIKE CYTOPLASMIC KINASE 199		Tolerance and resistance, Tolerance and resistance - Disease resistance, Tolerance and resistance - Stress tolerance	TO:0000074 - blast disease, TO:0006001 - salt tolerance, TO:0000175 - bacterial blight disease resistance, TO:0000276 - drought tolerance
100274308	1	Zm00001eb200940	AT1G47570	Os11g0175500	RING/U-box superfamily protein	NA	OsRFP, OsSADR1	RING finger protein, \Salt-, ABA- and Drought-Induced RING Finger Protein 1\", \"salt, ABA and drought stress-induced RING finger protein 1\""	SALT, ABA AND DROUGHT STRESS-INDUCED RING FINGER PROTEIN 1		Tolerance and resistance - Stress tolerance	TO:0000227 - root length, TO:0006001 - salt tolerance, TO:0000615 - abscisic acid sensitivity, TO:0000276 - drought tolerance
100192616	1	Zm00001eb272170	AT5G27280	Os06g0724400	Zim17-type zinc finger protein	NA	OsDNLZ1, DNLZ1	DNL type zinc finger domain-containing protein 1
100274106	1	Zm00001eb411740	AT4G24830	Os12g0235800	arginosuccinate synthase family	NA		Argininosuccinate synthase	ARGININOSUCCINATE SYNTHASE		Biochemical character, Seed, Tolerance and resistance - Stress tolerance	TO:0006001 - salt tolerance
107521948	1	Zm00001eb111510	AT4G14580	Os07g0678300	CBL-interacting protein kinase 4	CIPK4	OsCIPK29	CBL-interacting protein kinase 29	CALCINEURIN B-LIKE PROTEIN-INTERACTING PROTEIN KINASE 29		Biochemical character, Tolerance and resistance - Stress tolerance	TO:0000276 - drought tolerance, TO:0006001 - salt tolerance
732746	1	Zm00001eb034690	AT5G55500	Os08g0503800	beta-1,2-xylosyltransferase	ATXYLT	Xyl, OsXylT, RCN11/OsXylT	beta 1, 2-xylosyltransferase, reduced culm number11		rcn11	Biochemical character, Vegetative organ - Root, Tolerance and resistance - Stress tolerance	TO:0000615 - abscisic acid sensitivity, TO:0000432 - temperature response trait, TO:0006001 - salt tolerance, TO:0000276 - drought tolerance, TO:0000237 - water stress trait, TO:0000172 - jasmonic acid sensitivity, TO:0000163 - auxin sensitivity
100284744	1	Zm00001eb041140	AT4G30960	Os08g0441100	SOS3-interacting protein 3	ATCIPK6	OsCIPK06, CIPK6, OsCIPK6	CBL-interacting protein kinase 6	CALCINEURIN B-LIKE PROTEIN-INTERACTING PROTEIN KINASE 6		Biochemical character, Tolerance and resistance - Stress tolerance	TO:0006001 - salt tolerance, TO:0000303 - cold tolerance, TO:0000276 - drought tolerance
100282388	1	Zm00001eb359080	AT1G10640	Os01g0636500	Pectin lyase-like superfamily protein	NA	OsPGL19, PGL19	Polygalacturonases-Like 19, PG-like 19			Biochemical character
100282388	1	Zm00001eb359080	AT5G14650	Os01g0636500	Pectin lyase-like superfamily protein	NA	OsPGL19, PGL19	Polygalacturonases-Like 19, PG-like 19			Biochemical character
100282388	1	Zm00001eb359080	AT1G60590	Os01g0636500	Pectin lyase-like superfamily protein	NA	OsPGL19, PGL19	Polygalacturonases-Like 19, PG-like 19			Biochemical character
100194364	1	Zm00001eb135920	AT4G21610	Os12g0611000	lsd one like 2	LOL2	OsLOL1, OsSTA289, OsLSD1	LSD1-like 1	_		Reproductive organ - Spikelet, flower, glume, awn
100275703	1	Zm00001eb395410	AT5G18260	Os03g0326300	RING/U-box superfamily protein	NA	OsRFP	RING finger protein
103627725	1	Zm00001eb254600	AT3G47620	Os02g0747400	TEOSINTE BRANCHED, cycloidea and PCF (TCP) 14	AtTCP14	OsTCP9, TCP9	TEOSINTE BRANCHED/CYCLOIDEA/PROLIFERATING CELL FACTOR 9
100037799	1	Zm00001eb326990	AT3G02210	Os07g0604300	COBRA-like protein 1 precursor	COBL1	OsBC1L6, OsPCS8, PCS8	BRITTLE CULM1-like 6, Brittle Culm 1-like 6, Phytochelatin synthase 8		Osbc1l6	Vegetative organ - Culm, Seed, Tolerance and resistance - Stress tolerance	TO:0000351 - zinc sensitivity
100037799	1	Zm00001eb326990	AT5G60920	Os07g0604300	COBRA-like extracellular glycosyl-phosphatidyl inositol-anchored protein family	COB	OsBC1L6, OsPCS8, PCS8	BRITTLE CULM1-like 6, Brittle Culm 1-like 6, Phytochelatin synthase 8		Osbc1l6	Vegetative organ - Culm, Seed, Tolerance and resistance - Stress tolerance	TO:0000351 - zinc sensitivity
100037799	1	Zm00001eb326990	AT3G29810	Os07g0604300	COBRA-like protein 2 precursor	COBL2	OsBC1L6, OsPCS8, PCS8	BRITTLE CULM1-like 6, Brittle Culm 1-like 6, Phytochelatin synthase 8		Osbc1l6	Vegetative organ - Culm, Seed, Tolerance and resistance - Stress tolerance	TO:0000351 - zinc sensitivity
103633517	1	Zm00001eb329600	AT3G57380	Os07g0657400	Glycosyltransferase family 61 protein	NA					Biochemical character, Tolerance and resistance - Stress tolerance	TO:0002649 - pesticide sensitivity
103633517	1	Zm00001eb329600	AT3G10320	Os07g0657400	Glycosyltransferase family 61 protein	NA					Biochemical character, Tolerance and resistance - Stress tolerance	TO:0002649 - pesticide sensitivity
103633517	1	Zm00001eb329600	AT2G41640	Os07g0657400	Glycosyltransferase family 61 protein	NA					Biochemical character, Tolerance and resistance - Stress tolerance	TO:0002649 - pesticide sensitivity
100282486	1	Zm00001eb042390	AT5G08290	Os10g0486600	mRNA splicing factor, thioredoxin-like U5 snRNP	YLS8	OsDim1	Defective Entry into Mitosis 1			Vegetative organ - Culm, Vegetative organ - Root, Reproductive organ - Pollination, fertilization, fertility, Character as QTL - Yield and productivity	TO:0000371 - yield trait, TO:0000476 - growth hormone content, TO:0000576 - stem length, TO:0000346 - tiller number, TO:0000455 - seed set percent, TO:0000447 - filled grain number, TO:0000227 - root length, TO:0002675 - gibberellic acid content, TO:0002672 - auxin content, TO:0002667 - abscisic acid content, TO:0002660 - cytokinin content
100280259	1	Zm00001eb259080	AT2G39110	Os02g0819600	Protein kinase superfamily protein	NA	OsRLCK88	Receptor-like Cytoplasmic Kinase 88	RECEPTOR-LIKE CYTOPLASMIC KINASE 88		Tolerance and resistance - Disease resistance	TO:0000175 - bacterial blight disease resistance
103647857	1	Zm00001eb109360	AT4G33160	Os07g0617700	F-box family protein	NA	OsFbox397, Os_F0108	F-box protein 397
100217047	1	Zm00001eb245560	AT4G35860	Os02g0586400	GTP-binding 2	ATGB2	OsRab2A2	small GTP-binding protein OsRab2A2
100217047	1	Zm00001eb245560	AT4G17160	Os02g0586400	RAB GTPase homolog B1A	ATRAB2B	OsRab2A2	small GTP-binding protein OsRab2A2
541867	1	Zm00001eb064940	AT1G09020	Os03g0856400	homolog of yeast sucrose nonfermenting 4	ATSNF4	OsCBSX8	cystathionine b-synthase domain containing protein OsCBSX8, CBS domain containing protein OsCBSX8	_		Biochemical character
100191828	1	Zm00001eb143290	AT1G65320	Os01g0920000	Cystathionine beta-synthase (CBS) family protein	NA	OsCBSCBS5	cystathionine b-synthase domain containing protein OsCBSCBS5, CBS domain containing protein OsCBSCBS5	_
100275791	1	Zm00001eb125630	AT1G71040	Os01g0126200	Cupredoxin superfamily protein	LPR2	OsLPR2	Low Phosphate Root2, Low Phosphate Root 2			Biochemical character
100275791	1	Zm00001eb125630	AT1G23010	Os01g0126200	Cupredoxin superfamily protein	LPR1	OsLPR2	Low Phosphate Root2, Low Phosphate Root 2			Biochemical character
100281353	1	Zm00001eb071880	AT5G64210	Os04g0600300	alternative oxidase 2	AOX2	AOX1b, OsAOX1b	alternative oxidase-1b	ALTERNATIVE OXIDASE 1B		Biochemical character, Tolerance and resistance - Stress tolerance	TO:0000432 - temperature response trait
100240690	1	Zm00001eb065800	AT2G44140	Os04g0682000	Peptidase family C54 protein	NA	Atg4, OsAtg4, APG4, Atg4b, OsATG4b	autophagy 4, AUTOPHAGY RELATED4b, autophagy 4b, AUTOPHAGY ASSOCIATED GENE 4B			Biochemical character
100240690	1	Zm00001eb065800	AT3G59950	Os04g0682000	Peptidase family C54 protein	NA	Atg4, OsAtg4, APG4, Atg4b, OsATG4b	autophagy 4, AUTOPHAGY RELATED4b, autophagy 4b, AUTOPHAGY ASSOCIATED GENE 4B			Biochemical character
100240690	1	Zm00001eb065800	AT2G44140	Os03g0391000	Peptidase family C54 protein	NA	OsATG4a, Atg4a	autophagy 4a, AUTOPHAGY RELATED4a			Biochemical character
100240690	1	Zm00001eb065800	AT3G59950	Os03g0391000	Peptidase family C54 protein	NA	OsATG4a, Atg4a	autophagy 4a, AUTOPHAGY RELATED4a			Biochemical character
100191995	1	Zm00001eb257650	AT2G24830	Os02g0793000	zinc finger (CCCH-type) family protein / D111/G-patch domain-containing protein	NA	OsC3H18	Zinc finger CCCH domain-containing protein 18	ZINC FINGER CCCH DOMAIN-CONTAINING PROTEIN 18		Other
100274535	1	Zm00001eb321990	AT2G44610	Os07g0496000	Ras-related small GTP-binding family protein	ATRAB6A	OsRab6A1, Rab6A1	small GTP-binding protein OsRab6A1
100216715	1	Zm00001eb125990	AT1G15110	Os01g0118300	phosphatidyl serine synthase family protein	NA	OsSUI1, OsPSS-1, PSS-1, OsPSS1, PSS1	Shortened Uppermost Internode 1, Phosphatidylserine Synthase 1	PHOSPHATIDYLSERINE SYNTHASE 1	sui1-1, sui1-2, sui1, sui1-4	Biochemical character, Vegetative organ - Culm	TO:0000145 - internode length, TO:0002641 - acid detergent fiber, TO:0000207 - plant height, TO:0000040 - panicle length, TO:0000420 - fertility related trait, TO:0000397 - grain size, TO:0000346 - tiller number, TO:0000300 - glucose content
100281568	1	Zm00001eb065900	AT5G53760	Os04g0680800	Seven transmembrane MLO family protein	ATMLO11	OsMLO4, MLO4	powdery-MiLdew-resistance gene O4, Mildew resistance Locus O-4	POWDERY-MILDEW-RESISTANCE PROTEIN O_		Tolerance and resistance - Disease resistance, Tolerance and resistance - Stress tolerance	TO:0000259 - heat tolerance, TO:0000303 - cold tolerance
100281568	1	Zm00001eb065900	AT1G26700	Os04g0680800	Seven transmembrane MLO family protein	ATMLO14	OsMLO4, MLO4	powdery-MiLdew-resistance gene O4, Mildew resistance Locus O-4	POWDERY-MILDEW-RESISTANCE PROTEIN O_		Tolerance and resistance - Disease resistance, Tolerance and resistance - Stress tolerance	TO:0000259 - heat tolerance, TO:0000303 - cold tolerance
100216993	1	Zm00001eb089590	AT3G07950	Os04g0103300	rhomboid protein-related	NA	OsRhmbd10, RHMBD10	Rhomboid 10, RHOMBOID 10			Biochemical character
100384643	1	Zm00001eb127030	AT3G48610	Os01g0102000	non-specific phospholipase C6	NPC6	OsNPC6, OsNPC5, NPC6	Non-specific phospholipase C5	NON-SPECIFIC PHOSPHOLIPASE C5		Biochemical character, Tolerance and resistance - Stress tolerance	TO:0000276 - drought tolerance, TO:0000303 - cold tolerance
100274372	1	Zm00001eb286140	AT3G51820	Os05g0349700	UbiA prenyltransferase family protein	ATG4	OsYGL1, CHLG, Ygl1, CS, OsCHLG	chlorina, Chl synthetase, Chlorophyll synthase, yellow green leaf 1	CHLOROPHYLL SYNTHASE	ygl1	Vegetative organ - Leaf, Coloration - Chlorophyll, Tolerance and resistance - Disease resistance, Tolerance and resistance - Stress tolerance	TO:0000148 - viral disease resistance, TO:0000020 - black streak dwarf virus resistance
542369	1	Zm00001eb228570	AT1G20630	Os06g0727200	catalase 1	CAT1	CatB, CAT-B, OsCatB, OsCATB, OsCAT1B, CAT1B, CAT2, OsCAT2	Catalase B, Catalase isozyme B	CATALASE B		Biochemical character, Reproductive organ - Pollination, fertilization, fertility, Tolerance and resistance - Disease resistance, Tolerance and resistance - Stress tolerance	TO:0000074 - blast disease, TO:0000605 - hydrogen peroxide content, TO:0006001 - salt tolerance, TO:0000259 - heat tolerance, TO:0000421 - pollen fertility
542369	1	Zm00001eb228570	AT4G35090	Os06g0727200	catalase 2	CAT2	CatB, CAT-B, OsCatB, OsCATB, OsCAT1B, CAT1B, CAT2, OsCAT2	Catalase B, Catalase isozyme B	CATALASE B		Biochemical character, Reproductive organ - Pollination, fertilization, fertility, Tolerance and resistance - Disease resistance, Tolerance and resistance - Stress tolerance	TO:0000074 - blast disease, TO:0000605 - hydrogen peroxide content, TO:0006001 - salt tolerance, TO:0000259 - heat tolerance, TO:0000421 - pollen fertility
103642170	1	Zm00001eb433100	AT5G65930	Os04g0666900	kinesin-like calmodulin-binding protein (ZWICHEL)	KCBP	OsKCBP, KCBP	kinesin-like calmodulin-binding protein
103643927	1	Zm00001eb055540	AT1G73410	Os03g0720800	myb domain protein 54	ATMYB54	OsMYB52, OsMYB52/54	myb transcription factor 52, transcription factor MYB52			Other
103643927	1	Zm00001eb055540	AT1G17950	Os03g0720800	myb domain protein 52	ATMYB52	OsMYB52, OsMYB52/54	myb transcription factor 52, transcription factor MYB52			Other
103638615	1	Zm00001eb385070	AT5G25900	Os06g0569500	GA requiring 3	ATKO1	OsKO4, OsKOL4, KOS1, CYP701A8, OsKO2	rice ent-kaurene oxidase4, cytochrome P450 701A8	ENT-KAURENE OXIDASE 4		Biochemical character, Vegetative organ - Culm	TO:0002675 - gibberellic acid content, TO:0000145 - internode length, TO:0000207 - plant height
103638615	1	Zm00001eb385070	AT5G25900	Os06g0570100	GA requiring 3	ATKO1	d35, d35(t), dwf30, OsKOL2, KOL2, KO2, OsKO2, OSKO2, KO, CYP701A, CYP701A6, Os KO2, OsKOL2/CYP701A	tanginbozu dwarf, Tan-Ginbozu, dwarf-35, ent-kaurene oxidase2, cytochrome P450 701A6	ENT-KAURENE OXIDASE-LIKE PROTEIN 2	osko2-1, osko2-2, ko2, ko2-1, ko2-2(d35), d35Tan-Ginboze	Biochemical character, Vegetative organ - Culm	TO:0000207 - plant height
103638615	1	Zm00001eb385070	AT5G25900	Os06g0568600	GA requiring 3	ATKO1	OsKO5, OSKOL5, KOS2, CYP701A9, OsKO1	rice ent-kaurene oxidase5, cytochrome P450 701A9	ENT-KAURENE OXIDASE 5		Biochemical character, Vegetative organ - Culm	TO:0000145 - internode length
103638615	1	Zm00001eb385070	AT5G25900	Os06g0569900	GA requiring 3	ATKO1	OsKO1, OSKO1, OSKOL1, OsKOS4, CYP701A7	rice ent-kaurene oxidase1, cytochrome P450 701A7	ENT-KAURENE OXIDASE 1		Biochemical character
542363	1	Zm00001eb056510	AT1G77120	Os11g0210300	alcohol dehydrogenase 1	ADH	Adh1, Adh1/2, adh1/adh2, OsADH1	Alcohol dehydrogenase1, Alcohol dehydrogenase 1, Alcohol dehydrogenase-1, reduced adh activity, Alcohol dehydrogenase I	ALCOHOL DEHYDROGENASE 1	Adh1-0, Adh1-1, Adh1-2, Adh1-3, rad	Biochemical character, Tolerance and resistance - Stress tolerance
100272882	1	Zm00001eb162030	AT3G58600	Os01g0614700	Adaptin ear-binding coat-associated protein 1 NECAP-1	NA	OsABCI13	ABC transporter superfamily ABCI subgroup member 13	ABC TRANSPORTER I FAMILY MEMBER 13
103649954	1	Zm00001eb127680	AT3G16830	Os01g0254100	TOPLESS-related 2	TPR2	OsWD40-12, TPR1, OsTPR1	TOPLESS-RELATED PROTEIN 1			Other
103649954	1	Zm00001eb127680	AT5G27030	Os01g0254100	TOPLESS-related 3	TPR3	OsWD40-12, TPR1, OsTPR1	TOPLESS-RELATED PROTEIN 1			Other
100384434	1	Zm00001eb305750	AT3G61050	Os07g0409100	Calcium-dependent lipid-binding (CaLB domain) family protein	NTMC2T4	OsNTMC2T4.1	N-terminal-TM-C2 domain protein 4.1, N-terminal trans- membrane and C2 domain protein 4.1, NTMC2 type 4.1 protein, NTMC2 family gene 4.1	N-TERMINAL-TM-C2 DOMAIN PROTEIN 4.1
100384434	1	Zm00001eb305750	AT3G60950	Os07g0409100	C2 calcium/lipid-binding endonuclease/exonuclease/phosphatase	NA	OsNTMC2T4.1	N-terminal-TM-C2 domain protein 4.1, N-terminal trans- membrane and C2 domain protein 4.1, NTMC2 type 4.1 protein, NTMC2 family gene 4.1	N-TERMINAL-TM-C2 DOMAIN PROTEIN 4.1
100384434	1	Zm00001eb305750	AT3G61030	Os07g0409100	Calcium-dependent lipid-binding (CaLB domain) family protein	NA	OsNTMC2T4.1	N-terminal-TM-C2 domain protein 4.1, N-terminal trans- membrane and C2 domain protein 4.1, NTMC2 type 4.1 protein, NTMC2 family gene 4.1	N-TERMINAL-TM-C2 DOMAIN PROTEIN 4.1
100216744	1	Zm00001eb036910	AT5G41080	Os08g0535700	PLC-like phosphodiesterases superfamily protein	NA	OsSTA217				Reproductive organ - Spikelet, flower, glume, awn
100216744	1	Zm00001eb036910	AT5G43300	Os08g0535700	PLC-like phosphodiesterases superfamily protein	NA	OsSTA217				Reproductive organ - Spikelet, flower, glume, awn
100216744	1	Zm00001eb036910	AT3G02040	Os08g0535700	senescence-related gene 3	SRG3	OsSTA217				Reproductive organ - Spikelet, flower, glume, awn
100285437	1	Zm00001eb395280	AT2G38650	Os03g0330000	galacturonosyltransferase 7	GAUT7	OsGAUT15	galacturonosyltransferase 15	GALACTURONOSYLTRANSFERASE 15		Biochemical character
100194284	1	Zm00001eb119100	AT1G53023	Os01g0233900	Ubiquitin-conjugating enzyme family protein	NA	OsUBC37	Ubiquitin-conjugating enzyme 37	UBIQUITIN-CONJUGATING ENZYME 37		Biochemical character	TO:0000615 - abscisic acid sensitivity, TO:0000163 - auxin sensitivity, TO:0000653 - seed development trait
100194284	1	Zm00001eb119100	AT1G53025	Os01g0233900	Ubiquitin-conjugating enzyme family protein	NA	OsUBC37	Ubiquitin-conjugating enzyme 37	UBIQUITIN-CONJUGATING ENZYME 37		Biochemical character	TO:0000615 - abscisic acid sensitivity, TO:0000163 - auxin sensitivity, TO:0000653 - seed development trait
100194284	1	Zm00001eb119100	AT3G15355	Os01g0233900	ubiquitin-conjugating enzyme 25	PFU1	OsUBC37	Ubiquitin-conjugating enzyme 37	UBIQUITIN-CONJUGATING ENZYME 37		Biochemical character	TO:0000615 - abscisic acid sensitivity, TO:0000163 - auxin sensitivity, TO:0000653 - seed development trait
103647799	1	Zm00001eb108250	AT5G67411	Os07g0589200	GRAS family transcription factor	NA	OsGRAS-37, OsGRAS37, GRAS-37	GRAS protein 37	GRAS PROTEIN 37
103647799	1	Zm00001eb108250	AT3G49950	Os07g0589200	GRAS family transcription factor	NA	OsGRAS-37, OsGRAS37, GRAS-37	GRAS protein 37	GRAS PROTEIN 37
103654688	1	Zm00001eb203340	AT3G52560	Os09g0297100	ubiquitin E2 variant 1D-4	MMZ4	MMS2, OsUEV1C, UEV1C	Ubc-E2 variant 1C			Biochemical character, Tolerance and resistance - Stress tolerance
103654688	1	Zm00001eb203340	AT2G36060	Os09g0297100	MMS ZWEI homologue 3	MMZ3	MMS2, OsUEV1C, UEV1C	Ubc-E2 variant 1C			Biochemical character, Tolerance and resistance - Stress tolerance
100272981	1	Zm00001eb397880	AT3G46820	Os03g0268000	type one serine/threonine protein phosphatase 5	TOPP5	OsPP47, PP47	Protein phosphatase 47			Reproductive organ - Pollination, fertilization, fertility - Meiosis
100272981	1	Zm00001eb397880	AT5G59160	Os03g0268000	type one serine/threonine protein phosphatase 2	PPO	OsPP47, PP47	Protein phosphatase 47			Reproductive organ - Pollination, fertilization, fertility - Meiosis
100272981	1	Zm00001eb397880	AT2G39840	Os03g0268000	type one serine/threonine protein phosphatase 4	TOPP4	OsPP47, PP47	Protein phosphatase 47			Reproductive organ - Pollination, fertilization, fertility - Meiosis
100272518	1	Zm00001eb223540	AT2G05940	Os10g0395000	Protein kinase superfamily protein	NA	OsRLCK298	Receptor-like Cytoplasmic Kinase 298	RECEPTOR-LIKE CYTOPLASMIC KINASE 298		Reproductive organ - panicle, Seed, Tolerance and resistance - Disease resistance	TO:0000621 - inflorescence development trait, TO:0000653 - seed development trait, TO:0000074 - blast disease, TO:0000175 - bacterial blight disease resistance
100272518	1	Zm00001eb223540	AT5G35580	Os10g0395000	Protein kinase superfamily protein	NA	OsRLCK298	Receptor-like Cytoplasmic Kinase 298	RECEPTOR-LIKE CYTOPLASMIC KINASE 298		Reproductive organ - panicle, Seed, Tolerance and resistance - Disease resistance	TO:0000621 - inflorescence development trait, TO:0000653 - seed development trait, TO:0000074 - blast disease, TO:0000175 - bacterial blight disease resistance
103630579	1	Zm00001eb292460	AT1G30200	Os05g0510400	F-box family protein	NA	OsFbox266, Os_F0434	F-box protein 266
103630579	1	Zm00001eb292460	AT5G46170	Os05g0510400	F-box family protein	NA	OsFbox266, Os_F0434	F-box protein 266
103630579	1	Zm00001eb292460	AT4G18380	Os05g0510400	F-box family protein	NA	OsFbox266, Os_F0434	F-box protein 266
100280983	1	Zm00001eb293510	AT5G07500	Os05g0525900	Zinc finger C-x8-C-x5-C-x3-H type family protein	PEI1	OsC3H37, OsTZF7, OsCCCH-Zn-1	Zinc finger CCCH domain-containing protein 37, Tandem zinc finger protein 7	ZINC FINGER CCCH DOMAIN-CONTAINING PROTEIN 37		Tolerance and resistance - Stress tolerance, Other
100192009	1	Zm00001eb221890	AT1G03900	Os10g0476000	non-intrinsic ABC protein 4	ATNAP4	OsABCI16, OsABCI16_1, OsABCI16_2	ABC transporter superfamily ABCI subgroup member 16	ABC TRANSPORTER I FAMILY MEMBER 16
100285684	1	Zm00001eb103760	AT2G20990	Os09g0538800	synaptotagmin A	ATSYTA	OsNTMC2T1.2	N-terminal-TM-C2 domain protein 1.2, N-terminal trans- membrane and C2 domain protein 1.2, NTMC2 type 1.2 protein, NTMC2 family gene 1.2	N-TERMINAL-TM-C2 DOMAIN PROTEIN 1.2
100285684	1	Zm00001eb103760	AT2G21010	Os09g0538800	Calcium-dependent lipid-binding (CaLB domain) family protein	NA	OsNTMC2T1.2	N-terminal-TM-C2 domain protein 1.2, N-terminal trans- membrane and C2 domain protein 1.2, NTMC2 type 1.2 protein, NTMC2 family gene 1.2	N-TERMINAL-TM-C2 DOMAIN PROTEIN 1.2
100285684	1	Zm00001eb103760	AT1G20080	Os09g0538800	Calcium-dependent lipid-binding (CaLB domain) family protein	ATSYTB	OsNTMC2T1.2	N-terminal-TM-C2 domain protein 1.2, N-terminal trans- membrane and C2 domain protein 1.2, NTMC2 type 1.2 protein, NTMC2 family gene 1.2	N-TERMINAL-TM-C2 DOMAIN PROTEIN 1.2
606456	1	Zm00001eb147850	AT3G09220	Os01g0850700	laccase 7	LAC7	OsLAC8, OsLAC7, LAC7	laccase 8	LACCASE 8		Biochemical character, Tolerance and resistance - Stress tolerance	TO:0006001 - salt tolerance
606456	1	Zm00001eb147850	AT5G01040	Os01g0850700	laccase 8	LAC8	OsLAC8, OsLAC7, LAC7	laccase 8	LACCASE 8		Biochemical character, Tolerance and resistance - Stress tolerance	TO:0006001 - salt tolerance
606456	1	Zm00001eb147850	AT5G01050	Os01g0850700	Laccase/Diphenol oxidase family protein	NA	OsLAC8, OsLAC7, LAC7	laccase 8	LACCASE 8		Biochemical character, Tolerance and resistance - Stress tolerance	TO:0006001 - salt tolerance
100280009	1	Zm00001eb167210	AT5G12100	Os08g0402600	pentatricopeptide (PPR) repeat-containing protein	NA	PPR	Pentatricopeptide repeat (PPR) protein			Reproductive organ - panicle	TO:0000621 - inflorescence development trait
542213	1	Zm00001eb150560	AT2G40880	Os01g0803200	cystatin A	ATCYSA	Oc1*, Oc1, OC-I, SPOC-I, OsCP1, Oc, OCI, OsCYS1	Oryzacystatin1, Oryzacystatin-1, Oryzacystatin I, Oryzacystatin-I, Cysteine proteinase inhibitor 1, cystatin-I, oryzacystatin	ORYZACYSTATIN 1		Biochemical character, Tolerance and resistance, Tolerance and resistance - Insect resistance, Tolerance and resistance - Stress tolerance	TO:0000432 - temperature response trait, TO:0000054 - animal damage resistance
103640644	1	Zm00001eb032580	AT4G11650	Os12g0628600	osmotin 34	ATOSM34	OsPR5, Pir2, PR-5, PR5-1	pathogenesis-related gene 5, Pathogenesis-related protein class 5 gene	PATHOGENESIS-RELATED PROTEIN 5		Tolerance and resistance - Disease resistance	TO:0000175 - bacterial blight disease resistance
103640644	1	Zm00001eb032580	AT4G11650	Os12g0630100	osmotin 34	ATOSM34		Thaumatin, Tolerance Of Nitrogen Deficiency 1			Tolerance and resistance - Disease resistance, Tolerance and resistance - Stress tolerance	TO:0000011 - nitrogen sensitivity
103640644	1	Zm00001eb032560	AT4G11650	Os12g0628600	osmotin 34	ATOSM34	OsPR5, Pir2, PR-5, PR5-1	pathogenesis-related gene 5, Pathogenesis-related protein class 5 gene	PATHOGENESIS-RELATED PROTEIN 5		Tolerance and resistance - Disease resistance	TO:0000175 - bacterial blight disease resistance
103640644	1	Zm00001eb032560	AT4G11650	Os12g0630100	osmotin 34	ATOSM34		Thaumatin, Tolerance Of Nitrogen Deficiency 1			Tolerance and resistance - Disease resistance, Tolerance and resistance - Stress tolerance	TO:0000011 - nitrogen sensitivity
100283147	1	Zm00001eb373490	AT1G05000	Os06g0208700	Phosphotyrosine protein phosphatases superfamily protein	NA	OsPFA-DSP3	plant and fungi atypical dual-specificity phosphatase 3	_		Biochemical character
100283147	1	Zm00001eb373490	AT2G32960	Os06g0208700	Phosphotyrosine protein phosphatases superfamily protein	NA	OsPFA-DSP3	plant and fungi atypical dual-specificity phosphatase 3	_		Biochemical character
100283147	1	Zm00001eb373490	AT4G03960	Os06g0208700	Phosphotyrosine protein phosphatases superfamily protein	NA	OsPFA-DSP3	plant and fungi atypical dual-specificity phosphatase 3	_		Biochemical character
100284553	1	Zm00001eb014180	AT1G47750	Os03g0301950	peroxin 11A	PEX11A	OsPEX11-2, OsPEX11-5	Peroxisomal membrane protein 11-2, Peroxin-11-2	PEROXIN 11-2		Biochemical character
100284553	1	Zm00001eb014180	AT1G47750	Os03g0302000	peroxin 11A	PEX11A	OsPEX11-3, OsPEX11	Peroxisomal membrane protein 11-3, Peroxin-11-3, peroxisomal biogenesis factor 11	PEROXIN 11-3		Biochemical character, Tolerance and resistance - Stress tolerance	TO:0006002 - proline content, TO:0000525 - sodium to potassium content ratio, TO:0006001 - salt tolerance
100282307	1	Zm00001eb192960	AT1G53910	Os06g0194000	related to AP2 12	RAP2.12	OsERF#071, OsERF071, OsERF71, AP2/EREBP#124, AP2/EREBP124, OsERF15	ethylene response factor 71, APETALA2/ethylene-responsive element binding protein 124, ethylene response factor 15	ETHYLENE RESPONSE FACTOR 71		Vegetative organ - Root, Tolerance and resistance, Tolerance and resistance - Stress tolerance, Other	TO:0000043 - root anatomy and morphology trait, TO:0000276 - drought tolerance, TO:0000172 - jasmonic acid sensitivity, TO:0000656 - root development trait
100282307	1	Zm00001eb192960	AT3G14230	Os06g0194000	related to AP2 2	RAP2.2	OsERF#071, OsERF071, OsERF71, AP2/EREBP#124, AP2/EREBP124, OsERF15	ethylene response factor 71, APETALA2/ethylene-responsive element binding protein 124, ethylene response factor 15	ETHYLENE RESPONSE FACTOR 71		Vegetative organ - Root, Tolerance and resistance, Tolerance and resistance - Stress tolerance, Other	TO:0000043 - root anatomy and morphology trait, TO:0000276 - drought tolerance, TO:0000172 - jasmonic acid sensitivity, TO:0000656 - root development trait
100273164	1	Zm00001eb014080	AT4G12560	Os12g0128000	F-box and associated interaction domains-containing protein	CPR30	OsFbox638, Os_F0021	F-box protein 638
100273164	1	Zm00001eb014080	AT1G33530	Os12g0128000	F-box family protein	NA	OsFbox638, Os_F0021	F-box protein 638
100273164	1	Zm00001eb014080	AT4G22390	Os12g0128000	F-box associated ubiquitination effector family protein	NA	OsFbox638, Os_F0021	F-box protein 638
100273164	1	Zm00001eb014080	AT4G12560	Os11g0131300	F-box and associated interaction domains-containing protein	CPR30	OsFbox565, Os_F0027	F-box protein 565
100273164	1	Zm00001eb014080	AT1G33530	Os11g0131300	F-box family protein	NA	OsFbox565, Os_F0027	F-box protein 565
100273164	1	Zm00001eb014080	AT4G22390	Os11g0131300	F-box associated ubiquitination effector family protein	NA	OsFbox565, Os_F0027	F-box protein 565
103637728	1	Zm00001eb024960	AT1G32170	Os10g0577500	xyloglucan endotransglucosylase/hydrolase 30	XTH30	OsXTH25	xyloglucan endotransglucosylase/hydrolase, xyloglucan endotransglucosylase 25	XYLOGLUCAN ENDOTRANSGLUCOSYLASE/HYDROLASE 25		Biochemical character
103637728	1	Zm00001eb024960	AT4G18990	Os10g0577500	xyloglucan endotransglucosylase/hydrolase 29	XTH29	OsXTH25	xyloglucan endotransglucosylase/hydrolase, xyloglucan endotransglucosylase 25	XYLOGLUCAN ENDOTRANSGLUCOSYLASE/HYDROLASE 25		Biochemical character
103629610	1	Zm00001eb273260	AT5G57360	Os06g0694000	Galactose oxidase/kelch repeat superfamily protein	ADO1	OsZTL2, OsFbox325, Os_F0374, ZTL1	F-box protein 325
103629610	1	Zm00001eb273260	AT2G18915	Os06g0694000	LOV KELCH protein 2	ADO2	OsZTL2, OsFbox325, Os_F0374, ZTL1	F-box protein 325
100280468	1	Zm00001eb285760	AT3G16770	Os05g0361700	ethylene-responsive element binding protein	ATEBP	OsERF#061, OsERF061, OsERF61, AP2/EREBP#093, AP2/EREBP93	ethylene response factor 61, APETALA2/ethylene-responsive element binding protein 93	ETHYLENE RESPONSE FACTOR 61		Seed, Other	TO:0000620 - embryo development trait, TO:0000653 - seed development trait
100274064	1	Zm00001eb257200	AT1G53750	Os06g0192600	regulatory particle triple-A 1A	RPT1A	OsRpt1a, Rpt1a	19S regulatory particle ATPase subunit 1a, RP triple A-ATPase 1a	19S REGULATORY PARTICLE ATPASE SUBUNIT 1A		Biochemical character
100279278	1	Zm00001eb136190	AT5G15470	Os12g0578500	galacturonosyltransferase 14	GAUT14	OsGAUT20	galacturonosyltransferase 20	GALACTURONOSYLTRANSFERASE 20		Biochemical character
100279278	1	Zm00001eb136190	AT3G01040	Os12g0578500	galacturonosyltransferase 13	GAUT13	OsGAUT20	galacturonosyltransferase 20	GALACTURONOSYLTRANSFERASE 20		Biochemical character
103647201	1	Zm00001eb094840	AT2G31320	Os07g0413700	poly(ADP-ribose) polymerase 2	ATPARP2	PARP1	poly(ADP-ribose) polymerase 1			Biochemical character
100501584	1	Zm00001eb290720	AT5G01920	Os05g0480000	Protein kinase superfamily protein	STN8	OsSTN8	STN8 kinase	STATE TRANSITION 8	osstn8, stn8	Tolerance and resistance - Stress tolerance	TO:0000075 - light sensitivity
100383157	1	Zm00001eb265260	AT4G23410	Os05g0126100	tetraspanin5	TET5	OsTET8	tetraspanin 8	TETRASPANIN 8
100383157	1	Zm00001eb265260	AT3G12090	Os05g0126100	tetraspanin6	TET6	OsTET8	tetraspanin 8	TETRASPANIN 8
100285419	1	Zm00001eb393040	AT1G74088	Os03g0413400	NA	NA	OsGAUT10	galacturonosyltransferase 10	GALACTURONOSYLTRANSFERASE 10		Biochemical character
100285419	1	Zm00001eb393040	AT1G74088	Os03g0413400	PTHR32116:SF20 - GALACTURONOSYLTRANSFERASE 11-RELATED (1 of 2)	NA	OsGAUT10	galacturonosyltransferase 10	GALACTURONOSYLTRANSFERASE 10		Biochemical character
100285419	1	Zm00001eb393040	AT1G18580	Os03g0413400	galacturonosyltransferase 11	GAUT11	OsGAUT10	galacturonosyltransferase 10	GALACTURONOSYLTRANSFERASE 10		Biochemical character
100280729	1	Zm00001eb282320	AT4G12730	Os08g0321000	FASCICLIN-like arabinogalactan 2	FLA2	OsFLA3	fasciclin-like AGP 3, fasciclin-like arabinogalactan protein 3	FASCICLIN-LIKE ARABINOGALACTAN PROTEIN 3
100217075	1	Zm00001eb131150	AT1G56670	Os01g0331100	GDSL-like Lipase/Acylhydrolase superfamily protein	NA	OsGELP16, OsGELP16a, OsGELP16b	GDSL esterase/lipase protein 16	GDSL ESTERASE/LIPASE PROTEIN 16		Biochemical character
100217075	1	Zm00001eb131150	AT1G09390	Os01g0331100	GDSL-like Lipase/Acylhydrolase superfamily protein	NA	OsGELP16, OsGELP16a, OsGELP16b	GDSL esterase/lipase protein 16	GDSL ESTERASE/LIPASE PROTEIN 16		Biochemical character
100217075	1	Zm00001eb131150	AT3G62280	Os01g0331100	GDSL-like Lipase/Acylhydrolase superfamily protein	NA	OsGELP16, OsGELP16a, OsGELP16b	GDSL esterase/lipase protein 16	GDSL ESTERASE/LIPASE PROTEIN 16		Biochemical character
100856910	1	Zm00001eb061180	AT1G59730	Os07g0190800	thioredoxin H-type 7	ATH7	OsTRXh5, OsTrx24, Os4, OsTrxh4	Thioredoxin H-type 5, H-type Thioredoxin 5, Thioredoxin 24, thioredoxin h4	THIOREDOXIN H-TYPE 5		Biochemical character
100856910	1	Zm00001eb061180	AT1G69880	Os07g0190800	thioredoxin H-type 8	ATH8	OsTRXh5, OsTrx24, Os4, OsTrxh4	Thioredoxin H-type 5, H-type Thioredoxin 5, Thioredoxin 24, thioredoxin h4	THIOREDOXIN H-TYPE 5		Biochemical character
100856910	1	Zm00001eb061180	AT5G39950	Os07g0190800	thioredoxin 2	ATH2	OsTRXh5, OsTrx24, Os4, OsTrxh4	Thioredoxin H-type 5, H-type Thioredoxin 5, Thioredoxin 24, thioredoxin h4	THIOREDOXIN H-TYPE 5		Biochemical character
100856910	1	Zm00001eb061180	AT1G59730	Os03g0800700	thioredoxin H-type 7	ATH7	OsTRXh4, OsTrx10, Os3, OsTrxh3	Thioredoxin H-type 4, H-type Thioredoxin 4, Thioredoxin 10, thioredoxin h3	THIOREDOXIN H-TYPE 4		Biochemical character
100856910	1	Zm00001eb061180	AT1G69880	Os03g0800700	thioredoxin H-type 8	ATH8	OsTRXh4, OsTrx10, Os3, OsTrxh3	Thioredoxin H-type 4, H-type Thioredoxin 4, Thioredoxin 10, thioredoxin h3	THIOREDOXIN H-TYPE 4		Biochemical character
100856910	1	Zm00001eb061180	AT5G39950	Os03g0800700	thioredoxin 2	ATH2	OsTRXh4, OsTrx10, Os3, OsTrxh3	Thioredoxin H-type 4, H-type Thioredoxin 4, Thioredoxin 10, thioredoxin h3	THIOREDOXIN H-TYPE 4		Biochemical character
103628959	1	Zm00001eb260590	AT1G71692	Os08g0112700	AGAMOUS-like 12	AGL12	OsMADS26, FDRMADS3, RMADS220	MADS box gene26, MADS-box transcription factor 26	MADS-BOX TRANSCRIPTION FACTOR 26		Reproductive organ - panicle, Tolerance and resistance - Disease resistance, Tolerance and resistance - Stress tolerance, Other	TO:0000175 - bacterial blight disease resistance, TO:0000074 - blast disease, TO:0000621 - inflorescence development trait, TO:0000276 - drought tolerance
732770	1	Zm00001eb146490	AT5G49960	Os01g0870100	PTHR31563:SF1 - ION CHANNEL POLLUX-RELATED (1 of 1)	NA	OsPOLLUX, Os-POLLUX	Probable ion channel DMI1, chloroplastic	CATION CHANNEL PROTEIN		Biochemical character
100284240	1	Zm00001eb291470	AT3G12480	Os05g0494100	nuclear factor Y, subunit C11	NF-YC11	OsDrAp2, DrAp2, OsHAPL1, HAPL1, DLN150, OsDLN150	Dr1-associated protein2, eukaryotic general repressor DrAp2, Heme Activator Protein like 1, DLN repressor 150, DLN motif protein 150	DR1 ASSOCIATED PROTEIN 2	oshapl1	Reproductive organ - Heading date, Tolerance and resistance - Stress tolerance, Other	TO:0000137 - days to heading, TO:0002616 - flowering time, TO:0000207 - plant height, TO:0000346 - tiller number, TO:0000040 - panicle length, TO:0000547 - primary branch number, TO:0000557 - secondary branch number, TO:0000447 - filled grain number, TO:0000382 - 1000-seed weight
100284240	1	Zm00001eb291470	AT5G19490	Os05g0494100	Histone superfamily protein	NA	OsDrAp2, DrAp2, OsHAPL1, HAPL1, DLN150, OsDLN150	Dr1-associated protein2, eukaryotic general repressor DrAp2, Heme Activator Protein like 1, DLN repressor 150, DLN motif protein 150	DR1 ASSOCIATED PROTEIN 2	oshapl1	Reproductive organ - Heading date, Tolerance and resistance - Stress tolerance, Other	TO:0000137 - days to heading, TO:0002616 - flowering time, TO:0000207 - plant height, TO:0000346 - tiller number, TO:0000040 - panicle length, TO:0000547 - primary branch number, TO:0000557 - secondary branch number, TO:0000447 - filled grain number, TO:0000382 - 1000-seed weight
100217218	1	Zm00001eb047060	AT3G47160	Os10g0445400	RING/U-box superfamily protein	NA	OsHCI1, E3UL	heat and cold induced 1, RING domain-containing E3 ubiquitin ligase			Biochemical character, Tolerance and resistance - Stress tolerance	TO:0000259 - heat tolerance, TO:0000276 - drought tolerance
100217218	1	Zm00001eb047060	AT5G58787	Os10g0445400	RING/U-box superfamily protein	NA	OsHCI1, E3UL	heat and cold induced 1, RING domain-containing E3 ubiquitin ligase			Biochemical character, Tolerance and resistance - Stress tolerance	TO:0000259 - heat tolerance, TO:0000276 - drought tolerance
100217218	1	Zm00001eb047060	AT5G01520	Os10g0445400	RING/U-box superfamily protein	NA	OsHCI1, E3UL	heat and cold induced 1, RING domain-containing E3 ubiquitin ligase			Biochemical character, Tolerance and resistance - Stress tolerance	TO:0000259 - heat tolerance, TO:0000276 - drought tolerance
100282540	1	Zm00001eb440690	AT3G08620	Os03g0815700	RNA-binding KH domain-containing protein	NA	Spin1, SPIN1	SPL11-interacting protein1, SPL11-interacting protein 1			Reproductive organ - Heading date	TO:0002616 - flowering time
100282540	1	Zm00001eb440690	AT2G38610	Os03g0815700	RNA-binding KH domain-containing protein	NA	Spin1, SPIN1	SPL11-interacting protein1, SPL11-interacting protein 1			Reproductive organ - Heading date	TO:0002616 - flowering time
100282540	1	Zm00001eb062190	AT3G08620	Os03g0815700	RNA-binding KH domain-containing protein	NA	Spin1, SPIN1	SPL11-interacting protein1, SPL11-interacting protein 1			Reproductive organ - Heading date	TO:0002616 - flowering time
100282540	1	Zm00001eb062190	AT2G38610	Os03g0815700	RNA-binding KH domain-containing protein	NA	Spin1, SPIN1	SPL11-interacting protein1, SPL11-interacting protein 1			Reproductive organ - Heading date	TO:0002616 - flowering time
100284249	1	Zm00001eb393900	AT4G35140	Os10g0544500	Transducin/WD40 repeat-like superfamily protein	NA	OsWD40-180
100284249	1	Zm00001eb393900	AT4G38480	Os10g0544500	Transducin/WD40 repeat-like superfamily protein	NA	OsWD40-180
100272556	1	Zm00001eb160380	AT3G13750	Os01g0580200	beta galactosidase 1	BGAL1	OsBgal3, OsBGal3	Beta-galactosidase 2, Lactase 2	BETA-GALACTOSIDASE 3		Biochemical character
542129	1	Zm00001eb248640	AT2G45190	Os02g0643200	Plant-specific transcription factor YABBY family protein	AFO	OsYAB4, OsYAB7, TOB2	YABBY 4, OsYABBY4, Os YABBY4, TONGARI-BOUSHI 2, TONGARI-BOUSHI2	PROTEIN YABBY 4		Reproductive organ - Spikelet, flower, glume, awn, Other	TO:0000621 - inflorescence development trait
100273026	1	Zm00001eb204410	AT4G03280	Os07g0556200	photosynthetic electron transfer C	PETC	PetC	Rieske Fe-S precursor protein			Tolerance and resistance - Stress tolerance	TO:0000031 - silicon sensitivity
103632727	1	Zm00001eb312210	AT1G71010	Os09g0402300	FORMS APLOID AND BINUCLEATE CELLS 1C	FAB1C					Biochemical character, Tolerance and resistance - Disease resistance	TO:0000175 - bacterial blight disease resistance
100191714	1	Zm00001eb291260	AT1G78100	Os05g0490300	F-box family protein	NA	OsFbox265, Os_F0584	F-box protein 265
100191714	1	Zm00001eb291260	AT1G22220	Os05g0490300	F-box family protein	NA	OsFbox265, Os_F0584	F-box protein 265
732753	1	Zm00001eb333010	AT5G05110	Os01g0270100	Cystatin/monellin family protein	NA		cystatin-II, cystein proteinase inhibitor			Biochemical character, Tolerance and resistance - Stress tolerance	TO:0000432 - temperature response trait
732753	1	Zm00001eb333010	AT3G12490	Os01g0270100	cystatin B	ATCYS6		cystatin-II, cystein proteinase inhibitor			Biochemical character, Tolerance and resistance - Stress tolerance	TO:0000432 - temperature response trait
103632616	1	Zm00001eb310520	AT2G20010	Os09g0346700	Protein of unknown function (DUF810)	NA	OsDUF810.5	domains of unknown function 810.5, DUF810 family member 5	DUF810 FAMILY MEMBER 5
103632616	1	Zm00001eb310520	AT2G25800	Os09g0346700	Protein of unknown function (DUF810)	NA	OsDUF810.5	domains of unknown function 810.5, DUF810 family member 5	DUF810 FAMILY MEMBER 5
542634	1	Zm00001eb021590	AT1G10360	Os10g0525800	glutathione S-transferase TAU 18	ATGSTU18	OsGSTU31		TAU GLUTATHIONE S-TRANSFERASE 31		Biochemical character
542634	1	Zm00001eb021590	AT1G10370	Os10g0525800	Glutathione S-transferase family protein	ATGSTU17	OsGSTU31		TAU GLUTATHIONE S-TRANSFERASE 31		Biochemical character
542634	1	Zm00001eb021590	AT1G10360	Os10g0481300	glutathione S-transferase TAU 18	ATGSTU18	OsGSTU47	glutathione transferase U47	TAU GLUTATHIONE S-TRANSFERASE 47		Biochemical character
542634	1	Zm00001eb021590	AT1G10370	Os10g0481300	Glutathione S-transferase family protein	ATGSTU17	OsGSTU47	glutathione transferase U47	TAU GLUTATHIONE S-TRANSFERASE 47		Biochemical character
542634	1	Zm00001eb021590	AT1G10360	Os10g0525500	glutathione S-transferase TAU 18	ATGSTU18	OsGSTU21		TAU GLUTATHIONE S-TRANSFERASE 21		Biochemical character
542634	1	Zm00001eb021590	AT1G10370	Os10g0525500	Glutathione S-transferase family protein	ATGSTU17	OsGSTU21		TAU GLUTATHIONE S-TRANSFERASE 21		Biochemical character
542634	1	Zm00001eb021590	AT1G10360	Os10g0525400	glutathione S-transferase TAU 18	ATGSTU18	OsGSTU15	glutathione transferase U15	TAU GLUTATHIONE S-TRANSFERASE 15		Biochemical character
542634	1	Zm00001eb021590	AT1G10370	Os10g0525400	Glutathione S-transferase family protein	ATGSTU17	OsGSTU15	glutathione transferase U15	TAU GLUTATHIONE S-TRANSFERASE 15		Biochemical character
103650516	1	Zm00001eb136330	AT5G02170	Os12g0574000	Transmembrane amino acid transporter family protein	NA	OsATL10	amino acid transporter-like 10			Biochemical character
103650516	1	Zm00001eb136330	AT3G09340	Os12g0574000	Transmembrane amino acid transporter family protein	NA	OsATL10	amino acid transporter-like 10			Biochemical character
103650516	1	Zm00001eb136330	AT3G09330	Os12g0574000	Transmembrane amino acid transporter family protein	NA	OsATL10	amino acid transporter-like 10			Biochemical character
103650516	1	Zm00001eb136330	AT5G02180	Os12g0574000	Transmembrane amino acid transporter family protein	NA	OsATL10	amino acid transporter-like 10			Biochemical character
100279992	1	Zm00001eb315880	AT2G04030	Os09g0474300	Chaperone protein htpG family protein	AtHsp90.5	OsHsp74.8, OsHSP74.8	74.8 kDa heat shock protein, 74.8-kD heat shock protein	74.8 KDA CLASS I HEAT SHOCK PROTEIN		Tolerance and resistance - Stress tolerance
100272710	1	Zm00001eb343780	AT5G60860	Os05g0564400	RAB GTPase homolog A1F	AtRABA1f	OsRab11C3	small GTP-binding protein OsRab11C3			Tolerance and resistance - Stress tolerance	TO:0000160 - UV light sensitivity
100272710	1	Zm00001eb343780	AT3G15060	Os05g0564400	RAB GTPase homolog A1G	AtRABA1g	OsRab11C3	small GTP-binding protein OsRab11C3			Tolerance and resistance - Stress tolerance	TO:0000160 - UV light sensitivity
100280678	1	Zm00001eb353600	AT5G07500	Os05g0525900	Zinc finger C-x8-C-x5-C-x3-H type family protein	PEI1	OsC3H37, OsTZF7, OsCCCH-Zn-1	Zinc finger CCCH domain-containing protein 37, Tandem zinc finger protein 7	ZINC FINGER CCCH DOMAIN-CONTAINING PROTEIN 37		Tolerance and resistance - Stress tolerance, Other
100282994	1	Zm00001eb389960	AT1G01520	Os06g0669700	Homeodomain-like superfamily protein	NA	MYB	MYB transcription factor			Tolerance and resistance - Stress tolerance	TO:0000276 - drought tolerance
100282994	1	Zm00001eb389960	AT4G01280	Os06g0669700	Homeodomain-like superfamily protein	NA	MYB	MYB transcription factor			Tolerance and resistance - Stress tolerance	TO:0000276 - drought tolerance
100282994	1	Zm00001eb389960	AT5G52660	Os06g0669700	Homeodomain-like superfamily protein	NA	MYB	MYB transcription factor			Tolerance and resistance - Stress tolerance	TO:0000276 - drought tolerance
100285325	1	Zm00001eb267270	AT2G18465	Os05g0106500	Chaperone DnaJ-domain superfamily protein	NA	OsDjC47	DnaJ domain protein C47, rice DJC72 homolog
100382696	1	Zm00001eb355550	AT1G75270	Os05g0116100	dehydroascorbate reductase 2	DHAR2	OsDHAR1, DHAR, cytDHAR, OsDHAR	DHAR class GLUTATHIONE S-TRANSFERASE 1, dehydroascorbate reductase, dehydroascorbate reductase 1, cytosolic dehydroascorbate reductase	DEHYDROASCORBATE REDUCTASE 1		Biochemical character, Tolerance and resistance - Stress tolerance, Character as QTL - Yield and productivity	TO:0000396 - grain yield, TO:0002657 - oxidative stress, TO:0000276 - drought tolerance, TO:0002677 - brassinosteroid sensitivity
100382696	1	Zm00001eb355550	AT1G19550	Os05g0116100	Glutathione S-transferase family protein	NA	OsDHAR1, DHAR, cytDHAR, OsDHAR	DHAR class GLUTATHIONE S-TRANSFERASE 1, dehydroascorbate reductase, dehydroascorbate reductase 1, cytosolic dehydroascorbate reductase	DEHYDROASCORBATE REDUCTASE 1		Biochemical character, Tolerance and resistance - Stress tolerance, Character as QTL - Yield and productivity	TO:0000396 - grain yield, TO:0002657 - oxidative stress, TO:0000276 - drought tolerance, TO:0002677 - brassinosteroid sensitivity
100382696	1	Zm00001eb355550	AT1G19570	Os05g0116100	dehydroascorbate reductase	ATDHAR1	OsDHAR1, DHAR, cytDHAR, OsDHAR	DHAR class GLUTATHIONE S-TRANSFERASE 1, dehydroascorbate reductase, dehydroascorbate reductase 1, cytosolic dehydroascorbate reductase	DEHYDROASCORBATE REDUCTASE 1		Biochemical character, Tolerance and resistance - Stress tolerance, Character as QTL - Yield and productivity	TO:0000396 - grain yield, TO:0002657 - oxidative stress, TO:0000276 - drought tolerance, TO:0002677 - brassinosteroid sensitivity
100191246	1	Zm00001eb226150	AT3G50210	Os09g0245500	2-oxoglutarate (2OG) and Fe(II)-dependent oxygenase superfamily protein	NA	2-ODD33, Os2-ODD33, Os2ODD33	2-oxoglutarate-dependent dioxygenase 33	2-OXOGLUTARATE-DEPENDENT DIOXYGENASE 33		Biochemical character
100191246	1	Zm00001eb226150	AT3G49630	Os09g0245500	2-oxoglutarate (2OG) and Fe(II)-dependent oxygenase superfamily protein	NA	2-ODD33, Os2-ODD33, Os2ODD33	2-oxoglutarate-dependent dioxygenase 33	2-OXOGLUTARATE-DEPENDENT DIOXYGENASE 33		Biochemical character
100191246	1	Zm00001eb226150	AT3G49620	Os09g0245500	2-oxoglutarate (2OG) and Fe(II)-dependent oxygenase superfamily protein	DIN11	2-ODD33, Os2-ODD33, Os2ODD33	2-oxoglutarate-dependent dioxygenase 33	2-OXOGLUTARATE-DEPENDENT DIOXYGENASE 33		Biochemical character
100383429	1	Zm00001eb418020	AT3G06370	Os05g0148600	sodium hydrogen exchanger 4	ATNHX4	OsNHX3, OsNHX2, NHX2	Na+/H+ antiporter 3, NHX-type antiporter 3	NA+/H+ ANTIPORTER 3		Biochemical character, Tolerance and resistance - Stress tolerance
100383429	1	Zm00001eb418020	AT3G05030	Os05g0148600	sodium hydrogen exchanger 2	ATNHX2	OsNHX3, OsNHX2, NHX2	Na+/H+ antiporter 3, NHX-type antiporter 3	NA+/H+ ANTIPORTER 3		Biochemical character, Tolerance and resistance - Stress tolerance
100383429	1	Zm00001eb418020	AT5G27150	Os05g0148600	Na+/H+ exchanger 1	AT-NHX1	OsNHX3, OsNHX2, NHX2	Na+/H+ antiporter 3, NHX-type antiporter 3	NA+/H+ ANTIPORTER 3		Biochemical character, Tolerance and resistance - Stress tolerance
100280053	1	Zm00001eb051770	AT1G47230	Os03g0607600	CYCLIN A3;4	CYCA3;4	CycA3;1, CycA3;os;1, Orysa;CycA3;1, CYCA2.2	A-type cyclin 3;1	CYCLIN-A3-1		Biochemical character
100280053	1	Zm00001eb051770	AT5G43080	Os03g0607600	Cyclin A3;1	CYCA3;1	CycA3;1, CycA3;os;1, Orysa;CycA3;1, CYCA2.2	A-type cyclin 3;1	CYCLIN-A3-1		Biochemical character
100280053	1	Zm00001eb051770	AT1G47220	Os03g0607600	Cyclin A3;3	CYCA3;3	CycA3;1, CycA3;os;1, Orysa;CycA3;1, CYCA2.2	A-type cyclin 3;1	CYCLIN-A3-1		Biochemical character
100280053	1	Zm00001eb051770	AT1G47210	Os03g0607600	cyclin-dependent protein kinase 3;2	CYCA3;2	CycA3;1, CycA3;os;1, Orysa;CycA3;1, CYCA2.2	A-type cyclin 3;1	CYCLIN-A3-1		Biochemical character
100281308	1	Zm00001eb230540	AT4G25500	Os02g0122800	arginine/serine-rich splicing factor 35	AT-SRP40	OsRS33, Os-RS33, OsRSp33, Os-RSp33, RS33, RS33.2	RS domain protein 33, RS subfamily protein 33	RS domain protein 33	rs33	Tolerance and resistance - Stress tolerance
100281308	1	Zm00001eb230540	AT5G52040	Os02g0122800	RNA-binding (RRM/RBD/RNP motifs) family protein	ATRSP41	OsRS33, Os-RS33, OsRSp33, Os-RSp33, RS33, RS33.2	RS domain protein 33, RS subfamily protein 33	RS domain protein 33	rs33	Tolerance and resistance - Stress tolerance
542543	1	Zm00001eb244170	AT2G02390	Os02g0564000	glutathione S-transferase zeta 1	ATGSTZ1	OsGSTZ3		ZETA GLUTATHIONE S-TRANSFERASE 3		Biochemical character
542543	1	Zm00001eb244170	AT2G02380	Os02g0564000	glutathione S-transferase (class zeta) 2	ATGSTZ2	OsGSTZ3		ZETA GLUTATHIONE S-TRANSFERASE 3		Biochemical character
103629798	1	Zm00001eb277050	AT1G15670	Os06g0594400	Galactose oxidase/kelch repeat superfamily protein	NA	OsKMD2, OsFbox314, Os_F0507	KISS ME DEADLY2, KISS ME DEADLY 2, F-box protein 314				TO:0000167 - cytokinin sensitivity
103629798	1	Zm00001eb277050	AT1G80440	Os06g0594400	Galactose oxidase/kelch repeat superfamily protein	NA	OsKMD2, OsFbox314, Os_F0507	KISS ME DEADLY2, KISS ME DEADLY 2, F-box protein 314				TO:0000167 - cytokinin sensitivity
107275234	1	Zm00001eb300170	AT1G30090	Os07g0153400	Galactose oxidase/kelch repeat superfamily protein	NA	OsFbox340, Os_F0124	F-box protein 340
100274570	1	Zm00001eb364110	AT5G41030	Os01g0924400	TCP family transcription factor	NA	OsTCP6, TCP6	TEOSINTE BRANCHED/CYCLOIDEA/PROLIFERATING CELL FACTOR 6			Tolerance and resistance - Stress tolerance	TO:0000276 - drought tolerance
100274570	1	Zm00001eb364110	AT3G45150	Os01g0924400	TCP domain protein 16	TCP16	OsTCP6, TCP6	TEOSINTE BRANCHED/CYCLOIDEA/PROLIFERATING CELL FACTOR 6			Tolerance and resistance - Stress tolerance	TO:0000276 - drought tolerance
100274570	1	Zm00001eb364110	AT3G27010	Os01g0924400	TEOSINTE BRANCHED 1, cycloidea, PCF (TCP)-domain family protein 20	AT-TCP20	OsTCP6, TCP6	TEOSINTE BRANCHED/CYCLOIDEA/PROLIFERATING CELL FACTOR 6			Tolerance and resistance - Stress tolerance	TO:0000276 - drought tolerance
100278924	1	Zm00001eb099850	AT5G10690	Os09g0431600	pentatricopeptide (PPR) repeat-containing protein / CBS domain-containing protein	NA	OsCBSPPR1	cystathionine b-synthase domain containing protein OsCBSPPR1, CBS domain containing protein OsCBSPPR1	_		Biochemical character
732729	1	Zm00001eb431460	AT1G34750	Os04g0452000	Protein phosphatase 2C family protein	NA	OsPP2C41, PP2C41, OsPP66	protein phosphatase 2C41, protein phosphatase 2C 41, protein phosphatase 66
732729	1	Zm00001eb431460	AT1G22280	Os04g0452000	phytochrome-associated protein phosphatase type 2C	PAPP2C	OsPP2C41, PP2C41, OsPP66	protein phosphatase 2C41, protein phosphatase 2C 41, protein phosphatase 66
732729	1	Zm00001eb431460	AT1G78200	Os04g0452000	Protein phosphatase 2C family protein	NA	OsPP2C41, PP2C41, OsPP66	protein phosphatase 2C41, protein phosphatase 2C 41, protein phosphatase 66
103640577	1	Zm00001eb031270	AT3G04810	Os12g0604700	NIMA-related kinase 2	ATNEK2	OsNek2	NIMA-related kinase 2			Biochemical character
103640577	1	Zm00001eb031270	AT3G63280	Os12g0604700	NIMA-related kinase 4	ATNEK4	OsNek2	NIMA-related kinase 2			Biochemical character
103640577	1	Zm00001eb031270	AT1G54510	Os12g0604700	NIMA-related serine/threonine kinase 1	ATNEK1	OsNek2	NIMA-related kinase 2			Biochemical character
103640577	1	Zm00001eb031270	AT5G28290	Os12g0604700	NIMA-related kinase 3	ATNEK3	OsNek2	NIMA-related kinase 2			Biochemical character
103646132	1	Zm00001eb075230	AT3G61890	Os04g0541700	homeobox 12	ATHB-12	Oshox22, OsHox22	rice homeobox gene 22, Homeobox-leucine zipper protein HOX22, Homeodomain transcription factor HOX22, HD-ZIP protein HOX22	HOMEOBOX-LEUCINE ZIPPER PROTEIN HOX22		Other
103646132	1	Zm00001eb075230	AT2G46680	Os04g0541700	homeobox 7	ATHB-7	Oshox22, OsHox22	rice homeobox gene 22, Homeobox-leucine zipper protein HOX22, Homeodomain transcription factor HOX22, HD-ZIP protein HOX22	HOMEOBOX-LEUCINE ZIPPER PROTEIN HOX22		Other
103642161	1	Zm00001eb432920	AT1G75590	Os04g0662200	SAUR-like auxin-responsive protein family	NA	OsSAUR22	Small auxin-up RNA 22	SAUR PROTEIN 22
103642161	1	Zm00001eb432920	AT5G10990	Os04g0662200	SAUR-like auxin-responsive protein family	NA	OsSAUR22	Small auxin-up RNA 22	SAUR PROTEIN 22
103642161	1	Zm00001eb432920	AT1G19840	Os04g0662200	SAUR-like auxin-responsive protein family	NA	OsSAUR22	Small auxin-up RNA 22	SAUR PROTEIN 22
103642161	1	Zm00001eb432920	AT4G34750	Os04g0662200	SAUR-like auxin-responsive protein family	NA	OsSAUR22	Small auxin-up RNA 22	SAUR PROTEIN 22
100383504	1	Zm00001eb355030	AT4G23410	Os05g0126100	tetraspanin5	TET5	OsTET8	tetraspanin 8	TETRASPANIN 8
100383504	1	Zm00001eb355030	AT3G12090	Os05g0126100	tetraspanin6	TET6	OsTET8	tetraspanin 8	TETRASPANIN 8
100383845	1	Zm00001eb142430	AT3G26700	Os01g0929200	Protein kinase superfamily protein	NA	OsRLCK53	Receptor-like Cytoplasmic Kinase 53	RECEPTOR-LIKE CYTOPLASMIC KINASE 53		Tolerance and resistance, Tolerance and resistance - Disease resistance, Tolerance and resistance - Stress tolerance	TO:0000175 - bacterial blight disease resistance, TO:0000276 - drought tolerance
100273125	1	Zm00001eb355540	AT1G75270	Os05g0116100	dehydroascorbate reductase 2	DHAR2	OsDHAR1, DHAR, cytDHAR, OsDHAR	DHAR class GLUTATHIONE S-TRANSFERASE 1, dehydroascorbate reductase, dehydroascorbate reductase 1, cytosolic dehydroascorbate reductase	DEHYDROASCORBATE REDUCTASE 1		Biochemical character, Tolerance and resistance - Stress tolerance, Character as QTL - Yield and productivity	TO:0000396 - grain yield, TO:0002657 - oxidative stress, TO:0000276 - drought tolerance, TO:0002677 - brassinosteroid sensitivity
100273125	1	Zm00001eb355540	AT1G19550	Os05g0116100	Glutathione S-transferase family protein	NA	OsDHAR1, DHAR, cytDHAR, OsDHAR	DHAR class GLUTATHIONE S-TRANSFERASE 1, dehydroascorbate reductase, dehydroascorbate reductase 1, cytosolic dehydroascorbate reductase	DEHYDROASCORBATE REDUCTASE 1		Biochemical character, Tolerance and resistance - Stress tolerance, Character as QTL - Yield and productivity	TO:0000396 - grain yield, TO:0002657 - oxidative stress, TO:0000276 - drought tolerance, TO:0002677 - brassinosteroid sensitivity
100273125	1	Zm00001eb355540	AT1G19570	Os05g0116100	dehydroascorbate reductase	ATDHAR1	OsDHAR1, DHAR, cytDHAR, OsDHAR	DHAR class GLUTATHIONE S-TRANSFERASE 1, dehydroascorbate reductase, dehydroascorbate reductase 1, cytosolic dehydroascorbate reductase	DEHYDROASCORBATE REDUCTASE 1		Biochemical character, Tolerance and resistance - Stress tolerance, Character as QTL - Yield and productivity	TO:0000396 - grain yield, TO:0002657 - oxidative stress, TO:0000276 - drought tolerance, TO:0002677 - brassinosteroid sensitivity
100283891	1	Zm00001eb411190	AT2G02390	Os12g0210200	glutathione S-transferase zeta 1	ATGSTZ1	OsGSTZ1, GSTZ-1	glutathine S-transferase1, glutathine S-transferase 1, Glutathione S-transferase (GSTZ)-1, Glutathione S-transferase-1	ZETA GLUTATHIONE S-TRANSFERASE 1		Biochemical character, Tolerance and resistance - Stress tolerance	TO:0000303 - cold tolerance
100283891	1	Zm00001eb411190	AT2G02380	Os12g0210200	glutathione S-transferase (class zeta) 2	ATGSTZ2	OsGSTZ1, GSTZ-1	glutathine S-transferase1, glutathine S-transferase 1, Glutathione S-transferase (GSTZ)-1, Glutathione S-transferase-1	ZETA GLUTATHIONE S-TRANSFERASE 1		Biochemical character, Tolerance and resistance - Stress tolerance	TO:0000303 - cold tolerance
100193083	1	Zm00001eb114970	AT1G26940	Os11g0602900	Cyclophilin-like peptidyl-prolyl cis-trans isomerase family protein	NA	OsCYP23, OsCYP-28, OsCYP23a, OsCYP23b, OsCYP23c	cyclophilin 23, cyclophilin 28	CYCLOPHILIN 23		Biochemical character
100280951	1	Zm00001eb179260	AT1G68090	Os08g0425700	annexin 5	ANN5	OsANN7	Annexin 7	ANNEXIN 7		Biochemical character
100304007	1	Zm00001eb075630	AT3G48940	Os04g0533300	Remorin family protein	NA	OsREM1.5	remorin1, remorin 1, Remorin 1.5, remorin group 1 member 5	REMORIN 1.5
100304007	1	Zm00001eb075630	AT1G63295	Os04g0533300	Remorin family protein	NA	OsREM1.5	remorin1, remorin 1, Remorin 1.5, remorin group 1 member 5	REMORIN 1.5
100304007	1	Zm00001eb075630	AT5G23750	Os04g0533300	Remorin family protein	NA	OsREM1.5	remorin1, remorin 1, Remorin 1.5, remorin group 1 member 5	REMORIN 1.5
103631972	1	Zm00001eb300700	AT4G20920	Os07g0164000	double-stranded RNA-binding domain (DsRBD)-containing protein	NA	waf1, waf1-1, waf1-2, HEN1	wavy leaf 1-1, wavy leaf 1-2, WAVY LEAF1, HUA ENHANCER 1		waf1, waf1-1, waf1-2	Biochemical character, Vegetative organ - Leaf, Reproductive organ - Spikelet, flower, glume, awn
103631972	1	Zm00001eb300700	AT4G20910	Os07g0164000	double-stranded RNA binding protein-related / DsRBD protein-related	CRM2	waf1, waf1-1, waf1-2, HEN1	wavy leaf 1-1, wavy leaf 1-2, WAVY LEAF1, HUA ENHANCER 1		waf1, waf1-1, waf1-2	Biochemical character, Vegetative organ - Leaf, Reproductive organ - Spikelet, flower, glume, awn
100281539	1	Zm00001eb182900	AT1G22040	Os02g0574900	Galactose oxidase/kelch repeat superfamily protein	NA	OsFbox098, OsFbox98, Os_F0174	F-box protein 98
100193160	1	Zm00001eb055990	AT1G10120	Os03g0728900	basic helix-loop-helix (bHLH) DNA-binding superfamily protein	NA	OsbHLH084	basic helix-loop-helix protein 084
100281037	1	Zm00001eb149890	AT1G08710	Os01g0814700	F-box family protein	NA	OsFbox047, OsFbox47, Os_F0754	F-box protein 47
100216948	1	Zm00001eb340690	AT3G17180	Os01g0332800	serine carboxypeptidase-like 33	scpl33	OsSCP3	Serine carboxypeptidase 3	SERINE CARBOXYPEPTIDASE 3		Biochemical character
606483	1	Zm00001eb258360	AT1G08650	Os02g0807000	phosphoenolpyruvate carboxylase kinase 1	ATPPCK1	OsPPCK1	phosphoenol pyruvate carboxylase kinase1, phosphoenolpyruvate carboxylase kinase 1	PHOSPHOENOL PYRUVATE CARBOXYLASE KINASE1		Biochemical character, Tolerance and resistance - Stress tolerance	TO:0000276 - drought tolerance
606483	1	Zm00001eb258360	AT3G04530	Os02g0807000	phosphoenolpyruvate carboxylase kinase 2	ATPPCK2	OsPPCK1	phosphoenol pyruvate carboxylase kinase1, phosphoenolpyruvate carboxylase kinase 1	PHOSPHOENOL PYRUVATE CARBOXYLASE KINASE1		Biochemical character, Tolerance and resistance - Stress tolerance	TO:0000276 - drought tolerance
103625973	1	Zm00001eb217010	AT5G49910	Os05g0303000	chloroplast heat shock protein 70-2	cpHsc70-2	OsHsp70CP1	heat shock protein 70 chloroplast protein 1	HEAT SHOCK PROTEIN 70KD CHLOROPLAST PROTEIN 1	oshsp70cp1	Tolerance and resistance - Stress tolerance
103625973	1	Zm00001eb217010	AT4G24280	Os05g0303000	chloroplast heat shock protein 70-1	cpHsc70-1	OsHsp70CP1	heat shock protein 70 chloroplast protein 1	HEAT SHOCK PROTEIN 70KD CHLOROPLAST PROTEIN 1	oshsp70cp1	Tolerance and resistance - Stress tolerance
100193551	1	Zm00001eb131770	AT1G54610	Os01g0367700	Protein kinase superfamily protein	NA	Orysa;CKL5	CDK-LIKE 5, cyclin-dependent kinase-like 5	_		Biochemical character
100193551	1	Zm00001eb131770	AT3G05050	Os01g0367700	Protein kinase superfamily protein	NA	Orysa;CKL5	CDK-LIKE 5, cyclin-dependent kinase-like 5	_		Biochemical character
100193704	1	Zm00001eb073510	AT4G11810	Os04g0573000	Major Facilitator Superfamily with SPX (SYG1/Pho81/XPR1) domain-containing protein	NA	OsSPX-MFS1, SPX-MFS1	SPX-MFS protein 1		mfs1	Tolerance and resistance - Stress tolerance	TO:0002661 - seed maturation
100193704	1	Zm00001eb073510	AT1G63010	Os04g0573000	Major Facilitator Superfamily with SPX (SYG1/Pho81/XPR1) domain-containing protein	NA	OsSPX-MFS1, SPX-MFS1	SPX-MFS protein 1		mfs1	Tolerance and resistance - Stress tolerance	TO:0002661 - seed maturation
100193704	1	Zm00001eb073510	AT4G22990	Os04g0573000	Major Facilitator Superfamily with SPX (SYG1/Pho81/XPR1) domain-containing protein	NA	OsSPX-MFS1, SPX-MFS1	SPX-MFS protein 1		mfs1	Tolerance and resistance - Stress tolerance	TO:0002661 - seed maturation
100281584	1	Zm00001eb280280	AT5G16000	Os06g0274500	NSP-interacting kinase 1	NIK1	OsSERL2, SERL2, SERK1, OsBAK1-7, BAK1-7	SERK-like gene 2, Somatic Embryogenesis Protein Kinase 1, bri1-associated receptor kinase 1 (BAK1) homologue 7			Biochemical character
100281584	1	Zm00001eb280280	AT5G16000	Os06g0274300	NSP-interacting kinase 1	NIK1	SEPK1	Somatic Embryogenesis Receptor Kinase 1, BRASSINOSTEROID INSENSITIVE1-ASSOCIATED RECEPTOR KINASE1
100274119	1	Zm00001eb238900	AT2G30970	Os02g0236000	aspartate aminotransferase 1	ASP1		Aspartate aminotransferase			Biochemical character
101027155	1	Zm00001eb145580	AT5G08790	Os01g0884300	NAC (No Apical Meristem) domain transcriptional regulator superfamily protein	anac081	OsNAC6, ONAC048, NAC48, SNAC2, SNAC2/OsNAC6, OsNAC6/ONAC048, OsSNAC2, SNAC-2, OsSNAC-2	NAC 6, OsNac gene-6, O. sativa gene with the NAC domain 6, OsNAC6 protein, NAC domain-containing protein 48, stress-responsive NAC transcription factor SNAC2, stress-responsive NAC transcription factor 2	NAC DOMAIN-CONTAINING PROTEIN 6		Vegetative organ - Shoot apical meristem(SAM), Vegetative organ - Root, Tolerance and resistance - Disease resistance, Tolerance and resistance - Stress tolerance	TO:0000172 - jasmonic acid sensitivity, TO:0000227 - root length, TO:0000074 - blast disease, TO:0000303 - cold tolerance, TO:0000615 - abscisic acid sensitivity, TO:0000276 - drought tolerance, TO:0006001 - salt tolerance, TO:0000112 - disease resistance, TO:0000084 - root number, TO:0000043 - root anatomy and morphology trait, TO:0000656 - root development trait
101027155	1	Zm00001eb145580	AT5G63790	Os01g0884300	NAC domain containing protein 102	ANAC102	OsNAC6, ONAC048, NAC48, SNAC2, SNAC2/OsNAC6, OsNAC6/ONAC048, OsSNAC2, SNAC-2, OsSNAC-2	NAC 6, OsNac gene-6, O. sativa gene with the NAC domain 6, OsNAC6 protein, NAC domain-containing protein 48, stress-responsive NAC transcription factor SNAC2, stress-responsive NAC transcription factor 2	NAC DOMAIN-CONTAINING PROTEIN 6		Vegetative organ - Shoot apical meristem(SAM), Vegetative organ - Root, Tolerance and resistance - Disease resistance, Tolerance and resistance - Stress tolerance	TO:0000172 - jasmonic acid sensitivity, TO:0000227 - root length, TO:0000074 - blast disease, TO:0000303 - cold tolerance, TO:0000615 - abscisic acid sensitivity, TO:0000276 - drought tolerance, TO:0006001 - salt tolerance, TO:0000112 - disease resistance, TO:0000084 - root number, TO:0000043 - root anatomy and morphology trait, TO:0000656 - root development trait
103634514	1	Zm00001eb013780	AT5G05440	Os03g0297600	Polyketide cyclase/dehydrase and lipid transport superfamily protein	PYL5	OsPYL/RCAR4, PYL4, OsPYL4, OsPYL6, PYL6	pyrabactin resistance-like 4, PYR1-like 6, pyrabactin resistance 1-like 6	PYRABACTIN RESISTANCE 1 LIKE/REGULATORY COMPONENTS OF ABA RECEPTOR 4	pyl6	Seed - Physiological traits - Dormancy, Tolerance and resistance - Stress tolerance	TO:0000237 - water stress trait, TO:0000615 - abscisic acid sensitivity, TO:0000253 - seed dormancy, TO:0006001 - salt tolerance
103634514	1	Zm00001eb013780	AT2G38310	Os03g0297600	PYR1-like 4	PYL4	OsPYL/RCAR4, PYL4, OsPYL4, OsPYL6, PYL6	pyrabactin resistance-like 4, PYR1-like 6, pyrabactin resistance 1-like 6	PYRABACTIN RESISTANCE 1 LIKE/REGULATORY COMPONENTS OF ABA RECEPTOR 4	pyl6	Seed - Physiological traits - Dormancy, Tolerance and resistance - Stress tolerance	TO:0000237 - water stress trait, TO:0000615 - abscisic acid sensitivity, TO:0000253 - seed dormancy, TO:0006001 - salt tolerance
103634514	1	Zm00001eb013780	AT2G40330	Os03g0297600	PYR1-like 6	PYL6	OsPYL/RCAR4, PYL4, OsPYL4, OsPYL6, PYL6	pyrabactin resistance-like 4, PYR1-like 6, pyrabactin resistance 1-like 6	PYRABACTIN RESISTANCE 1 LIKE/REGULATORY COMPONENTS OF ABA RECEPTOR 4	pyl6	Seed - Physiological traits - Dormancy, Tolerance and resistance - Stress tolerance	TO:0000237 - water stress trait, TO:0000615 - abscisic acid sensitivity, TO:0000253 - seed dormancy, TO:0006001 - salt tolerance
100125640	1	Zm00001eb113950	AT2G22840	Os11g0551900	growth-regulating factor 1	AtGRF1	OsGRF8	growth-regulating factor8	GROWTH-REGULATING FACTOR 8		Biochemical character, Tolerance and resistance - Disease resistance, Tolerance and resistance - Insect resistance	TO:0000074 - blast disease, TO:0000424 - brown planthopper resistance, TO:0000290 - flavonoid content
100125640	1	Zm00001eb113950	AT4G37740	Os11g0551900	growth-regulating factor 2	AtGRF2	OsGRF8	growth-regulating factor8	GROWTH-REGULATING FACTOR 8		Biochemical character, Tolerance and resistance - Disease resistance, Tolerance and resistance - Insect resistance	TO:0000074 - blast disease, TO:0000424 - brown planthopper resistance, TO:0000290 - flavonoid content
103651602	1	Zm00001eb161910	AT5G20060	Os01g0612500	alpha/beta-Hydrolases superfamily protein	NA	OsPOP2, POP2	Prolyl Oligopeptidase 2, PROLYL OLIGOPEPTIDASE 2			Biochemical character
100279317	1	Zm00001eb320090	AT5G17240	Os07g0471100	SET domain group 40	SDG40	OsSET26, SDG731	SET protein 26
100274383	1	Zm00001eb012020	AT3G55590	Os03g0268400	Glucose-1-phosphate adenylyltransferase family protein	NA	OsMPG3, MPG3, OsVTC1-3, VTC1-3	mannose-1-phosphate guanyl transferase 3			Biochemical character, Tolerance and resistance - Stress tolerance	TO:0000605 - hydrogen peroxide content, TO:0006001 - salt tolerance
100193080	1	Zm00001eb092870	AT3G21640	Os12g0145500	FKBP-type peptidyl-prolyl cis-trans isomerase family protein	ATFKBP42	OsFKBP42a	FK506 binding protein 42a	_		Biochemical character
100193080	1	Zm00001eb092870	AT3G21640	Os11g0148300	FKBP-type peptidyl-prolyl cis-trans isomerase family protein	ATFKBP42	OsFKBP42b	FK506 binding protein 42b	_		Biochemical character
100384325	1	Zm00001eb404630	AT4G16765	Os10g0523100	2-oxoglutarate (2OG) and Fe(II)-dependent oxygenase superfamily protein	NA	2-ODD9, Os2-ODD9, Os2ODD9	2-oxoglutarate-dependent dioxygenase 9	2-OXOGLUTARATE-DEPENDENT DIOXYGENASE 9		Biochemical character
100384325	1	Zm00001eb404630	AT4G16770	Os10g0523100	2-oxoglutarate (2OG) and Fe(II)-dependent oxygenase superfamily protein	NA	2-ODD9, Os2-ODD9, Os2ODD9	2-oxoglutarate-dependent dioxygenase 9	2-OXOGLUTARATE-DEPENDENT DIOXYGENASE 9		Biochemical character
103652713	1	Zm00001eb165270	AT3G05740	Os11g0672700	RECQ helicase l1	RECQI1	OsRecQ1	QDE-3 homologue in rice, RecQ DNA helicase, RecQ-like helicase 1
103633057	1	Zm00001eb009320	AT2G23450	Os03g0225700	Protein kinase superfamily protein	NA	OsWAK25	Wall-Associated Kinase 25	WALL-ASSOCIATED KINASE 25		Biochemical character, Tolerance and resistance - Disease resistance	TO:0000255 - sheath blight disease resistance, TO:0000401 - plant growth hormone sensitivity, TO:0000175 - bacterial blight disease resistance, TO:0000356 - brown spot disease resistance, TO:0000074 - blast disease
103626410	1	Zm00001eb227040	AT2G04660	Os04g0484800	anaphase-promoting complex/cyclosome 2	APC2	APC2, OsAPC2	ANAPHASE PROMOTING COMPLEX 2
100192883	1	Zm00001eb208390	AT5G41150	Os03g0100400	Restriction endonuclease, type II-like superfamily protein	ATRAD1	XPF (Rad1), XPF, Rad1				Biochemical character
103630377	1	Zm00001eb288400	AT1G21450	Os01g0881500	SCARECROW-like 1	SCL1	SCL1, OsSCL1, OsGRAS-3, OsGRAS3, GRAS-3	Arabidopsis thaliana scarecrow-like 1, GRAS protein 3	GRAS PROTEIN 3		Tolerance and resistance - Stress tolerance, Other	TO:0000432 - temperature response trait
100281452	1	Zm00001eb056080	AT1G10720	Os03g0729900	BSD domain-containing protein	NA		BSD domain protein			Seed, Other	TO:0000620 - embryo development trait, TO:0000653 - seed development trait
103647359	1	Zm00001eb097890	AT1G25540	Os09g0306700	phytochrome and flowering time regulatory protein (PFT1)	PFT1	OsPFT1, OsMED25_1, MED25_1, OsMED25, MED25	Mediator 25_1, mediator subunit 25		osmed25	Vegetative organ - Leaf, Seed - Morphological traits - Grain shape, Character as QTL - Yield and productivity, Reproductive organ - Spikelet, flower, glume, awn	TO:0000382 - 1000-seed weight, TO:0000734 - grain length, TO:0000396 - grain yield, TO:0002677 - brassinosteroid sensitivity, TO:0000206 - leaf angle
100192650	1	Zm00001eb233420	AT5G24800	Os02g0266800	basic leucine zipper 9	ATBZIP9	OsbZIP20, RITA-1, RISBZ3	b-ZIP transcription factor 20, rice seed b-Zipper 3, rice transcription activator-1	RICE TRANSCRIPTION ACTIVATOR 1		Other
100192650	1	Zm00001eb233420	AT5G24800	Os02g0175100	basic leucine zipper 9	ATBZIP9	OsbZIP15	b-ZIP transcription factor 15, rice seed b-Zipper 4	RICE SEED B-ZIPPER 4		Other
100285536	1	Zm00001eb302190	AT4G39100	Os07g0186400	PHD finger family protein / bromo-adjacent homology (BAH) domain-containing protein	SHL1	OsSHL1	SHL homolog 1
100272395	1	Zm00001eb111860	AT1G09160	Os07g0690400	Protein phosphatase 2C family protein	NA	OsPP99	Protein phosphatase 99
732780	1	Zm00001eb363730	AT5G23670	Os01g0928800	long chain base2	LCB2	OsLCB2a1, LCB2a1	serine palmitoyltransferase subunit LCBa1, serine palmitoyltransferase LCBa1 subunit			Biochemical character, Tolerance and resistance - Insect resistance	TO:0000424 - brown planthopper resistance, TO:0000236 - crop damage resistance
732780	1	Zm00001eb363730	AT3G48780	Os01g0928800	serine palmitoyltransferase 1	ATSPT1	OsLCB2a1, LCB2a1	serine palmitoyltransferase subunit LCBa1, serine palmitoyltransferase LCBa1 subunit			Biochemical character, Tolerance and resistance - Insect resistance	TO:0000424 - brown planthopper resistance, TO:0000236 - crop damage resistance
732780	1	Zm00001eb363730	AT3G48790	Os01g0928800	Pyridoxal phosphate (PLP)-dependent transferases superfamily protein	NA	OsLCB2a1, LCB2a1	serine palmitoyltransferase subunit LCBa1, serine palmitoyltransferase LCBa1 subunit			Biochemical character, Tolerance and resistance - Insect resistance	TO:0000424 - brown planthopper resistance, TO:0000236 - crop damage resistance
732780	1	Zm00001eb363730	AT5G23670	Os01g0928700	long chain base2	LCB2	OsLCB2a2, LCB2a2	serine palmitoyltransferase subunit LCBa2, serine palmitoyltransferase LCBa2 subunit			Biochemical character
732780	1	Zm00001eb363730	AT3G48780	Os01g0928700	serine palmitoyltransferase 1	ATSPT1	OsLCB2a2, LCB2a2	serine palmitoyltransferase subunit LCBa2, serine palmitoyltransferase LCBa2 subunit			Biochemical character
732780	1	Zm00001eb363730	AT3G48790	Os01g0928700	Pyridoxal phosphate (PLP)-dependent transferases superfamily protein	NA	OsLCB2a2, LCB2a2	serine palmitoyltransferase subunit LCBa2, serine palmitoyltransferase LCBa2 subunit			Biochemical character
103640626	1	Zm00001eb032230	AT1G58030	Os12g0623500	cationic amino acid transporter 2	CAT2	OsCAT11	cationic amino acid transporter 11			Biochemical character
103640626	1	Zm00001eb032230	AT3G03720	Os12g0623500	cationic amino acid transporter 4	CAT4	OsCAT11	cationic amino acid transporter 11			Biochemical character
103640626	1	Zm00001eb032230	AT5G36940	Os12g0623500	cationic amino acid transporter 3	CAT3	OsCAT11	cationic amino acid transporter 11			Biochemical character
100279387	1	Zm00001eb085310	AT5G41000	Os04g0390500	YELLOW STRIPE like 4	YSL4	OsYSL6, OsYs8	rice YSL (yellow stripe-like) gene 6, Probable metal-nicotianamine transporter YSL6, Protein YELLOW STRIPE LIKE 6, yellow stripe 1-like transporter 6	PROBABLE METAL-NICOTIANAMINE TRANSPORTER YSL6		Biochemical character
100279387	1	Zm00001eb085310	AT3G27020	Os04g0390500	YELLOW STRIPE like 6	YSL6	OsYSL6, OsYs8	rice YSL (yellow stripe-like) gene 6, Probable metal-nicotianamine transporter YSL6, Protein YELLOW STRIPE LIKE 6, yellow stripe 1-like transporter 6	PROBABLE METAL-NICOTIANAMINE TRANSPORTER YSL6		Biochemical character
100279387	1	Zm00001eb085310	AT5G41000	Os04g0390600	YELLOW STRIPE like 4	YSL4	OsYSL5, OsYs9	rice YSL (yellow stripe-like) gene 5, Probable metal-nicotianamine transporter YSL5, Protein YELLOW STRIPE LIKE 5, yellow stripe 1-like transporter 5	PROBABLE METAL-NICOTIANAMINE TRANSPORTER YSL5		Biochemical character
100279387	1	Zm00001eb085310	AT3G27020	Os04g0390600	YELLOW STRIPE like 6	YSL6	OsYSL5, OsYs9	rice YSL (yellow stripe-like) gene 5, Probable metal-nicotianamine transporter YSL5, Protein YELLOW STRIPE LIKE 5, yellow stripe 1-like transporter 5	PROBABLE METAL-NICOTIANAMINE TRANSPORTER YSL5		Biochemical character
541901	1	Zm00001eb323510	AT3G02780	Os07g0546000	isopentenyl pyrophosphate:dimethylallyl pyrophosphate isomerase 2	IDI2	OsIPI, ipi, OsIPPI1, IPPI1	isopentenyl diphosphate isomerase, IPP isomerase, isopentenyl diphosphate isomerase 1	ISOPENTENYL DIPHOSPHATE ISOMERASE		Biochemical character, Vegetative organ - Leaf, Tolerance and resistance - Stress tolerance	TO:0000326 - leaf color, TO:0000495 - chlorophyll content, TO:0000496 - carotenoid content, TO:0000075 - light sensitivity
541901	1	Zm00001eb323510	AT5G16440	Os07g0546000	isopentenyl diphosphate isomerase 1	IPP1	OsIPI, ipi, OsIPPI1, IPPI1	isopentenyl diphosphate isomerase, IPP isomerase, isopentenyl diphosphate isomerase 1	ISOPENTENYL DIPHOSPHATE ISOMERASE		Biochemical character, Vegetative organ - Leaf, Tolerance and resistance - Stress tolerance	TO:0000326 - leaf color, TO:0000495 - chlorophyll content, TO:0000496 - carotenoid content, TO:0000075 - light sensitivity
103654927	1	Zm00001eb208220	AT3G08700	Os02g0120600	ubiquitin-conjugating enzyme 12	UBC12	OsUBC13	Ubiquitin-conjugating enzyme 13	UBIQUITIN-CONJUGATING ENZYME 13		Biochemical character, Tolerance and resistance - Stress tolerance	TO:0006001 - salt tolerance, TO:0000276 - drought tolerance
103654927	1	Zm00001eb208220	AT2G16740	Os02g0120600	ubiquitin-conjugating enzyme 29	UBC29	OsUBC13	Ubiquitin-conjugating enzyme 13	UBIQUITIN-CONJUGATING ENZYME 13		Biochemical character, Tolerance and resistance - Stress tolerance	TO:0006001 - salt tolerance, TO:0000276 - drought tolerance
100193808	1	Zm00001eb103330	AT3G61890	Os09g0528200	homeobox 12	ATHB-12	Oshox6, OsHox6	rice homeobox gene 6, Homeobox-leucine zipper protein HOX6, Homeodomain transcription factor HOX6, HD-ZIP protein HOX6	HOMEOBOX-LEUCINE ZIPPER PROTEIN HOX6		Other
100193808	1	Zm00001eb103330	AT2G46680	Os09g0528200	homeobox 7	ATHB-7	Oshox6, OsHox6	rice homeobox gene 6, Homeobox-leucine zipper protein HOX6, Homeodomain transcription factor HOX6, HD-ZIP protein HOX6	HOMEOBOX-LEUCINE ZIPPER PROTEIN HOX6		Other
103638720	1	Zm00001eb386900	AT3G19040	Os06g0645700	histone acetyltransferase of the TAFII250 family 2	HAF2	OsHAF701	Histone acetyltransferase HAF701	HISTONE ACETYLTRANSFERASE HAF701		Tolerance and resistance - Stress tolerance, Other	TO:0000276 - drought tolerance
103638720	1	Zm00001eb386900	AT1G32750	Os06g0645700	HAC13 protein (HAC13)	GTD1	OsHAF701	Histone acetyltransferase HAF701	HISTONE ACETYLTRANSFERASE HAF701		Tolerance and resistance - Stress tolerance, Other	TO:0000276 - drought tolerance
100282146	1	Zm00001eb208880	AT5G25530	Os02g0128400	DNAJ heat shock family protein	NA	OsDjB3	DnaJ domain protein B3			Tolerance and resistance - Stress tolerance
100381436	1	Zm00001eb093120	AT3G47930	Os12g0139600	L-galactono-1,4-lactone dehydrogenase	ATGLDH		\L-Galactono, 4-lactone dehydrogenase\""			Biochemical character
100281192	1	Zm00001eb266300	AT3G55260	Os05g0115900	beta-hexosaminidase 1	ATHEX2		beta-hexosaminidase			Biochemical character
103629955	1	Zm00001eb280090	AT3G01330	Os06g0245900	DP-E2F-like protein 3	DEL3	Orysa;DEL2	DP-LIKE 2	_		Other
103629955	1	Zm00001eb280090	AT5G14960	Os06g0245900	DP-E2F-like 2	DEL2	Orysa;DEL2	DP-LIKE 2	_		Other
103629955	1	Zm00001eb280090	AT3G48160	Os06g0245900	DP-E2F-like 1	DEL1	Orysa;DEL2	DP-LIKE 2	_		Other
100281501	1	Zm00001eb060670	AT3G63350	Os03g0795900	winged-helix DNA-binding transcription factor family protein	AT-HSFA7B	HSfA2e, OsHsfA2e, OsHsf-12, OsHSF12, HSF12, OsHsfA2a, HsfA2a	Heat stress transcription factor A2e, Heat stress transcription factor A-2e, Heat stress transcription factor 12	HEAT STRESS TRANSCRIPTION FACTOR A2e		Tolerance and resistance - Stress tolerance
100281501	1	Zm00001eb060670	AT3G22830	Os03g0795900	heat shock transcription factor A6B	AT-HSFA6B	HSfA2e, OsHsfA2e, OsHsf-12, OsHSF12, HSF12, OsHsfA2a, HsfA2a	Heat stress transcription factor A2e, Heat stress transcription factor A-2e, Heat stress transcription factor 12	HEAT STRESS TRANSCRIPTION FACTOR A2e		Tolerance and resistance - Stress tolerance
100281501	1	Zm00001eb060670	AT3G51910	Os03g0795900	heat shock transcription factor A7A	AT-HSFA7A	HSfA2e, OsHsfA2e, OsHsf-12, OsHSF12, HSF12, OsHsfA2a, HsfA2a	Heat stress transcription factor A2e, Heat stress transcription factor A-2e, Heat stress transcription factor 12	HEAT STRESS TRANSCRIPTION FACTOR A2e		Tolerance and resistance - Stress tolerance
100281501	1	Zm00001eb060670	AT5G43840	Os03g0795900	heat shock transcription factor A6A	AT-HSFA6A	HSfA2e, OsHsfA2e, OsHsf-12, OsHSF12, HSF12, OsHsfA2a, HsfA2a	Heat stress transcription factor A2e, Heat stress transcription factor A-2e, Heat stress transcription factor 12	HEAT STRESS TRANSCRIPTION FACTOR A2e		Tolerance and resistance - Stress tolerance
100501577	1	Zm00001eb336470	AT3G56440	Os01g0168500	homolog of yeast autophagy 18 (ATG18) D	ATATG18D	OsATG18b, OsWD40-3	autophagy 18b
100501577	1	Zm00001eb336470	AT2G40810	Os01g0168500	homolog of yeast autophagy 18C	ATATG18C	OsATG18b, OsWD40-3	autophagy 18b
100273935	1	Zm00001eb129440	AT1G09560	Os01g0284500	germin-like protein 5	GLP5	GER4, OsGLP1-2, GLP1-2, OsGLP1-1, GLP1-1	germin-like protein 4, german-like protein 1-2			Tolerance and resistance - Disease resistance, Tolerance and resistance - Stress tolerance	TO:0000303 - cold tolerance, TO:0000276 - drought tolerance, TO:0000259 - heat tolerance, TO:0000315 - bacterial disease resistance, TO:0000439 - fungal disease resistance
100273935	1	Zm00001eb129440	AT3G62020	Os01g0284500	germin-like protein 10	GLP10	GER4, OsGLP1-2, GLP1-2, OsGLP1-1, GLP1-1	germin-like protein 4, german-like protein 1-2			Tolerance and resistance - Disease resistance, Tolerance and resistance - Stress tolerance	TO:0000303 - cold tolerance, TO:0000276 - drought tolerance, TO:0000259 - heat tolerance, TO:0000315 - bacterial disease resistance, TO:0000439 - fungal disease resistance
100273935	1	Zm00001eb129440	AT5G26700	Os01g0284500	RmlC-like cupins superfamily protein	NA	GER4, OsGLP1-2, GLP1-2, OsGLP1-1, GLP1-1	germin-like protein 4, german-like protein 1-2			Tolerance and resistance - Disease resistance, Tolerance and resistance - Stress tolerance	TO:0000303 - cold tolerance, TO:0000276 - drought tolerance, TO:0000259 - heat tolerance, TO:0000315 - bacterial disease resistance, TO:0000439 - fungal disease resistance
100273935	1	Zm00001eb129440	AT3G05930	Os01g0284500	germin-like protein 8	GLP8	GER4, OsGLP1-2, GLP1-2, OsGLP1-1, GLP1-1	germin-like protein 4, german-like protein 1-2			Tolerance and resistance - Disease resistance, Tolerance and resistance - Stress tolerance	TO:0000303 - cold tolerance, TO:0000276 - drought tolerance, TO:0000259 - heat tolerance, TO:0000315 - bacterial disease resistance, TO:0000439 - fungal disease resistance
100273935	1	Zm00001eb129440	AT1G02335	Os01g0284500	germin-like protein subfamily 2 member 2 precursor	GL22	GER4, OsGLP1-2, GLP1-2, OsGLP1-1, GLP1-1	germin-like protein 4, german-like protein 1-2			Tolerance and resistance - Disease resistance, Tolerance and resistance - Stress tolerance	TO:0000303 - cold tolerance, TO:0000276 - drought tolerance, TO:0000259 - heat tolerance, TO:0000315 - bacterial disease resistance, TO:0000439 - fungal disease resistance
100276918	1	Zm00001eb250670	AT1G63970	Os02g0680600	isoprenoid F	ISPF	OsMCS, MCS, IspF, OsIspF	2-C-methyl-D-erythritol 2, 4-cyclodiphosphate synthase, MECDP synthase		ispF-1	Tolerance and resistance - Stress tolerance, Coloration - Chlorophyll, Biochemical character, Coloration - Others, Tolerance and resistance - Disease resistance, Vegetative organ - Leaf	TO:0000326 - leaf color, TO:0000293 - chlorophyll-a content, TO:0000295 - chlorophyll-b content, TO:0000495 - chlorophyll content, TO:0002715 - chloroplast development trait, TO:0000496 - carotenoid content, TO:0000160 - UV light sensitivity
107546763	1	Zm00001eb000440	AT2G45180	Os03g0103300	Bifunctional inhibitor/lipid-transfer protein/seed storage 2S albumin superfamily protein	NA	qLTG-3-1(t), qLTG3-1, OsHyPRP05, OsHyPRP5, HyP/GRP05, HyP/GRP5	low-temperature germianability (QTL)-3-1(t), hybrid proline- or glycine-rich protein 5, Hybrid Proline-Rich Protein 5	HYBRID PROLINE- OR GLYCINE-RICH PROTEIN 5		Seed - Physiological traits - Dormancy, Tolerance and resistance - Disease resistance, Tolerance and resistance - Stress tolerance	TO:0000303 - cold tolerance, TO:0000253 - seed dormancy, TO:0000615 - abscisic acid sensitivity, TO:0006001 - salt tolerance, TO:0000259 - heat tolerance, TO:0000074 - blast disease
100282741	1	Zm00001eb008850	AT5G18100	Os03g0219200	copper/zinc superoxide dismutase 3	CSD3	OsSOD2, OsSOD2-Cu/Zn, SOD2-Cu/Zn	superoxide dismutase 2	SUPEROXIDE DISMUTASE 2		Biochemical character, Tolerance and resistance - Stress tolerance	TO:0006001 - salt tolerance
100191383	1	Zm00001eb309620	AT1G18030	Os09g0314400	Protein phosphatase 2C family protein	NA	OsPP2C67, PP2C67, OsPP107	protein phosphatase 2C67, protein phosphatase 2C 67, protein phosphatase 107
103650711	1	Zm00001eb140450	AT1G16610	Os01g0959000	arginine/serine-rich 45	RNPS1	OsSR45	splicing factor OsSR45			Tolerance and resistance - Stress tolerance	TO:0000168 - abiotic stress trait
103631613	1	Zm00001eb002470	AT3G07070	Os03g0130900	Protein kinase superfamily protein	NA	OsRLCK96	Receptor-like Cytoplasmic Kinase 96	RECEPTOR-LIKE CYTOPLASMIC KINASE 96		Reproductive organ - panicle, Tolerance and resistance - Disease resistance	TO:0000175 - bacterial blight disease resistance, TO:0000621 - inflorescence development trait
100193855	1	Zm00001eb234980	AT3G30390	Os02g0191300	Transmembrane amino acid transporter family protein	NA	OsATL6	amino acid transporter-like 6			Biochemical character
100193855	1	Zm00001eb234980	AT5G38820	Os02g0191300	Transmembrane amino acid transporter family protein	NA	OsATL6	amino acid transporter-like 6			Biochemical character
100384376	1	Zm00001eb201290	AT5G08790	Os11g0184900	NAC (No Apical Meristem) domain transcriptional regulator superfamily protein	anac081	OsNAC5, NAC71, ONAC071, ONAC009, ONAC9, ONAC020, ONAC20, OnNAC5*, OnNAC5, OsNAC5/ONAC009	NAC 5, NAC domain-containing protein 71, ONNAC GENE 5, OsNAC gene-5, NAC domain-containing protein 9, NAC domain-containing protein 20, OnNAC gene-5	NAC DOMAIN-CONTAINING PROTEIN 5		Biochemical character, Vegetative organ - Shoot apical meristem(SAM), Tolerance and resistance - Stress tolerance	TO:0000172 - jasmonic acid sensitivity, TO:0002661 - seed maturation, TO:0000276 - drought tolerance, TO:0000249 - leaf senescence, TO:0006001 - salt tolerance, TO:0000303 - cold tolerance, TO:0000615 - abscisic acid sensitivity
100384376	1	Zm00001eb201290	AT5G63790	Os11g0184900	NAC domain containing protein 102	ANAC102	OsNAC5, NAC71, ONAC071, ONAC009, ONAC9, ONAC020, ONAC20, OnNAC5*, OnNAC5, OsNAC5/ONAC009	NAC 5, NAC domain-containing protein 71, ONNAC GENE 5, OsNAC gene-5, NAC domain-containing protein 9, NAC domain-containing protein 20, OnNAC gene-5	NAC DOMAIN-CONTAINING PROTEIN 5		Biochemical character, Vegetative organ - Shoot apical meristem(SAM), Tolerance and resistance - Stress tolerance	TO:0000172 - jasmonic acid sensitivity, TO:0002661 - seed maturation, TO:0000276 - drought tolerance, TO:0000249 - leaf senescence, TO:0006001 - salt tolerance, TO:0000303 - cold tolerance, TO:0000615 - abscisic acid sensitivity
100193705	1	Zm00001eb028030	AT1G17290	Os10g0390500	alanine aminotransferas	AlaAT1	alaAT, ALT-1, OsAlaAT1, AlaAT1	alanine aminotransferase, Alanine transaminase 1, alanine-aminotransferase1	ALANINE AMINOTRANSFERASE	osalaat1	Biochemical character, Seed - Morphological traits - Endosperm, Seed - Physiological traits - Storage substances, Tolerance and resistance - Stress tolerance	TO:0000696 - starch content, TO:0000196 - amylose content, TO:0000104 - floury endosperm
100193705	1	Zm00001eb028030	AT1G72330	Os10g0390500	alanine aminotransferase 2	ALAAT2	alaAT, ALT-1, OsAlaAT1, AlaAT1	alanine aminotransferase, Alanine transaminase 1, alanine-aminotransferase1	ALANINE AMINOTRANSFERASE	osalaat1	Biochemical character, Seed - Morphological traits - Endosperm, Seed - Physiological traits - Storage substances, Tolerance and resistance - Stress tolerance	TO:0000696 - starch content, TO:0000196 - amylose content, TO:0000104 - floury endosperm
100384558	1	Zm00001eb202800	AT4G38590	Os08g0549200	beta-galactosidase 14	BGAL14	OsBgal10, OsBGal10		BETA-GALACTOSIDASE 10		Biochemical character
100384558	1	Zm00001eb202800	AT4G35010	Os08g0549200	beta-galactosidase 11	BGAL11	OsBgal10, OsBGal10		BETA-GALACTOSIDASE 10		Biochemical character
100384558	1	Zm00001eb202800	AT2G16730	Os08g0549200	glycosyl hydrolase family 35 protein	BGAL13	OsBgal10, OsBGal10		BETA-GALACTOSIDASE 10		Biochemical character
100502166	1	Zm00001eb319390	AT3G61890	Os09g0528200	homeobox 12	ATHB-12	Oshox6, OsHox6	rice homeobox gene 6, Homeobox-leucine zipper protein HOX6, Homeodomain transcription factor HOX6, HD-ZIP protein HOX6	HOMEOBOX-LEUCINE ZIPPER PROTEIN HOX6		Other
100502166	1	Zm00001eb319390	AT2G46680	Os09g0528200	homeobox 7	ATHB-7	Oshox6, OsHox6	rice homeobox gene 6, Homeobox-leucine zipper protein HOX6, Homeodomain transcription factor HOX6, HD-ZIP protein HOX6	HOMEOBOX-LEUCINE ZIPPER PROTEIN HOX6		Other
100501651	1	Zm00001eb240350	AT5G24750	Os02g0210800	UDP-Glycosyltransferase superfamily protein	NA		sterol glucosyltransferase			Biochemical character
100272246	1	Zm00001eb301520	AT1G03040	Os07g0182200	basic helix-loop-helix (bHLH) DNA-binding superfamily protein	NA	OsbHLH099	basic helix-loop-helix protein 099
100272246	1	Zm00001eb301520	AT4G02590	Os07g0182200	basic helix-loop-helix (bHLH) DNA-binding superfamily protein	UNE12	OsbHLH099	basic helix-loop-helix protein 099
100384218	1	Zm00001eb273390	AT3G20310	Os06g0691100	ethylene response factor 7	ATERF-7	OsERF#121, OsERF121, AP2/EREBP#061, AP2/EREBP61, DLN174, OsDLN174	ethylene response factor 121, APETALA2/ethylene-responsive element binding protein 61, DLN repressor 174, DLN motif protein 174	ETHYLENE RESPONSE FACTOR 121		Other
103639290	1	Zm00001eb397320	AT1G07670	Os03g0281600	endomembrane-type CA-ATPase 4	ATECA4	osECA1, OsECA1	endoplasmic reticulum-type Ca2+ P-Type ATPase 1	ENDOPLASMIC RETICULUM-TYPE CA2+-ATPASE1		Biochemical character, Tolerance and resistance - Stress tolerance	TO:0000303 - cold tolerance, TO:0006001 - salt tolerance, TO:0000168 - abiotic stress trait
103639290	1	Zm00001eb397320	AT1G07810	Os03g0281600	ER-type Ca2+-ATPase 1	ACA3	osECA1, OsECA1	endoplasmic reticulum-type Ca2+ P-Type ATPase 1	ENDOPLASMIC RETICULUM-TYPE CA2+-ATPASE1		Biochemical character, Tolerance and resistance - Stress tolerance	TO:0000303 - cold tolerance, TO:0006001 - salt tolerance, TO:0000168 - abiotic stress trait
100217156	1	Zm00001eb044440	AT5G63830	Os10g0520700	HIT-type Zinc finger family protein	NA	OsLIP1	LC3-interacting protein 1	LC3-INTERACTING PROTEIN 1		Vegetative organ - Leaf	TO:0000163 - auxin sensitivity, TO:0002688 - leaf lamina joint bending, TO:0000206 - leaf angle
100191937	1	Zm00001eb264780	AT3G01080	Os12g0507300	WRKY DNA-binding protein 58	ATWRKY58	OsWRKY96		TRANSCRIPTION FACTOR WRKY		Tolerance and resistance - Disease resistance, Tolerance and resistance - Stress tolerance	TO:0000188 - drought sensitivity, TO:0000175 - bacterial blight disease resistance
100274424	1	Zm00001eb075710	AT1G13250	Os04g0530900	galacturonosyltransferase-like 3	GATL3	OsGATL5	galacturonosyltransferase-like 5	GALACTURONOSYLTRANSFERASE-LIKE 5		Biochemical character, Tolerance and resistance - Stress tolerance	TO:0000303 - cold tolerance
100283620	1	Zm00001eb153660	AT1G51950	Os01g0741900	indole-3-acetic acid inducible 18	IAA18	OsIAA6	Aux/IAA protein 6			Tolerance and resistance - Stress tolerance
100283620	1	Zm00001eb153660	AT3G16500	Os01g0741900	phytochrome-associated protein 1	IAA26	OsIAA6	Aux/IAA protein 6			Tolerance and resistance - Stress tolerance
100273838	1	Zm00001eb323440	AT5G54680	Os07g0543000	basic helix-loop-helix (bHLH) DNA-binding superfamily protein	bHLH105	OsbHLH057, bHLH057, OsbHLH57, bHLH57	basic helix-loop-helix protein 057	BASIC HELIX-LOOP-HELIX PROTEIN 57		Tolerance and resistance - Stress tolerance	TO:0000224 - iron sensitivity
100273838	1	Zm00001eb323440	AT1G51070	Os07g0543000	basic helix-loop-helix (bHLH) DNA-binding superfamily protein	bHLH115	OsbHLH057, bHLH057, OsbHLH57, bHLH57	basic helix-loop-helix protein 057	BASIC HELIX-LOOP-HELIX PROTEIN 57		Tolerance and resistance - Stress tolerance	TO:0000224 - iron sensitivity
100282150	1	Zm00001eb170040	AT4G13940	Os11g0455500	S-adenosyl-L-homocysteine hydrolase	ATSAHH1	OsSAHH, SAHH	AdoHcy hydrolase, Adenosylhomocysteinase, S-adenosyl-L-cystein hydrolase, S-adenosyl homocysteine hydrolase			Biochemical character, Tolerance and resistance - Stress tolerance	TO:0000432 - temperature response trait
100282150	1	Zm00001eb170040	AT3G23810	Os11g0455500	S-adenosyl-l-homocysteine (SAH) hydrolase 2	ATSAHH2	OsSAHH, SAHH	AdoHcy hydrolase, Adenosylhomocysteinase, S-adenosyl-L-cystein hydrolase, S-adenosyl homocysteine hydrolase			Biochemical character, Tolerance and resistance - Stress tolerance	TO:0000432 - temperature response trait
100193535	1	Zm00001eb311950	AT1G68090	Os09g0394900	annexin 5	ANN5	OsANN9	Annexin 9	ANNEXIN 9		Biochemical character
541700	1	Zm00001eb268830	AT3G02360	Os06g0111500	6-phosphogluconate dehydrogenase family protein	NA	Os6PGDH1, Os6PGDH, 6PGDH1, 6PGDH	6-phosphogluconate dehydrogenase 1, cytosolic 6PGDH			Biochemical character, Tolerance and resistance - Stress tolerance	TO:0006001 - salt tolerance
100285545	1	Zm00001eb076070	AT1G76800	Os04g0686800	Vacuolar iron transporter (VIT) family protein	NA		OsNodulin-like2, Nodulin-like2			Biochemical character
100285545	1	Zm00001eb076070	AT3G43660	Os04g0686800	Vacuolar iron transporter (VIT) family protein	NA		OsNodulin-like2, Nodulin-like2			Biochemical character
100285545	1	Zm00001eb076070	AT1G21140	Os04g0686800	Vacuolar iron transporter (VIT) family protein	NA		OsNodulin-like2, Nodulin-like2			Biochemical character
100285545	1	Zm00001eb076070	AT3G25190	Os04g0686800	Vacuolar iron transporter (VIT) family protein	NA		OsNodulin-like2, Nodulin-like2			Biochemical character
100285545	1	Zm00001eb076070	AT3G43630	Os04g0686800	Vacuolar iron transporter (VIT) family protein	NA		OsNodulin-like2, Nodulin-like2			Biochemical character
100191875	1	Zm00001eb004050	AT1G17050	Os12g0271700	solanesyl diphosphate synthase 2	SPS2	OsSPS3, SPS3	solanesyl diphosphate synthase 3			Biochemical character
100191875	1	Zm00001eb004050	AT1G78510	Os12g0271700	solanesyl diphosphate synthase 1	SPS1	OsSPS3, SPS3	solanesyl diphosphate synthase 3			Biochemical character
100282130	1	Zm00001eb242790	AT2G27450	Os02g0533900	nitrilase-like protein 1	ATNLP1	OsCPA1	N-carbamoylputrescine amidase, N-carbamoyl-Put amidohydrolase 1	CARBAMOYLPUTRESCINE AMIDASE 1		Biochemical character, Seed - Physiological traits - Dormancy, Tolerance and resistance - Stress tolerance	TO:0000432 - temperature response trait, TO:0006001 - salt tolerance
103635896	1	Zm00001eb354200	AT4G03190	Os05g0150500	GRR1-like protein 1	AFB1	OsTIR1, TIR1, OsFbox248, Os_F0717	transport inhibitor response 1, Transport Inhibitor Response1, F-box protein 248			Vegetative organ - Culm, Vegetative organ - Root, Reproductive organ - Heading date, Tolerance and resistance - Disease resistance, Tolerance and resistance - Stress tolerance	TO:0000020 - black streak dwarf virus resistance, TO:0000173 - ethylene sensitivity, TO:0000163 - auxin sensitivity, TO:0000227 - root length
103635896	1	Zm00001eb354200	AT3G62980	Os05g0150500	F-box/RNI-like superfamily protein	TIR1	OsTIR1, TIR1, OsFbox248, Os_F0717	transport inhibitor response 1, Transport Inhibitor Response1, F-box protein 248			Vegetative organ - Culm, Vegetative organ - Root, Reproductive organ - Heading date, Tolerance and resistance - Disease resistance, Tolerance and resistance - Stress tolerance	TO:0000020 - black streak dwarf virus resistance, TO:0000173 - ethylene sensitivity, TO:0000163 - auxin sensitivity, TO:0000227 - root length
100192815	1	Zm00001eb373930	AT3G18030	Os06g0199500	HAL3-like protein A	ATHAL3	OsHAL3, HAL3	halotolerance protein HAL3			Biochemical character, Reproductive organ - Heading date, Other	TO:0006001 - salt tolerance, TO:0000159 - blue light sensitivity, TO:0002616 - flowering time
100192815	1	Zm00001eb373930	AT1G48605	Os06g0199500	Flavoprotein	ATHAL3B	OsHAL3, HAL3	halotolerance protein HAL3			Biochemical character, Reproductive organ - Heading date, Other	TO:0006001 - salt tolerance, TO:0000159 - blue light sensitivity, TO:0002616 - flowering time
100192075	1	Zm00001eb121400	AT2G19860	Os01g0190400	hexokinase 2	ATHXK2	OsHXK8	Hexokinase 8	HEXOKINASE-8		Biochemical character
100192075	1	Zm00001eb121400	AT4G29130	Os01g0190400	hexokinase 1	ATHXK1	OsHXK8	Hexokinase 8	HEXOKINASE-8		Biochemical character
103650947	1	Zm00001eb146330	AT3G10540	Os01g0872800	3-phosphoinositide-dependent protein kinase	NA	PDK1, OsPdk1, Pdk1	3-phosphoinositide-dependent protein kinase-1, 3-phosphoinositide-dependent protein kinase 1		ospdk1	Biochemical character, Tolerance and resistance - Disease resistance	TO:0000074 - blast disease
103650947	1	Zm00001eb146330	AT5G04510	Os01g0872800	3'-phosphoinositide-dependent protein kinase 1	ATPDK1	PDK1, OsPdk1, Pdk1	3-phosphoinositide-dependent protein kinase-1, 3-phosphoinositide-dependent protein kinase 1		ospdk1	Biochemical character, Tolerance and resistance - Disease resistance	TO:0000074 - blast disease
100192554	1	Zm00001eb250580	AT5G51980	Os02g0677700	Transducin/WD40 repeat-like superfamily protein	NA	OsC3H17, OsWD40-49	Zinc finger CCCH domain-containing protein 17	ZINC FINGER CCCH DOMAIN-CONTAINING PROTEIN 17		Other
100192554	1	Zm00001eb250580	AT4G25440	Os02g0677700	zinc finger WD40 repeat protein 1	ZFWD1	OsC3H17, OsWD40-49	Zinc finger CCCH domain-containing protein 17	ZINC FINGER CCCH DOMAIN-CONTAINING PROTEIN 17		Other
100273752	1	Zm00001eb066480	AT1G15820	Os04g0457000	light harvesting complex photosystem II subunit 6	CP24	CP24, Lhcb6, OsCP24, OsLhcb6	light-harvesting protein CP24, PSII CP24, light-harvesting complex subunit b6			Tolerance and resistance - Stress tolerance	TO:0000158 - red light sensitivity, TO:0000159 - blue light sensitivity
100272723	1	Zm00001eb122990	AT5G14540	Os01g0169900	Protein of unknown function (DUF1421)	NA		Proline-rich family protein
100272723	1	Zm00001eb122990	AT3G01560	Os01g0169900	Protein of unknown function (DUF1421)	NA		Proline-rich family protein
100274707	1	Zm00001eb407690	AT1G21200	Os12g0163500	sequence-specific DNA binding transcription factors	NA	OsMSL40, DLN253, OsDLN253, OsGTgamma-3, GTgamma-3	Myb/SANT-LIKE 40, DLN repressor 253, DLN motif protein 253, GT factor gamma-3	MYB/SANT-LIKE 40
100274707	1	Zm00001eb407690	AT1G76870	Os12g0163500	PTHR21654:SF11 - F16F4.11 PROTEIN (1 of 2)	NA	OsMSL40, DLN253, OsDLN253, OsGTgamma-3, GTgamma-3	Myb/SANT-LIKE 40, DLN repressor 253, DLN motif protein 253, GT factor gamma-3	MYB/SANT-LIKE 40
100284829	1	Zm00001eb031590	AT1G16670	Os12g0611100	Protein kinase superfamily protein	NA	OsRLCK373	Receptor-like Cytoplasmic Kinase 373	RECEPTOR-LIKE CYTOPLASMIC KINASE 373		Reproductive organ - panicle, Seed, Tolerance and resistance - Disease resistance, Tolerance and resistance - Stress tolerance	TO:0006001 - salt tolerance, TO:0000653 - seed development trait, TO:0000621 - inflorescence development trait, TO:0000276 - drought tolerance, TO:0000074 - blast disease
100276900	1	Zm00001eb061120	AT3G51040	Os03g0799500	RTE1-homolog	RTH	OsRTH3, RTH3	Reversion-To-ethylene Sensitivity1 homologue 3	_
541908	1	Zm00001eb000380	AT3G60570	Os03g0102700	expansin B5	ATEXPB5	OsEXPB7, osaEXPb1.12	Expansin-B7, Beta-expansin-7	BETA-EXPANSIN 7		Biochemical character
541908	1	Zm00001eb000380	AT1G65681	Os03g0102700	beta expansin 6	EXPB6	OsEXPB7, osaEXPb1.12	Expansin-B7, Beta-expansin-7	BETA-EXPANSIN 7		Biochemical character
541908	1	Zm00001eb000380	AT1G65680	Os03g0102700	expansin B2	ATEXPB2	OsEXPB7, osaEXPb1.12	Expansin-B7, Beta-expansin-7	BETA-EXPANSIN 7		Biochemical character
541908	1	Zm00001eb000380	AT2G45110	Os03g0102700	expansin B4	ATEXPB4	OsEXPB7, osaEXPb1.12	Expansin-B7, Beta-expansin-7	BETA-EXPANSIN 7		Biochemical character
100274261	1	Zm00001eb132680	AT3G49500	Os01g0527600	RNA-dependent RNA polymerase 6	RDR6	shl2, SHL2, sh2, OsRDR6, RDR6	shootless 2, shootless-2, Probable RNA-dependent RNA polymerase SHL2, Protein SHOOTLESS 2, SHOOTLESS2, RNA-dependent RNA polymerase 6, rod-like lemma	PROBABLE RNA-DEPENDENT RNA POLYMERASE SHL2	shl2-1, shl2-2, shl2-3, shl2-4, shl2-5, shl2-6, shl2-7, shl2-8, shl2-9, shl2-10, shl2-11, shl2-12, shl2-rol, rol, rdr6, rdr6-11, osrdr6-1, osrdr6	Vegetative organ - Shoot apical meristem(SAM), Seed - Morphological traits - Embryo, Tolerance and resistance - Disease resistance, Tolerance and resistance - Stress tolerance, Reproductive organ - Spikelet, flower, glume, awn	TO:0000432 - temperature response trait, TO:0000164 - stress trait, TO:0000615 - abscisic acid sensitivity, TO:0002718 - awn anatomy and morphology trait, TO:0000274 - floret anatomy and morphology trait, TO:0000064 - embryo related trait, TO:0000148 - viral disease resistance
100273548	1	Zm00001eb232020	AT4G31120	Os02g0139200	SHK1 binding protein 1	ATPRMT5	OsPRMT5	protein arginine methyltransferase 5	PROTEIN ARGININE METHYLTRANSFERASE 5		Biochemical character
100282445	1	Zm00001eb079610	AT1G12990	Os04g0477500	beta-1,4-N-acetylglucosaminyltransferase family protein	NA	OsSTA124				Reproductive organ - Spikelet, flower, glume, awn
100282445	1	Zm00001eb079610	AT3G26445	Os04g0477500	beta-1,4-N-acetylglucosaminyltransferase family protein	NA	OsSTA124				Reproductive organ - Spikelet, flower, glume, awn
100282445	1	Zm00001eb079610	AT5G14480	Os04g0477500	beta-1,4-N-acetylglucosaminyltransferase family protein	NA	OsSTA124				Reproductive organ - Spikelet, flower, glume, awn
100282445	1	Zm00001eb079610	AT1G67880	Os04g0477500	beta-1,4-N-acetylglucosaminyltransferase family protein	NA	OsSTA124				Reproductive organ - Spikelet, flower, glume, awn
100282445	1	Zm00001eb079610	AT3G27540	Os04g0477500	beta-1,4-N-acetylglucosaminyltransferase family protein	NA	OsSTA124				Reproductive organ - Spikelet, flower, glume, awn
100282445	1	Zm00001eb079610	AT3G01620	Os04g0477500	beta-1,4-N-acetylglucosaminyltransferase family protein	NA	OsSTA124				Reproductive organ - Spikelet, flower, glume, awn
100193631	1	Zm00001eb272330	AT2G35190	Os06g0715100	novel plant snare 11	ATNPSN11	OsNPSN11, OryzaNPSN11	SNARE 11	NOVEL PLANT SNARE 11		Biochemical character
100382166	1	Zm00001eb115300	AT4G15475	Os11g0641200	F-box/RNI-like superfamily protein	NA	Os_F0723
100281227	1	Zm00001eb093650	AT1G76420	Os11g0127000	NAC (No Apical Meristem) domain transcriptional regulator superfamily protein	ANAC031	ONAC123, N77	NAC domain-containing protein 123, NAC domain containing protein 77	NAC DOMAIN-CONTAINING PROTEIN 123		Tolerance and resistance - Disease resistance, Other	TO:0000020 - black streak dwarf virus resistance, TO:0000148 - viral disease resistance, TO:0000213 - rice grassy stunt 1 and 2 virus resistance
100281227	1	Zm00001eb093650	AT1G76420	Os12g0123800	NAC (No Apical Meristem) domain transcriptional regulator superfamily protein	ANAC031	ONAC077, NAC77, NAC300, ONAC132, NAC132, DLN250, OsDLN250	NAC domain-containing protein 30, NAC domain-containing protein 77, NAC domain-containing protein 132, DLN repressor 250, DLN motif protein 250	NAC DOMAIN-CONTAINING PROTEIN 300		Tolerance and resistance - Disease resistance, Other	TO:0000148 - viral disease resistance, TO:0000020 - black streak dwarf virus resistance, TO:0000213 - rice grassy stunt 1 and 2 virus resistance, TO:0000386 - rice ragged stunt virus resistance
103635353	1	Zm00001eb344160	AT2G46400	Os11g0685700	WRKY DNA-binding protein 46	ATWRKY46	OsWRKY61, OsWRKY103, WRKY103	Rice WRKY gene61	TRANSCRIPTION FACTOR WRKY		Tolerance and resistance - Disease resistance, Tolerance and resistance - Stress tolerance	TO:0000276 - drought tolerance, TO:0006001 - salt tolerance
100272235	1	Zm00001eb401400	AT4G39990	Os10g0377400	RAB GTPase homolog A4B	ATGB3	OsRab11E1	small GTP-binding protein OsRab11E1
100272235	1	Zm00001eb401400	AT5G65270	Os10g0377400	RAB GTPase homolog A4A	AtRABA4a	OsRab11E1	small GTP-binding protein OsRab11E1
100274438	1	Zm00001eb082860	AT2G30940	Os04g0430000	Protein kinase superfamily protein	NA	OsRLCK151	Receptor-like Cytoplasmic Kinase 151	RECEPTOR-LIKE CYTOPLASMIC KINASE 151		Reproductive organ - panicle, Seed, Tolerance and resistance - Disease resistance	TO:0000653 - seed development trait, TO:0000074 - blast disease, TO:0000621 - inflorescence development trait, TO:0000175 - bacterial blight disease resistance
606420	1	Zm00001eb194120	AT4G08930	Os02g0754900	APR-like 6	APRL6	OsAPRL3	adenosine 5'-phosphosulfate reductase-like protein 3			Biochemical character
606420	1	Zm00001eb194120	AT1G34780	Os02g0754900	APR-like 4	APRL4	OsAPRL3	adenosine 5'-phosphosulfate reductase-like protein 3			Biochemical character
100384028	1	Zm00001eb177450	AT5G20280	Os08g0301500	sucrose phosphate synthase 1F	ATSPS1F	OsSPS8, OsSPS4, SPS4	sucrose phosphate synthase 8	SUCROSE PHOSPHATE SYNTHASE 8		Biochemical character, Tolerance and resistance - Stress tolerance	TO:0000303 - cold tolerance
103646038	1	Zm00001eb073130	AT5G52510	Os04g0580300	SCARECROW-like 8	SCL8	OsGRAS-22, OsGRAS22, GRAS-22	GRAS protein 22	GRAS PROTEIN 22
100279803	1	Zm00001eb374110	AT1G53910	Os06g0194000	related to AP2 12	RAP2.12	OsERF#071, OsERF071, OsERF71, AP2/EREBP#124, AP2/EREBP124, OsERF15	ethylene response factor 71, APETALA2/ethylene-responsive element binding protein 124, ethylene response factor 15	ETHYLENE RESPONSE FACTOR 71		Vegetative organ - Root, Tolerance and resistance, Tolerance and resistance - Stress tolerance, Other	TO:0000043 - root anatomy and morphology trait, TO:0000276 - drought tolerance, TO:0000172 - jasmonic acid sensitivity, TO:0000656 - root development trait
100279803	1	Zm00001eb374110	AT3G14230	Os06g0194000	related to AP2 2	RAP2.2	OsERF#071, OsERF071, OsERF71, AP2/EREBP#124, AP2/EREBP124, OsERF15	ethylene response factor 71, APETALA2/ethylene-responsive element binding protein 124, ethylene response factor 15	ETHYLENE RESPONSE FACTOR 71		Vegetative organ - Root, Tolerance and resistance, Tolerance and resistance - Stress tolerance, Other	TO:0000043 - root anatomy and morphology trait, TO:0000276 - drought tolerance, TO:0000172 - jasmonic acid sensitivity, TO:0000656 - root development trait
100273335	1	Zm00001eb136170	AT5G19480	Os12g0614000	PTHR22536 - LUNG CANCER METASTASIS-RELATED LCMR1 PROTEIN (1 of 2)	NA	OsMED19a	Mediator complex protein OsMED19a
100273335	1	Zm00001eb136170	AT5G19480	Os12g0614000	NA	NA	OsMED19a	Mediator complex protein OsMED19a
100273335	1	Zm00001eb136170	AT5G12230	Os12g0614000	PTHR22536 - LUNG CANCER METASTASIS-RELATED LCMR1 PROTEIN (1 of 2)	MED19A	OsMED19a	Mediator complex protein OsMED19a
100125661	1	Zm00001eb095410	AT5G13550	Os09g0240500	sulfate transporter 4.1	SULTR4;1	OsSultr4;1, OsSul4;1, OsSultr4;1(a), OsSultr4;1(b), OsSultr4;1(c), OsSultr4;1(d)	sulphate transporter 4;1	_		Biochemical character, Tolerance and resistance - Stress tolerance	TO:0000034 - chromium sensitivity, TO:0000276 - drought tolerance, TO:0000653 - seed development trait, TO:0006001 - salt tolerance
100125661	1	Zm00001eb095410	AT3G12520	Os09g0240500	sulfate transporter 4;2	SULTR4;2	OsSultr4;1, OsSul4;1, OsSultr4;1(a), OsSultr4;1(b), OsSultr4;1(c), OsSultr4;1(d)	sulphate transporter 4;1	_		Biochemical character, Tolerance and resistance - Stress tolerance	TO:0000034 - chromium sensitivity, TO:0000276 - drought tolerance, TO:0000653 - seed development trait, TO:0006001 - salt tolerance
100282757	1	Zm00001eb120370	AT1G06390	Os01g0205700	GSK3/SHAGGY-like protein kinase 1	ATGSK1	GSK1, Os GSK1, OsGSK1, OsSK21/OsGSK1, OsSK21, SK21	GSK3/SHAGGY-Like Kinase 1, glycogen synthase kinase3-like gene 1, GSK3/SHAGGY-Like Kinase 21, GSK3-like Kinase 1			Tolerance and resistance - Stress tolerance	TO:0000207 - plant height, TO:0002677 - brassinosteroid sensitivity, TO:0006001 - salt tolerance, TO:0000276 - drought tolerance, TO:0000303 - cold tolerance
100282757	1	Zm00001eb120370	AT2G30980	Os01g0205700	SHAGGY-related protein kinase dZeta	ASKdZeta	GSK1, Os GSK1, OsGSK1, OsSK21/OsGSK1, OsSK21, SK21	GSK3/SHAGGY-Like Kinase 1, glycogen synthase kinase3-like gene 1, GSK3/SHAGGY-Like Kinase 21, GSK3-like Kinase 1			Tolerance and resistance - Stress tolerance	TO:0000207 - plant height, TO:0002677 - brassinosteroid sensitivity, TO:0006001 - salt tolerance, TO:0000276 - drought tolerance, TO:0000303 - cold tolerance
100282757	1	Zm00001eb120370	AT4G18710	Os01g0205700	Protein kinase superfamily protein	ATSK21	GSK1, Os GSK1, OsGSK1, OsSK21/OsGSK1, OsSK21, SK21	GSK3/SHAGGY-Like Kinase 1, glycogen synthase kinase3-like gene 1, GSK3/SHAGGY-Like Kinase 21, GSK3-like Kinase 1			Tolerance and resistance - Stress tolerance	TO:0000207 - plant height, TO:0002677 - brassinosteroid sensitivity, TO:0006001 - salt tolerance, TO:0000276 - drought tolerance, TO:0000303 - cold tolerance
542031	1	Zm00001eb057410	AT3G07740	Os03g0750800	homolog of yeast ADA2 2A	ADA2A	OsHXA701, HXA701, ADA2	SWIRM domain-containing protein HXA701			Vegetative organ - Root	TO:0000656 - root development trait, TO:0000207 - plant height
542031	1	Zm00001eb057410	AT4G16420	Os03g0750800	homolog of yeast ADA2 2B	ADA2B	OsHXA701, HXA701, ADA2	SWIRM domain-containing protein HXA701			Vegetative organ - Root	TO:0000656 - root development trait, TO:0000207 - plant height
542041	1	Zm00001eb057540	AT1G69120	Os03g0752800	K-box region and MADS-box transcription factor family protein	AGL7	MADS14, OsMADS14, FDRMADS6, RMADS211, AGL10	MADS box gene14, MADS-box transcription factor 14, Protein APETALA1-like B, Protein AGAMOUS-like 10	MADS-BOX TRANSCRIPTION FACTOR 14	osmads14	Reproductive organ - Heading date, Reproductive organ - Spikelet, flower, glume, awn, Other	TO:0000622 - flower development trait
542041	1	Zm00001eb057540	AT3G30260	Os03g0752800	AGAMOUS-like 79	AGL79	MADS14, OsMADS14, FDRMADS6, RMADS211, AGL10	MADS box gene14, MADS-box transcription factor 14, Protein APETALA1-like B, Protein AGAMOUS-like 10	MADS-BOX TRANSCRIPTION FACTOR 14	osmads14	Reproductive organ - Heading date, Reproductive organ - Spikelet, flower, glume, awn, Other	TO:0000622 - flower development trait
542041	1	Zm00001eb057540	AT1G26310	Os03g0752800	K-box region and MADS-box transcription factor family protein	AGL10	MADS14, OsMADS14, FDRMADS6, RMADS211, AGL10	MADS box gene14, MADS-box transcription factor 14, Protein APETALA1-like B, Protein AGAMOUS-like 10	MADS-BOX TRANSCRIPTION FACTOR 14	osmads14	Reproductive organ - Heading date, Reproductive organ - Spikelet, flower, glume, awn, Other	TO:0000622 - flower development trait
542041	1	Zm00001eb057540	AT5G60910	Os03g0752800	AGAMOUS-like 8	AGL8	MADS14, OsMADS14, FDRMADS6, RMADS211, AGL10	MADS box gene14, MADS-box transcription factor 14, Protein APETALA1-like B, Protein AGAMOUS-like 10	MADS-BOX TRANSCRIPTION FACTOR 14	osmads14	Reproductive organ - Heading date, Reproductive organ - Spikelet, flower, glume, awn, Other	TO:0000622 - flower development trait
103635523	1	Zm00001eb346620	AT5G49060	Os05g0364500	Heat shock protein DnaJ, N-terminal with domain of unknown function (DUF1977)	NA	OsDjC48, DjC48	DnaJ domain protein C48			Tolerance and resistance - Stress tolerance	TO:0006001 - salt tolerance
103636394	1	Zm00001eb365520	AT3G48990	Os04g0683700	AMP-dependent synthetase and ligase family protein	NA	OsAAE3, AAE3, OsOCS, OCS, 4CL	Acyl-Activating Enzyme 3, adenosine monophosphate binding protein 3, acyl activation enzyme 3, oxalyl-CoA synthetase			Reproductive organ - Pollination, fertilization, fertility, Coloration - Anthocyanin, Seed - Physiological traits - Storage substances, Tolerance and resistance - Disease resistance, Tolerance and resistance - Stress tolerance, Reproductive organ - Spikelet, flower, glume, awn	TO:0000175 - bacterial blight disease resistance, TO:0000080 - micronutrient sensitivity, TO:0000074 - blast disease, TO:0000605 - hydrogen peroxide content, TO:0000622 - flower development trait, TO:0000731 - lignin content, TO:0000420 - fertility related trait, TO:0000432 - temperature response trait
542646	1	Zm00001eb015230	AT3G56950	Os03g0320000	small and basic intrinsic protein 2;1	SIP2	OsSIP1;2, OsSTA98		SMALL AND BASIC INTRINSIC PROTEIN 1;2		Biochemical character, Reproductive organ - Spikelet, flower, glume, awn
100384804	1	Zm00001eb094420	AT5G55260	Os09g0284200	protein phosphatase X 2	PPX-2	OsPP106	Protein phosphatase 106
100384804	1	Zm00001eb094420	AT4G26720	Os09g0284200	protein phosphatase X 1	PPX-1	OsPP106	Protein phosphatase 106
100192036	1	Zm00001eb039850	AT4G35250	Os08g0553800	NAD(P)-binding Rossmann-fold superfamily protein	NA		NAD(P)-binding domain containing protein			Tolerance and resistance - Stress tolerance	TO:0000276 - drought tolerance
100283644	1	Zm00001eb418230	AT3G50210	Os09g0245500	2-oxoglutarate (2OG) and Fe(II)-dependent oxygenase superfamily protein	NA	2-ODD33, Os2-ODD33, Os2ODD33	2-oxoglutarate-dependent dioxygenase 33	2-OXOGLUTARATE-DEPENDENT DIOXYGENASE 33		Biochemical character
100283644	1	Zm00001eb418230	AT3G49630	Os09g0245500	2-oxoglutarate (2OG) and Fe(II)-dependent oxygenase superfamily protein	NA	2-ODD33, Os2-ODD33, Os2ODD33	2-oxoglutarate-dependent dioxygenase 33	2-OXOGLUTARATE-DEPENDENT DIOXYGENASE 33		Biochemical character
100283644	1	Zm00001eb418230	AT3G49620	Os09g0245500	2-oxoglutarate (2OG) and Fe(II)-dependent oxygenase superfamily protein	DIN11	2-ODD33, Os2-ODD33, Os2ODD33	2-oxoglutarate-dependent dioxygenase 33	2-OXOGLUTARATE-DEPENDENT DIOXYGENASE 33		Biochemical character
100280344	1	Zm00001eb424480	AT5G08170	Os04g0466600	porphyromonas-type peptidyl-arginine deiminase family protein	ATAIH	OsAIH	Agmatine iminohydrolase	AGMATINE IMINOHYDROLASE		Biochemical character, Tolerance and resistance - Stress tolerance	TO:0006001 - salt tolerance
100282916	1	Zm00001eb380990	AT3G07650	Os06g0298200	CONSTANS-like 9	COL9	OsBBX19, BBX19, OsM, DTH2, qDTH-2, OsCCT22, CCT22	B-box-containing protein 19, Days to heading on chromosome 2, CCT domain-containing gene 22, CCT (CO, CO-LIKE and TOC1) domain protein 22, CCT domain protein 22		DTH2-a, DTH2-i	Reproductive organ - Heading date, Tolerance and resistance - Stress tolerance	TO:0000224 - iron sensitivity, TO:0000166 - gibberellic acid sensitivity, TO:0000172 - jasmonic acid sensitivity, TO:0000276 - drought tolerance, TO:0000303 - cold tolerance, TO:0006001 - salt tolerance
100282916	1	Zm00001eb380990	AT5G48250	Os06g0298200	B-box type zinc finger protein with CCT domain	NA	OsBBX19, BBX19, OsM, DTH2, qDTH-2, OsCCT22, CCT22	B-box-containing protein 19, Days to heading on chromosome 2, CCT domain-containing gene 22, CCT (CO, CO-LIKE and TOC1) domain protein 22, CCT domain protein 22		DTH2-a, DTH2-i	Reproductive organ - Heading date, Tolerance and resistance - Stress tolerance	TO:0000224 - iron sensitivity, TO:0000166 - gibberellic acid sensitivity, TO:0000172 - jasmonic acid sensitivity, TO:0000276 - drought tolerance, TO:0000303 - cold tolerance, TO:0006001 - salt tolerance
100192700	1	Zm00001eb269400	AT3G61070	Os06g0127000	peroxin 11E	PEX11E	OsPEX11-5	Peroxisomal membrane protein 11-5, Peroxin-11-5	PEROXIN 11-5		Biochemical character
100192700	1	Zm00001eb269400	AT1G01820	Os06g0127000	peroxin 11c	PEX11C	OsPEX11-5	Peroxisomal membrane protein 11-5, Peroxin-11-5	PEROXIN 11-5		Biochemical character
100192700	1	Zm00001eb269400	AT2G45740	Os06g0127000	peroxin 11D	PEX11D	OsPEX11-5	Peroxisomal membrane protein 11-5, Peroxin-11-5	PEROXIN 11-5		Biochemical character
103647652	1	Zm00001eb104640	AT3G54390	Os09g0558200	sequence-specific DNA binding transcription factors	NA	OsMSL34, OsMSL34a, OsMSL34b	Myb/SANT-LIKE 34	MYB/SANT-LIKE 34		Tolerance and resistance - Stress tolerance	TO:0000460 - light intensity sensitivity, TO:0006001 - salt tolerance, TO:0000276 - drought tolerance, TO:0000615 - abscisic acid sensitivity
103651056	1	Zm00001eb149330	AT2G38410	Os01g0825700	ENTH/VHS/GAT family protein	NA		VHS and GAT domain protein			Seed	TO:0000653 - seed development trait, TO:0000620 - embryo development trait
103651056	1	Zm00001eb149330	AT5G01760	Os01g0825700	ENTH/VHS/GAT family protein	NA		VHS and GAT domain protein			Seed	TO:0000653 - seed development trait, TO:0000620 - embryo development trait
100191502	1	Zm00001eb025550	AT2G22960	Os10g0101200	alpha/beta-Hydrolases superfamily protein	NA	OsSCP45, OsSCP46, SCP46	Serine carboxypeptidase 45, Serine carboxypeptidase 46	SERINE CARBOXYPEPTIDASE 45		Biochemical character
100502435	1	Zm00001eb194220	AT1G36060	Os02g0752800	Integrase-type DNA-binding superfamily protein	NA	OsERF#049, OsERF049, OsERF49, AP2/EREBP#132, AP2/EREBP132	ethylene response factor 49, APETALA2/ethylene-responsive element binding protein 132	ETHYLENE RESPONSE FACTOR 49		Other
100276398	1	Zm00001eb426250	AT5G63010	Os04g0507900	Transducin/WD40 repeat-like superfamily protein	NA	OsWD40-102
100276980	1	Zm00001eb241520	AT3G18180	Os02g0327700	Glycosyltransferase family 61 protein	NA					Biochemical character
100276980	1	Zm00001eb241520	AT3G18170	Os02g0327700	Glycosyltransferase family 61 protein	NA					Biochemical character
100282378	1	Zm00001eb352860	AT3G22780	Os05g0509400	Tesmin/TSO1-like CXC domain-containing protein	ATTSO1	OsCPP5, CPP5				Other
100282378	1	Zm00001eb352860	AT4G14770	Os05g0509400	TESMIN/TSO1-like CXC 2	ATTCX2	OsCPP5, CPP5				Other
100282378	1	Zm00001eb352860	AT3G22760	Os05g0509400	Tesmin/TSO1-like CXC domain-containing protein	SOL1	OsCPP5, CPP5				Other
100282378	1	Zm00001eb352860	AT3G04850	Os05g0509400	Tesmin/TSO1-like CXC domain-containing protein	NA	OsCPP5, CPP5				Other
100193944	1	Zm00001eb394190	AT3G06483	Os03g0370000	pyruvate dehydrogenase kinase	ATPDHK	Ospdhk1	pyruvate dehydrogenase kinase 1
100217179	1	Zm00001eb198220	AT3G12280	Os08g0538700	retinoblastoma-related 1	ATRBR1	Orysa;Rb2, RBR2, OsRBR1	retinoblastoma protein homolog 2, etinoblastoma-related 2, retinoblastoma-related protein-1	_		Other
100037778	1	Zm00001eb337690	AT5G12020	Os01g0184100	17.6 kDa class II heat shock protein	HSP17.6II	OsHSP18.0-CII, Oshsp18.0-CII, OsHSP18.0, OsHSP18.2	18.0 kDa class II heat shock protein, small heat shock protein 18.0	18.0 KDA CLASS II HEAT SHOCK PROTEIN		Seed - Physiological traits - Longevity, Tolerance and resistance - Disease resistance, Tolerance and resistance - Stress tolerance	TO:0006001 - salt tolerance, TO:0000430 - germination rate, TO:0000250 - vigor related trait, TO:0002661 - seed maturation, TO:0000435 - seed longevity, TO:0000175 - bacterial blight disease resistance, TO:0000259 - heat tolerance
100037778	1	Zm00001eb337690	AT5G12030	Os01g0184100	heat shock protein 17.6A	AT-HSP17.6A	OsHSP18.0-CII, Oshsp18.0-CII, OsHSP18.0, OsHSP18.2	18.0 kDa class II heat shock protein, small heat shock protein 18.0	18.0 KDA CLASS II HEAT SHOCK PROTEIN		Seed - Physiological traits - Longevity, Tolerance and resistance - Disease resistance, Tolerance and resistance - Stress tolerance	TO:0006001 - salt tolerance, TO:0000430 - germination rate, TO:0000250 - vigor related trait, TO:0002661 - seed maturation, TO:0000435 - seed longevity, TO:0000175 - bacterial blight disease resistance, TO:0000259 - heat tolerance
100381441	1	Zm00001eb078200	AT1G80900	Os04g0501100	magnesium transporter 1	ATMGT1	OsMRS2-9	MRS2/MGT family member 9			Biochemical character
100381441	1	Zm00001eb078200	AT1G16010	Os04g0501100	magnesium transporter 2	MGT2	OsMRS2-9	MRS2/MGT family member 9			Biochemical character
103642218	1	Zm00001eb434300	AT1G76920	Os04g0686700	F-box family protein	NA	OsFbox239, Os_F0304	F-box protein 239
103631242	1	Zm00001eb002020	AT2G45460	Os03g0127600	SMAD/FHA domain-containing protein	NA	OsDLN74	DLN repressor 74, DLN motif protein 74	DLN REPRESSOR 74
103626268	1	Zm00001eb224220	AT2G45620	Os10g0188300	Nucleotidyltransferase family protein	NA	OsNTP10	DNA polymerase sigma, nucleotidyl transferase protein 10	NUCLEOTIDYL TRANSFERASE PROTEIN 10		Biochemical character
100193766	1	Zm00001eb353680	AT2G20130	Os05g0529000	like COV 1	LCV1	OsCOLE1, COLE1	OsCONTINUOUS VASCULAR RING-LIKE 1, CONTINUOUS VASCULAR RING-LIKE 1, OsCOV-LIKE 1, COV-LIKE 1			Vegetative organ - Culm	TO:0002672 - auxin content, TO:0000145 - internode length
100193766	1	Zm00001eb353680	AT2G20120	Os05g0529000	Protein of unknown function (DUF502)	COV1	OsCOLE1, COLE1	OsCONTINUOUS VASCULAR RING-LIKE 1, CONTINUOUS VASCULAR RING-LIKE 1, OsCOV-LIKE 1, COV-LIKE 1			Vegetative organ - Culm	TO:0002672 - auxin content, TO:0000145 - internode length
100193208	1	Zm00001eb012200	AT3G55530	Os03g0272300	RING/U-box superfamily protein	SDIR1	OsSDIR1, SDIR1	SALT-AND DROUGHT-INDUCED RING FINGER 1	_	sdir1, sdir1-1	Tolerance and resistance - Stress tolerance	TO:0000615 - abscisic acid sensitivity
100274428	1	Zm00001eb010410	AT4G24230	Os03g0243600	acyl-CoA-binding domain 3	ACBP3	OsACBP5	Acyl-CoA-binding protein 5	ACYL-COA-BINDING PROTEIN5		Biochemical character, Tolerance and resistance - Disease resistance, Tolerance and resistance - Stress tolerance	TO:0000074 - blast disease, TO:0000095 - osmotic response sensitivity, TO:0000255 - sheath blight disease resistance, TO:0000303 - cold tolerance, TO:0006001 - salt tolerance
100280131	1	Zm00001eb004670	AT3G63350	Os03g0161900	winged-helix DNA-binding transcription factor family protein	AT-HSFA7B	HSfA2d, OsHsfA2d, OsHsf-08, rHsf7, HSF08, OsHSF8, HSF8, HSF7, OsHSF7, OsHSFA2dI, OsHSFA2dII, OsHSFA2dIII, OsHsfA6b, HsfA6b	Heat stress transcription factor A2d, Heat stress transcription factor A-2d, Heat stress transcription factor 8, Heat stress transcription factor 7	HEAT STRESS TRANSCRIPTION FACTOR A2d	hsfa2d	Vegetative organ - Culm, Tolerance and resistance - Stress tolerance	TO:0000075 - light sensitivity, TO:0002693 - gravity response trait, TO:0000567 - tiller angle
100280131	1	Zm00001eb004670	AT3G22830	Os03g0161900	heat shock transcription factor A6B	AT-HSFA6B	HSfA2d, OsHsfA2d, OsHsf-08, rHsf7, HSF08, OsHSF8, HSF8, HSF7, OsHSF7, OsHSFA2dI, OsHSFA2dII, OsHSFA2dIII, OsHsfA6b, HsfA6b	Heat stress transcription factor A2d, Heat stress transcription factor A-2d, Heat stress transcription factor 8, Heat stress transcription factor 7	HEAT STRESS TRANSCRIPTION FACTOR A2d	hsfa2d	Vegetative organ - Culm, Tolerance and resistance - Stress tolerance	TO:0000075 - light sensitivity, TO:0002693 - gravity response trait, TO:0000567 - tiller angle
100280131	1	Zm00001eb004670	AT3G51910	Os03g0161900	heat shock transcription factor A7A	AT-HSFA7A	HSfA2d, OsHsfA2d, OsHsf-08, rHsf7, HSF08, OsHSF8, HSF8, HSF7, OsHSF7, OsHSFA2dI, OsHSFA2dII, OsHSFA2dIII, OsHsfA6b, HsfA6b	Heat stress transcription factor A2d, Heat stress transcription factor A-2d, Heat stress transcription factor 8, Heat stress transcription factor 7	HEAT STRESS TRANSCRIPTION FACTOR A2d	hsfa2d	Vegetative organ - Culm, Tolerance and resistance - Stress tolerance	TO:0000075 - light sensitivity, TO:0002693 - gravity response trait, TO:0000567 - tiller angle
100280131	1	Zm00001eb004670	AT5G43840	Os03g0161900	heat shock transcription factor A6A	AT-HSFA6A	HSfA2d, OsHsfA2d, OsHsf-08, rHsf7, HSF08, OsHSF8, HSF8, HSF7, OsHSF7, OsHSFA2dI, OsHSFA2dII, OsHSFA2dIII, OsHsfA6b, HsfA6b	Heat stress transcription factor A2d, Heat stress transcription factor A-2d, Heat stress transcription factor 8, Heat stress transcription factor 7	HEAT STRESS TRANSCRIPTION FACTOR A2d	hsfa2d	Vegetative organ - Culm, Tolerance and resistance - Stress tolerance	TO:0000075 - light sensitivity, TO:0002693 - gravity response trait, TO:0000567 - tiller angle
100193590	1	Zm00001eb159470	AT1G70790	Os02g0327000	Calcium-dependent lipid-binding (CaLB domain) family protein	NA	OsGAP1, GAP1	GTPase-activating protein 1			Tolerance and resistance - Disease resistance, Tolerance and resistance - Stress tolerance	TO:0006001 - salt tolerance, TO:0000315 - bacterial disease resistance, TO:0000224 - iron sensitivity, TO:0000112 - disease resistance
100193590	1	Zm00001eb159470	AT1G48590	Os02g0327000	Calcium-dependent lipid-binding (CaLB domain) family protein	NA	OsGAP1, GAP1	GTPase-activating protein 1			Tolerance and resistance - Disease resistance, Tolerance and resistance - Stress tolerance	TO:0006001 - salt tolerance, TO:0000315 - bacterial disease resistance, TO:0000224 - iron sensitivity, TO:0000112 - disease resistance
100193590	1	Zm00001eb159470	AT1G23140	Os02g0327000	Calcium-dependent lipid-binding (CaLB domain) family protein	NA	OsGAP1, GAP1	GTPase-activating protein 1			Tolerance and resistance - Disease resistance, Tolerance and resistance - Stress tolerance	TO:0006001 - salt tolerance, TO:0000315 - bacterial disease resistance, TO:0000224 - iron sensitivity, TO:0000112 - disease resistance
100193590	1	Zm00001eb159470	AT5G37740	Os02g0327000	Calcium-dependent lipid-binding (CaLB domain) family protein	NA	OsGAP1, GAP1	GTPase-activating protein 1			Tolerance and resistance - Disease resistance, Tolerance and resistance - Stress tolerance	TO:0006001 - salt tolerance, TO:0000315 - bacterial disease resistance, TO:0000224 - iron sensitivity, TO:0000112 - disease resistance
100193590	1	Zm00001eb159470	AT1G70800	Os02g0327000	Calcium-dependent lipid-binding (CaLB domain) family protein	NA	OsGAP1, GAP1	GTPase-activating protein 1			Tolerance and resistance - Disease resistance, Tolerance and resistance - Stress tolerance	TO:0006001 - salt tolerance, TO:0000315 - bacterial disease resistance, TO:0000224 - iron sensitivity, TO:0000112 - disease resistance
100193590	1	Zm00001eb159470	AT1G70810	Os02g0327000	Calcium-dependent lipid-binding (CaLB domain) family protein	NA	OsGAP1, GAP1	GTPase-activating protein 1			Tolerance and resistance - Disease resistance, Tolerance and resistance - Stress tolerance	TO:0006001 - salt tolerance, TO:0000315 - bacterial disease resistance, TO:0000224 - iron sensitivity, TO:0000112 - disease resistance
100193590	1	Zm00001eb159470	AT1G66360	Os02g0327000	Calcium-dependent lipid-binding (CaLB domain) family protein	NA	OsGAP1, GAP1	GTPase-activating protein 1			Tolerance and resistance - Disease resistance, Tolerance and resistance - Stress tolerance	TO:0006001 - salt tolerance, TO:0000315 - bacterial disease resistance, TO:0000224 - iron sensitivity, TO:0000112 - disease resistance
100193590	1	Zm00001eb159470	AT3G17980	Os02g0327000	Calcium-dependent lipid-binding (CaLB domain) family protein	NA	OsGAP1, GAP1	GTPase-activating protein 1			Tolerance and resistance - Disease resistance, Tolerance and resistance - Stress tolerance	TO:0006001 - salt tolerance, TO:0000315 - bacterial disease resistance, TO:0000224 - iron sensitivity, TO:0000112 - disease resistance
100193590	1	Zm00001eb159470	AT1G73580	Os02g0327000	Calcium-dependent lipid-binding (CaLB domain) family protein	NA	OsGAP1, GAP1	GTPase-activating protein 1			Tolerance and resistance - Disease resistance, Tolerance and resistance - Stress tolerance	TO:0006001 - salt tolerance, TO:0000315 - bacterial disease resistance, TO:0000224 - iron sensitivity, TO:0000112 - disease resistance
100193590	1	Zm00001eb159470	AT2G01540	Os02g0327000	Calcium-dependent lipid-binding (CaLB domain) family protein	NA	OsGAP1, GAP1	GTPase-activating protein 1			Tolerance and resistance - Disease resistance, Tolerance and resistance - Stress tolerance	TO:0006001 - salt tolerance, TO:0000315 - bacterial disease resistance, TO:0000224 - iron sensitivity, TO:0000112 - disease resistance
100857041	1	Zm00001eb285830	AT3G16800	Os05g0358500	Protein phosphatase 2C family protein	NA	OsPP2C48, PP2C48, OsPP75	protein phosphatase 2C48, protein phosphatase 2C 48, protein phosphatase 75
100857041	1	Zm00001eb285830	AT5G27930	Os05g0358500	Protein phosphatase 2C family protein	NA	OsPP2C48, PP2C48, OsPP75	protein phosphatase 2C48, protein phosphatase 2C 48, protein phosphatase 75
100857041	1	Zm00001eb285830	AT3G05640	Os05g0358500	Protein phosphatase 2C family protein	NA	OsPP2C48, PP2C48, OsPP75	protein phosphatase 2C48, protein phosphatase 2C 48, protein phosphatase 75
100272712	1	Zm00001eb213160	AT3G03740	Os03g0792500	BTB-POZ and MATH domain 4	ATBPM4	OsMB5, MB5, OsMB5a, OsMB5b	MATH-BTB protein 5, MDC protein with a BTB domain 5, MDC protein having BTB domain 5			Tolerance and resistance, Tolerance and resistance - Stress tolerance	TO:0006001 - salt tolerance, TO:0000276 - drought tolerance, TO:0000179 - biotic stress trait
100272712	1	Zm00001eb213160	AT5G21010	Os03g0792500	BTB-POZ and MATH domain 5	ATBPM5	OsMB5, MB5, OsMB5a, OsMB5b	MATH-BTB protein 5, MDC protein with a BTB domain 5, MDC protein having BTB domain 5			Tolerance and resistance, Tolerance and resistance - Stress tolerance	TO:0006001 - salt tolerance, TO:0000276 - drought tolerance, TO:0000179 - biotic stress trait
100272712	1	Zm00001eb213160	AT3G43700	Os03g0792500	BTB-POZ and MATH domain 6	ATBPM6	OsMB5, MB5, OsMB5a, OsMB5b	MATH-BTB protein 5, MDC protein with a BTB domain 5, MDC protein having BTB domain 5			Tolerance and resistance, Tolerance and resistance - Stress tolerance	TO:0006001 - salt tolerance, TO:0000276 - drought tolerance, TO:0000179 - biotic stress trait
100273029	1	Zm00001eb311730	AT4G25000	Os06g0713800	alpha-amylase-like	AMY1	Amy2A*(RAmy2A), AMY1.5, AMYC2, RAmy2A, Amy4, Amy2A	Alpha-amylase2A, Alpha-amylase isozyme 2A, Alpha-amylase isozyme C2, Alpha-amylase-2A, Amylase-4	ALPHA-AMYLASE 2A		Biochemical character
100279188	1	Zm00001eb192640	AT5G57740	Os02g0791200	XB3 ortholog 2 in Arabidopsis thaliana	XBAT32	XBOS32
100193557	1	Zm00001eb072270	AT5G16750	Os04g0592700	Transducin family protein / WD-40 repeat family protein	TOZ	OsWD40-108
100281350	1	Zm00001eb018900	AT5G64240	Os03g0388900	metacaspase 3	AtMC3	OsMC1	Metacaspase 1	METACASPASE 1		Tolerance and resistance - Disease resistance, Biochemical character, Tolerance and resistance - Stress tolerance	TO:0000074 - blast disease, TO:0000303 - cold tolerance, TO:0000615 - abscisic acid sensitivity, TO:0000276 - drought tolerance, TO:0006001 - salt tolerance, TO:0000259 - heat tolerance, TO:0000175 - bacterial blight disease resistance, TO:0000255 - sheath blight disease resistance, TO:0000172 - jasmonic acid sensitivity
100276948	1	Zm00001eb390910	AT2G44730	Os10g0564200	Alcohol dehydrogenase transcription factor Myb/SANT-like family protein	NA	OsMSL36	Myb/SANT-LIKE 36	MYB/SANT-LIKE 36
100382137	1	Zm00001eb311110	AT4G39830	Os09g0365900	Cupredoxin superfamily protein	NA	OsORAP1, OzT9, AO, OsAAO4, AAO4	OZONE-RESPONSIVE APOPLASTIC PROTEIN1, ASCORBATE OXIDASE, ascorbate oxidase 4	OZONE-RESPONSIVE APOPLASTIC PROTEIN 1		Biochemical character, Tolerance and resistance - Disease resistance, Tolerance and resistance - Stress tolerance	TO:0000074 - blast disease, TO:0000276 - drought tolerance
103634565	1	Zm00001eb014740	AT3G17000	Os03g0308000	ubiquitin-conjugating enzyme 32	UBC32	OsUBC45	Ubiquitin-conjugating enzyme 45	UBIQUITIN-CONJUGATING ENZYME 45		Biochemical character, Vegetative organ - Root, Tolerance and resistance - Stress tolerance	TO:0006001 - salt tolerance, TO:0000276 - drought tolerance, TO:0000653 - seed development trait, TO:0000163 - auxin sensitivity, TO:0000615 - abscisic acid sensitivity
100284923	1	Zm00001eb208120	AT2G43760	Os02g0140300	molybdopterin biosynthesis MoaE family protein	NA	OsCNX6	cofactor for nitrate reductase and xanthine dehydrogenase 6	CO-FACTOR FOR NITRATE REDUCTASE AND XANTHINE DEHYDROGENASE 6	cnx6, cnx6-06, cnx6-11	Biochemical character, Tolerance and resistance - Stress tolerance, Seed - Physiological traits - Dormancy, Vegetative organ - Leaf	TO:0000095 - osmotic response sensitivity, TO:0006001 - salt tolerance, TO:0000492 - leaf shape, TO:0002661 - seed maturation, TO:0000370 - leaf width, TO:0000253 - seed dormancy
103650566	1	Zm00001eb137290	AT4G12770	Os12g0548200	Chaperone DnaJ-domain superfamily protein	NA	OsDjC82, DjC82, XB21	DnaJ domain protein C82, XA21 binding protein 21			Tolerance and resistance - Disease resistance	TO:0000175 - bacterial blight disease resistance
103650566	1	Zm00001eb137290	AT4G12780	Os12g0548200	Chaperone DnaJ-domain superfamily protein	NA	OsDjC82, DjC82, XB21	DnaJ domain protein C82, XA21 binding protein 21			Tolerance and resistance - Disease resistance	TO:0000175 - bacterial blight disease resistance
103650566	1	Zm00001eb137290	AT1G21660	Os12g0548200	Chaperone DnaJ-domain superfamily protein	NA	OsDjC82, DjC82, XB21	DnaJ domain protein C82, XA21 binding protein 21			Tolerance and resistance - Disease resistance	TO:0000175 - bacterial blight disease resistance
100282686	1	Zm00001eb354910	AT3G58810	Os05g0128400	metal tolerance protein A2	ATMTP3	OsMTP1	metal tolerance protein 1	METAL TOLERANCE PROTEIN 1		Tolerance and resistance - Stress tolerance
100501702	1	Zm00001eb337290	AT5G15130	Os01g0185900	WRKY DNA-binding protein 72	ATWRKY72	OsWRKY107		TRANSCRIPTION FACTOR WRKY		Tolerance and resistance - Disease resistance	TO:0000175 - bacterial blight disease resistance
100170242	1	Zm00001eb119060	AT3G61790	Os01g0234900	Protein with RING/U-box and TRAF-like domains	NA	OsRFPHC-14, OsSTA9	RING finger protein OsRFPHC-14, RING-HC protein 14			Biochemical character, Tolerance and resistance - Stress tolerance, Reproductive organ - Spikelet, flower, glume, awn	TO:0000168 - abiotic stress trait
100170242	1	Zm00001eb119060	AT4G27880	Os01g0234900	Protein with RING/U-box and TRAF-like domains	NA	OsRFPHC-14, OsSTA9	RING finger protein OsRFPHC-14, RING-HC protein 14			Biochemical character, Tolerance and resistance - Stress tolerance, Reproductive organ - Spikelet, flower, glume, awn	TO:0000168 - abiotic stress trait
100282573	1	Zm00001eb113010	AT5G23670	Os11g0516000	long chain base2	LCB2	OsLCB2a3, LCB2a3	serine palmitoyltransferase subunit LCBa3, serine palmitoyltransferase LCBa3 subunit			Biochemical character
100282573	1	Zm00001eb113010	AT3G48780	Os11g0516000	serine palmitoyltransferase 1	ATSPT1	OsLCB2a3, LCB2a3	serine palmitoyltransferase subunit LCBa3, serine palmitoyltransferase LCBa3 subunit			Biochemical character
100282573	1	Zm00001eb113010	AT3G48790	Os11g0516000	Pyridoxal phosphate (PLP)-dependent transferases superfamily protein	NA	OsLCB2a3, LCB2a3	serine palmitoyltransferase subunit LCBa3, serine palmitoyltransferase LCBa3 subunit			Biochemical character
100193681	1	Zm00001eb242050	AT5G61960	Os02g0517531	MEI2-like protein 1	AML1	OML4, OsML4	MEI2-LIKE PROTEIN4, LARGE1, LARGE 1	MEI2-LIKE PROTEIN 4		Seed - Morphological traits - Grain shape	TO:0000590 - grain weight, TO:0000397 - grain size
100193681	1	Zm00001eb242050	AT5G07290	Os02g0517531	MEI2-like 4	AML4	OML4, OsML4	MEI2-LIKE PROTEIN4, LARGE1, LARGE 1	MEI2-LIKE PROTEIN 4		Seed - Morphological traits - Grain shape	TO:0000590 - grain weight, TO:0000397 - grain size
541677	1	Zm00001eb018000	AT3G06483	Os03g0370000	pyruvate dehydrogenase kinase	ATPDHK	Ospdhk1	pyruvate dehydrogenase kinase 1
100286292	1	Zm00001eb224870	AT3G03000	Os01g0505600	EF hand calcium-binding protein family	NA	OsCML11	calmodulin-like protein 11	CALMODULIN-LIKE PROTEIN 11		Tolerance and resistance - Stress tolerance
100286292	1	Zm00001eb224870	AT1G32250	Os01g0505600	Calcium-binding EF-hand family protein	NA	OsCML11	calmodulin-like protein 11	CALMODULIN-LIKE PROTEIN 11		Tolerance and resistance - Stress tolerance
100285399	1	Zm00001eb342540	AT5G14530	Os05g0543300	Transducin/WD40 repeat-like superfamily protein	NA	OsWD40-121
100127514	1	Zm00001eb406740	AT5G03840	Os12g0152000	PEBP (phosphatidylethanolamine-binding protein) family protein	TFL-1	Rcn3, OsRCN3, RCN3/FDR1, FDR1, Fdr1, OsFDR1	RICE CENTRORADIALIS 3	RICE TERMINAL FLOWER 1/CENTRORADIALIS HOMOLOG 3		Reproductive organ - Heading date
100127514	1	Zm00001eb406740	AT5G03840	Os11g0152500	PEBP (phosphatidylethanolamine-binding protein) family protein	TFL-1	Rcn1, FDR2, Fdr2, RCN1/FDR2, OsRCN1	Cen-like protein FDR2, RICE CENTRORADIALIS 1	RICE TERMINAL FLOWER 1/CENTRORADIALIS HOMOLOG 1		Reproductive organ - Heading date	TO:0000137 - days to heading, TO:0000557 - secondary branch number
100272955	1	Zm00001eb329240	AT1G15390	Os01g0555800	peptide deformylase 1A	ATDEF1	OsPDF1A	peptide deformylase 1A			Biochemical character
103647160	1	Zm00001eb094050	AT5G01720	Os11g0108932	RNI-like superfamily protein	NA	OsFbox563, Os_F0773	F-box protein 563
103647160	1	Zm00001eb094050	AT5G01720	Os12g0108500	RNI-like superfamily protein	NA	OsFbox636, Fbox636, Os_F0774	F-box protein 636
100191679	1	Zm00001eb026960	AT1G12370	Os10g0167600	photolyase 1	PHR1	qUVR-10, OsPHR, OsCPD, CPD	CPD photolyase, cyclobutane pyrimidine dimer photolyase, deoxyribodipyrimidine photolyase			Biochemical character, Tolerance and resistance - Stress tolerance	TO:0000601 - UV-B light sensitivity, TO:0000031 - silicon sensitivity
100286055	1	Zm00001eb169560	AT5G50450	Os11g0488900	HCP-like superfamily protein with MYND-type zinc finger	NA	OsFbox600, Os_F0472	F-box protein 600
100286055	1	Zm00001eb169560	AT1G67340	Os11g0488900	HCP-like superfamily protein with MYND-type zinc finger	NA	OsFbox600, Os_F0472	F-box protein 600
100280972	1	Zm00001eb293310	AT2G42750	Os05g0529700	DNAJ heat shock N-terminal domain-containing protein	NA	OsDjC50	DnaJ domain protein C50, rice DJC82 homolog
100191841	1	Zm00001eb128830	AT5G03290	Os01g0276100	isocitrate dehydrogenase V	IDH-V	OsIDHa	NAD-dependent isocitrate dehydrogenase a	ISOCITRATE DEHYDROGENASE SUBUNIT A		Biochemical character
100191841	1	Zm00001eb128830	AT3G09810	Os01g0276100	isocitrate dehydrogenase VI	IDH-VI	OsIDHa	NAD-dependent isocitrate dehydrogenase a	ISOCITRATE DEHYDROGENASE SUBUNIT A		Biochemical character
100382125	1	Zm00001eb433410	AT2G35155	Os08g0407200	Trypsin family protein	NA					Vegetative organ - Culm, Character as QTL - Yield and productivity, Reproductive organ - Panicle, Mode of branching	TO:0000152 - panicle number, TO:0000621 - inflorescence development trait, TO:0000472 - vascular bundle number, TO:0000576 - stem length, TO:0000145 - internode length, TO:0000339 - stem thickness, TO:0006032 - panicle size, TO:0000567 - tiller angle, TO:0000346 - tiller number, TO:0000207 - plant height, TO:0002672 - auxin content, TO:0000449 - grain yield per plant, TO:0000447 - filled grain nu…
100382125	1	Zm00001eb433410	AT5G45030	Os08g0407200	Trypsin family protein	NA					Vegetative organ - Culm, Character as QTL - Yield and productivity, Reproductive organ - Panicle, Mode of branching	TO:0000152 - panicle number, TO:0000621 - inflorescence development trait, TO:0000472 - vascular bundle number, TO:0000576 - stem length, TO:0000145 - internode length, TO:0000339 - stem thickness, TO:0006032 - panicle size, TO:0000567 - tiller angle, TO:0000346 - tiller number, TO:0000207 - plant height, TO:0002672 - auxin content, TO:0000449 - grain yield per plant, TO:0000447 - filled grain nu…
100382125	1	Zm00001eb433410	AT3G12950	Os08g0407200	Trypsin family protein	NA					Vegetative organ - Culm, Character as QTL - Yield and productivity, Reproductive organ - Panicle, Mode of branching	TO:0000152 - panicle number, TO:0000621 - inflorescence development trait, TO:0000472 - vascular bundle number, TO:0000576 - stem length, TO:0000145 - internode length, TO:0000339 - stem thickness, TO:0006032 - panicle size, TO:0000567 - tiller angle, TO:0000346 - tiller number, TO:0000207 - plant height, TO:0002672 - auxin content, TO:0000449 - grain yield per plant, TO:0000447 - filled grain nu…
542163	1	Zm00001eb209760	AT4G15440	Os02g0110200	hydroperoxide lyase 1	CYP74B2	OsHPL3, CYP74B2, OsCYP74B2		HYDROPEROXIDE LYASE 3	hpl3-1	Biochemical character, Tolerance and resistance - Disease resistance, Tolerance and resistance - Insect resistance	TO:0000148 - viral disease resistance, TO:0000396 - grain yield
103654216	1	Zm00001eb193280	AT5G06700	Os02g0773732	Plant protein of unknown function (DUF828)	TBR	OsTBL31, TBL31	trichome birefringence-like 31			Biochemical character
103654216	1	Zm00001eb193280	AT3G12060	Os02g0773732	Plant protein of unknown function (DUF828)	TBL1	OsTBL31, TBL31	trichome birefringence-like 31			Biochemical character
100383201	1	Zm00001eb311020	AT5G56900	Os09g0364000	CwfJ-like family protein / zinc finger (CCCH-type) family protein	NA	OsC3H59	Zinc finger CCCH domain-containing protein 59	ZINC FINGER CCCH DOMAIN-CONTAINING PROTEIN 59		Other
100279323	1	Zm00001eb325110	AT1G20110	Os07g0573300	RING/FYVE/PHD zinc finger superfamily protein	NA		FYVE finger-containing phosphoinositide kinase			Tolerance and resistance - Stress tolerance	TO:0006001 - salt tolerance
100273420	1	Zm00001eb155590	AT4G17190	Os01g0703400	farnesyl diphosphate synthase 2	FPS2	OsFPPS1, FPPS1, FPPS, OsFPS	farnesyl diphosphate synthase 1, farnesyl diphosphate synthase, FDP synthase			Biochemical character	TO:0000401 - plant growth hormone sensitivity
100273420	1	Zm00001eb155590	AT5G47770	Os01g0703400	farnesyl diphosphate synthase 1	FPS1	OsFPPS1, FPPS1, FPPS, OsFPS	farnesyl diphosphate synthase 1, farnesyl diphosphate synthase, FDP synthase			Biochemical character	TO:0000401 - plant growth hormone sensitivity
100273207	1	Zm00001eb409700	AT3G12120	Os07g0416900	fatty acid desaturase 2	FAD2	OsFAD2-3, FAD2-3, OsaFAD2-2, FAD2-2	fatty acid desaturase 2-3, microsomal delta-12 fatty acid desaturase2-3			Biochemical character
100191474	1	Zm00001eb172650	AT5G55310	Os08g0154600	DNA topoisomerase 1 beta	TOP1	OsTOP1	topoisomerase I, type I topoisomerase, topoisomerase 1	TOPOISOMERASE 1		Biochemical character, Vegetative organ - Root	TO:0001012 - lateral root length, TO:0000656 - root development trait, TO:0001013 - lateral root number
100191474	1	Zm00001eb172650	AT5G55300	Os08g0154600	DNA topoisomerase I alpha	MGO1	OsTOP1	topoisomerase I, type I topoisomerase, topoisomerase 1	TOPOISOMERASE 1		Biochemical character, Vegetative organ - Root	TO:0001012 - lateral root length, TO:0000656 - root development trait, TO:0001013 - lateral root number
100502433	1	Zm00001eb069140	AT1G22070	Os04g0637000	TGA1A-related gene 3	TGA3	OsTGAP1, TGAP1, OsbZIP37	TGA factor for phytoalexin production 1, bZIP transcription factor 37	b-ZIP TRANSCRIPTION FACTOR 37	ostgap1	Tolerance and resistance - Disease resistance, Tolerance and resistance - Stress tolerance, Other	TO:0002669 - diterpenoid phytoalexin content, TO:0000172 - jasmonic acid sensitivity, TO:0000674 - phytochemical compound content, TO:0000624 - allelopathic effect
100502433	1	Zm00001eb069140	AT5G10030	Os04g0637000	TGACG motif-binding factor 4	OBF4	OsTGAP1, TGAP1, OsbZIP37	TGA factor for phytoalexin production 1, bZIP transcription factor 37	b-ZIP TRANSCRIPTION FACTOR 37	ostgap1	Tolerance and resistance - Disease resistance, Tolerance and resistance - Stress tolerance, Other	TO:0002669 - diterpenoid phytoalexin content, TO:0000172 - jasmonic acid sensitivity, TO:0000674 - phytochemical compound content, TO:0000624 - allelopathic effect
100502433	1	Zm00001eb069140	AT5G65210	Os04g0637000	bZIP transcription factor family protein	TGA1	OsTGAP1, TGAP1, OsbZIP37	TGA factor for phytoalexin production 1, bZIP transcription factor 37	b-ZIP TRANSCRIPTION FACTOR 37	ostgap1	Tolerance and resistance - Disease resistance, Tolerance and resistance - Stress tolerance, Other	TO:0002669 - diterpenoid phytoalexin content, TO:0000172 - jasmonic acid sensitivity, TO:0000674 - phytochemical compound content, TO:0000624 - allelopathic effect
100502433	1	Zm00001eb069140	AT1G77920	Os04g0637000	bZIP transcription factor family protein	NA	OsTGAP1, TGAP1, OsbZIP37	TGA factor for phytoalexin production 1, bZIP transcription factor 37	b-ZIP TRANSCRIPTION FACTOR 37	ostgap1	Tolerance and resistance - Disease resistance, Tolerance and resistance - Stress tolerance, Other	TO:0002669 - diterpenoid phytoalexin content, TO:0000172 - jasmonic acid sensitivity, TO:0000674 - phytochemical compound content, TO:0000624 - allelopathic effect
103634024	1	Zm00001eb011370	AT1G68810	Os03g0260600	basic helix-loop-helix (bHLH) DNA-binding superfamily protein	NA	OsbHLH040, bHLH40	basic helix-loop-helix protein 040
103634024	1	Zm00001eb011370	AT3G25710	Os03g0260600	basic helix-loop-helix 32	ATAIG1	OsbHLH040, bHLH40	basic helix-loop-helix protein 040
100193377	1	Zm00001eb101170	AT2G33750	Os09g0467400	purine permease 2	ATPUP2	OsPUP3	purine permease 3, PUP-type cytokinin transporter 3	PURINE PERMEASE 3		Biochemical character
100193377	1	Zm00001eb101170	AT1G28220	Os09g0467400	purine permease 3	ATPUP3	OsPUP3	purine permease 3, PUP-type cytokinin transporter 3	PURINE PERMEASE 3		Biochemical character
100193377	1	Zm00001eb101170	AT1G28230	Os09g0467400	purine permease 1	ATPUP1	OsPUP3	purine permease 3, PUP-type cytokinin transporter 3	PURINE PERMEASE 3		Biochemical character
103646192	1	Zm00001eb076900	AT1G65730	Os04g0524500	YELLOW STRIPE like 7	YSL7	OsYSL13, OsYs12	rice YSL (yellow stripe-like) gene 13, Probable metal-nicotianamine transporter YSL13, Protein YELLOW STRIPE LIKE 13, yellow stripe 1-like transporter 13	PROBABLE METAL-NICOTIANAMINE TRANSPORTER YSL13		Biochemical character
100284238	1	Zm00001eb116590	AT5G42820	Os05g0564200	Zinc finger C-x8-C-x5-C-x3-H type family protein	ATU2AF35B	OsC3H38, U2AF35B, OsU2AF35b	Splicing factor U2af small subunit B, U2 small nuclear ribonucleoprotein auxiliary factor small subunit B, U2 snRNP auxiliary factor small subunit B, U2 auxiliary factor 35 kDa subunit B, Zinc finger CCCH domain-containing protein 38, U2 snRNP auxiliary factor small subunit B, U2 auxiliary factor 35 kDa subunit B, U2 Small Nuclear Ribonucleoprotein Auxiliary Factor U2AF Subunit 35b	ZINC FINGER CCCH DOMAIN-CONTAINING PROTEIN 38		Other
100284238	1	Zm00001eb116590	AT1G27650	Os05g0564200	U2 snRNP auxiliary factor small subunit, putative	ATU2AF35A	OsC3H38, U2AF35B, OsU2AF35b	Splicing factor U2af small subunit B, U2 small nuclear ribonucleoprotein auxiliary factor small subunit B, U2 snRNP auxiliary factor small subunit B, U2 auxiliary factor 35 kDa subunit B, Zinc finger CCCH domain-containing protein 38, U2 snRNP auxiliary factor small subunit B, U2 auxiliary factor 35 kDa subunit B, U2 Small Nuclear Ribonucleoprotein Auxiliary Factor U2AF Subunit 35b	ZINC FINGER CCCH DOMAIN-CONTAINING PROTEIN 38		Other
103634426	1	Zm00001eb012350	AT2G28890	Os03g0275100	poltergeist like 4	PLL4	OsPP2C31, PP2C31, OsPP49	protein phosphatase 2C31, protein phosphatase 2C 31, protein phosphatase 49
103634426	1	Zm00001eb012350	AT1G07630	Os03g0275100	pol-like 5	PLL5	OsPP2C31, PP2C31, OsPP49	protein phosphatase 2C31, protein phosphatase 2C 31, protein phosphatase 49
100284970	1	Zm00001eb032580	AT4G11650	Os12g0628600	osmotin 34	ATOSM34	OsPR5, Pir2, PR-5, PR5-1	pathogenesis-related gene 5, Pathogenesis-related protein class 5 gene	PATHOGENESIS-RELATED PROTEIN 5		Tolerance and resistance - Disease resistance	TO:0000175 - bacterial blight disease resistance
100284970	1	Zm00001eb032580	AT4G11650	Os12g0630100	osmotin 34	ATOSM34		Thaumatin, Tolerance Of Nitrogen Deficiency 1			Tolerance and resistance - Disease resistance, Tolerance and resistance - Stress tolerance	TO:0000011 - nitrogen sensitivity
100284970	1	Zm00001eb032560	AT4G11650	Os12g0628600	osmotin 34	ATOSM34	OsPR5, Pir2, PR-5, PR5-1	pathogenesis-related gene 5, Pathogenesis-related protein class 5 gene	PATHOGENESIS-RELATED PROTEIN 5		Tolerance and resistance - Disease resistance	TO:0000175 - bacterial blight disease resistance
100284970	1	Zm00001eb032560	AT4G11650	Os12g0630100	osmotin 34	ATOSM34		Thaumatin, Tolerance Of Nitrogen Deficiency 1			Tolerance and resistance - Disease resistance, Tolerance and resistance - Stress tolerance	TO:0000011 - nitrogen sensitivity
100273414	1	Zm00001eb206120	AT2G33610	Os02g0194000	switch subunit 3	ATSWI3B	OsCHB702, CHB702, DLN49, OsDLN49	SWIRM domain-containing protein CHB702, DLN repressor 49, DLN motif protein 49
100283803	1	Zm00001eb188900	AT3G51520	Os02g0714100	diacylglycerol acyltransferase family	NA	OsDGAT	diacylglycerolacetyl transferase			Biochemical character
100279399	1	Zm00001eb352260	AT1G78100	Os05g0490300	F-box family protein	NA	OsFbox265, Os_F0584	F-box protein 265
100279399	1	Zm00001eb352260	AT1G22220	Os05g0490300	F-box family protein	NA	OsFbox265, Os_F0584	F-box protein 265
103634581	1	Zm00001eb015090	AT3G06500	Os03g0314800	Plant neutral invertase family protein	NA	OsNIN1	neutral/alkaline invertase 1	NEUTRAL/ALKALINE INVERTASE 1		Biochemical character
103634581	1	Zm00001eb015090	AT3G05820	Os03g0314800	invertase H	At-A/N-InvH	OsNIN1	neutral/alkaline invertase 1	NEUTRAL/ALKALINE INVERTASE 1		Biochemical character
103634581	1	Zm00001eb015090	AT1G56560	Os03g0314800	Plant neutral invertase family protein	NA	OsNIN1	neutral/alkaline invertase 1	NEUTRAL/ALKALINE INVERTASE 1		Biochemical character
100192654	1	Zm00001eb143460	AT4G14040	Os01g0916400	selenium-binding protein 2	EDA38	Os SBP, OsSBP	selenium-binding protein, selenium-binding protein homologue	SELENIUM-BINDING PROTEIN		Tolerance and resistance - Disease resistance, Tolerance and resistance - Stress tolerance	TO:0000432 - temperature response trait
100192654	1	Zm00001eb143460	AT4G14030	Os01g0916400	selenium-binding protein 1	SBP1	Os SBP, OsSBP	selenium-binding protein, selenium-binding protein homologue	SELENIUM-BINDING PROTEIN		Tolerance and resistance - Disease resistance, Tolerance and resistance - Stress tolerance	TO:0000432 - temperature response trait
100192654	1	Zm00001eb143460	AT3G23800	Os01g0916400	selenium-binding protein 3	SBP3	Os SBP, OsSBP	selenium-binding protein, selenium-binding protein homologue	SELENIUM-BINDING PROTEIN		Tolerance and resistance - Disease resistance, Tolerance and resistance - Stress tolerance	TO:0000432 - temperature response trait
542019	1	Zm00001eb145660	AT5G20240	Os01g0883100	K-box region and MADS-box transcription factor family protein	PI	OsMADS2, RMADS219, NMADS1, PI2, nmads1, DLN33, OsDLN33	MADS box gene2, MADS-box transcription factor 2, GLOBOSA(GLO)-like MADS-box gene-2, DLN repressor 33, DLN motif protein 33	MADS-BOX TRANSCRIPTION FACTOR 2		Reproductive organ - Pollination, fertilization, fertility - Male sterility, Tolerance and resistance - Stress tolerance, Reproductive organ - Spikelet, flower, glume, awn, Other	TO:0000499 - flower anatomy and morphology trait, TO:0000580 - cytoplasmic male sterility, TO:0000622 - flower development trait
100192869	1	Zm00001eb269970	AT5G51570	Os06g0136000	SPFH/Band 7/PHB domain-containing membrane-associated protein family	NA	OsHIR3	hypersensitive induced reaction 3			Tolerance and resistance - Disease resistance	TO:0000175 - bacterial blight disease resistance, TO:0000148 - viral disease resistance
100383385	1	Zm00001eb403800	AT2G02170	Os03g0120200	Remorin family protein	NA	OsREM6.2	Remorin 6.2, remorin group 6 member 2	REMORIN 6.2
100192085	1	Zm00001eb049890	AT1G69040	Os03g0598100	ACT domain repeat 4	ACR4	OsACR5	ACT-domain repeat protein 5	ACT DOMAIN REPEAT PROTEIN 5		Biochemical character
100192085	1	Zm00001eb049890	AT2G03730	Os03g0598100	ACT domain repeat 5	ACR5	OsACR5	ACT-domain repeat protein 5	ACT DOMAIN REPEAT PROTEIN 5		Biochemical character
732796	1	Zm00001eb035820	AT2G27100	Os08g0517300	C2H2 zinc-finger protein SERRATE (SE)	SE	ZOS8-11
100281742	1	Zm00001eb353940	AT4G26300	Os05g0163000	Arginyl-tRNA synthetase, class Ic	emb1027		Arginine;tRNA ligase			Biochemical character
100281742	1	Zm00001eb353940	AT1G66530	Os05g0163000	Arginyl-tRNA synthetase, class Ic	NA		Arginine;tRNA ligase			Biochemical character
100381732	1	Zm00001eb161460	AT5G56840	Os01g0603300	myb-like transcription factor family protein	NA	OsDLN13	DLN repressor 13, DLN motif protein 13	DLN REPRESSOR 13
100279206	1	Zm00001eb248170	AT5G23210	Os02g0634700	serine carboxypeptidase-like 34	SCPL34	OsSCP8	Serine carboxypeptidase 8	SERINE CARBOXYPEPTIDASE 8		Biochemical character
100381724	1	Zm00001eb191830	AT2G31160	Os02g0811000	Protein of unknown function (DUF640)	LSH3	OsBLS1, OsG1L6, G1L6, TH1, OsTH1, TH1/BSG1/BLS1/AFD1, BSG1, OsBSG1, AFD1, OsAFD1, BH1, OsBH1	G1 LIKE PROTEIN 6, TRIANGULAR HULL1, TRIANGULAR HULL 1, BEAK LIKE SPIKELET1, abnormal ower and dwarf1, beak-shaped grain1, BEAK-SHAPED GRAIN 1, ABNORMAL FLOWER AND DWARF 1	G1 LIKE PROTEIN 6	th1, th1-1, bls1, bls1-1, bls1-2, s2-89, xd151, xd281, xd425, bsg1, bsg1-1, afd1	Reproductive organ - Spikelet, flower, glume, awn, Vegetative organ - Culm, Seed - Morphological traits - Grain shape, Other	TO:0000040 - panicle length, TO:0000590 - grain weight, TO:0000397 - grain size, TO:0000207 - plant height, TO:0000079 - lemma and palea anatomy and morphology trait, TO:0000657 - spikelet anatomy and morphology trait, TO:0000564 - spikelet width, TO:0000621 - inflorescence development trait, TO:0000421 - pollen fertility, TO:0000614 - lemma shape, TO:0006011 - lodicule shape, TO:0000396 - grain …
606482	1	Zm00001eb212580	AT3G03860	Os03g0806500	APR-like 5	APRL5	OsAPRL5	adenosine 5'-phosphosulfate reductase-like protein 5			Biochemical character
606482	1	Zm00001eb212580	AT5G18120	Os03g0806500	APR-like 7	APRL7	OsAPRL5	adenosine 5'-phosphosulfate reductase-like protein 5			Biochemical character
100381570	1	Zm00001eb265410	AT5G60410	Os05g0125000	DNA-binding protein with MIZ/SP-RING zinc finger, PHD-finger and SAP domain	ATSIZ1	OsSIZ1, OsSIZ1.1, OsSIZ1.2, OsSIZ1.3, DLN131, OsDLN131	SAP and MIZ 1, SUMO ligase Siz1, Siz/PIAS-type SUMO ligase 1, SIZ/PIAS-type SUMO E3 ligase 1, E3 SUMO-protein ligase SIZ1, DLN repressor 131, DLN motif protein 131	_	Ossiz1, ossiz1, siz1	Vegetative organ - Culm, Reproductive organ - Spikelet, flower, glume, awn, Seed - Morphological traits, Tolerance and resistance - Stress tolerance, Character as QTL - Yield and productivity	TO:0000276 - drought tolerance, TO:0000259 - heat tolerance, TO:0006001 - salt tolerance, TO:0000166 - gibberellic acid sensitivity, TO:0000615 - abscisic acid sensitivity, TO:0000146 - seed length, TO:0000180 - spikelet fertility, TO:0000207 - plant height, TO:0000346 - tiller number, TO:0000455 - seed set percent, TO:0000342 - panicle axis angle
100283690	1	Zm00001eb278510	AT3G26060	Os06g0196300	Thioredoxin superfamily protein	ATPRX Q	OsPrx Q, Prx Q, OsPrxQ, PrxQ	peroxiredoxin Q	PEROXIREDOXIN Q		Biochemical character
100383383	1	Zm00001eb002530	AT2G17190	Os03g0131300	ubiquitin family protein	NA	OsDSK2a	DOMINANT SUPPRESSOR of KAR2 a		osdsk2a, osdsk2a-c1, osdsk2a-c2	Tolerance and resistance - Stress tolerance, Character as QTL - Plant growth activity	TO:0006001 - salt tolerance, TO:0002675 - gibberellic acid content
100383383	1	Zm00001eb002530	AT2G17200	Os03g0131300	ubiquitin family protein	DSK2	OsDSK2a	DOMINANT SUPPRESSOR of KAR2 a		osdsk2a, osdsk2a-c1, osdsk2a-c2	Tolerance and resistance - Stress tolerance, Character as QTL - Plant growth activity	TO:0006001 - salt tolerance, TO:0002675 - gibberellic acid content
100279342	1	Zm00001eb193380	AT2G32950	Os02g0771100	Transducin/WD40 repeat-like superfamily protein	ATCOP1	OsWD40-55, OsCOP1, COP1	COP1 ortholog, CONSTITUTIVE PHOTOMORPHOGENIC 1		pps-1, pps-2	Reproductive organ - Heading date, Heterochrony, Tolerance and resistance - Stress tolerance	TO:0000396 - grain yield, TO:0000675 - ferulic acid content, TO:0002616 - flowering time, TO:0000229 - photoperiod sensitivity, TO:0000137 - days to heading, TO:0000168 - abiotic stress trait, TO:0000326 - leaf color, TO:0000051 - stem strength, TO:0006007 - polysaccharide content, TO:0006006 - monosaccharide content
100192727	1	Zm00001eb403520	AT1G16040	Os03g0129000	K05287 - phosphatidylinositol glycan, class F (PIGF) (1 of 1)	NA	PIGF, PIG-F, OsPIG-F	phosphatidylinositol-glycan biosynthesis protein class F				TO:0000401 - plant growth hormone sensitivity, TO:0000166 - gibberellic acid sensitivity
103638146	1	Zm00001eb378470	AT4G24050	Os06g0129100	NAD(P)-binding Rossmann-fold superfamily protein	NA		Retinol dehydrogenase 14			Tolerance and resistance - Disease resistance	TO:0000074 - blast disease
103638146	1	Zm00001eb378470	AT1G64590	Os06g0129100	NAD(P)-binding Rossmann-fold superfamily protein	NA		Retinol dehydrogenase 14			Tolerance and resistance - Disease resistance	TO:0000074 - blast disease
100274274	1	Zm00001eb291460	AT2G40890	Os05g0494000	cytochrome P450, family 98, subfamily A, polypeptide 3	CYP98A3	C3H1, C3'H, OsC3H1, OsC3'H	p-coumaroyl shikimate/quinate 3-hydroxylase 1			Biochemical character	TO:0000733 - lignin biosynthesis trait, TO:0000731 - lignin content
100193821	1	Zm00001eb031730	AT5G19480	Os12g0614000	PTHR22536 - LUNG CANCER METASTASIS-RELATED LCMR1 PROTEIN (1 of 2)	NA	OsMED19a	Mediator complex protein OsMED19a
100193821	1	Zm00001eb031730	AT5G19480	Os12g0614000	NA	NA	OsMED19a	Mediator complex protein OsMED19a
100193821	1	Zm00001eb031730	AT5G12230	Os12g0614000	PTHR22536 - LUNG CANCER METASTASIS-RELATED LCMR1 PROTEIN (1 of 2)	MED19A	OsMED19a	Mediator complex protein OsMED19a
100382372	1	Zm00001eb355050	AT3G45300	Os05g0125500	isovaleryl-CoA-dehydrogenase	ATIVD		Acyl-coenzyme A dehydrogenase, mitochondrial precursor			Biochemical character
100284735	1	Zm00001eb001830	AT2G23900	Os03g0124900	Pectin lyase-like superfamily protein	NA	OsPGL29, PGL29	Polygalacturonases-Like 29, PG-like 29			Biochemical character
100284735	1	Zm00001eb001830	AT3G48950	Os03g0124900	Pectin lyase-like superfamily protein	NA	OsPGL29, PGL29	Polygalacturonases-Like 29, PG-like 29			Biochemical character
100382449	1	Zm00001eb091200	AT1G44170	Os11g0186200	aldehyde dehydrogenase 3H1	ALDH3H1	OsALDH3H2	Aldehyde dehydrogenase 3H2	ALDEHYDE DEHYDROGENASE 3H2		Biochemical character
100382449	1	Zm00001eb091200	AT4G34240	Os11g0186200	aldehyde dehydrogenase 3I1	ALDH3	OsALDH3H2	Aldehyde dehydrogenase 3H2	ALDEHYDE DEHYDROGENASE 3H2		Biochemical character
100280077	1	Zm00001eb009950	AT1G49570	Os03g0235000	Peroxidase superfamily protein	NA	poxN, prx38, prxRPN, RPN, poxN/PRX38	Peroxidase N, class III peroxidase 38	PEROXIDASE N		Biochemical character, Tolerance and resistance - Disease resistance, Tolerance and resistance - Stress tolerance	TO:0000179 - biotic stress trait, TO:0000074 - blast disease
100192479	1	Zm00001eb000820	AT5G14620	Os12g0108900	domains rearranged methyltransferase 2	DMT7	OsDRM1b	domains rearranged methyltransferase 1b, domains rearranged methylase 1b	DOMAINS REARRANGED METHYLTRANSFERASE 1B		Biochemical character
100192479	1	Zm00001eb000820	AT5G15380	Os12g0108900	domains rearranged methylase 1	DRM1	OsDRM1b	domains rearranged methyltransferase 1b, domains rearranged methylase 1b	DOMAINS REARRANGED METHYLTRANSFERASE 1B		Biochemical character
100192479	1	Zm00001eb000820	AT5G14620	Os03g0110800	domains rearranged methyltransferase 2	DMT7	OsDRM2, osdrm2, DRM2-1	domains rearranged methyltransferase 2, domains rearranged methylase 2	DOMAINS REARRANGED METHYLTRANSFERASE 2	osdrm2, osdrm2-1b, osdrm2-1c, osdrm2-1d, osdrm2-2a, osdrm2-2b, drm2, osdrm2-2	Biochemical character, Vegetative organ - Culm, Reproductive organ - Heading date, Reproductive organ - panicle, Tolerance and resistance - Stress tolerance, Reproductive organ - Pollination, fertilization, fertility - Sterility, Reproductive organ - Spikelet, flower, glume, awn	TO:0000485 - sterility related trait, TO:0000657 - spikelet anatomy and morphology trait, TO:0000262 - panicle shape, TO:0002616 - flowering time, TO:0000207 - plant height, TO:0006001 - salt tolerance, TO:0000346 - tiller number
100192479	1	Zm00001eb000820	AT5G15380	Os03g0110800	domains rearranged methylase 1	DRM1	OsDRM2, osdrm2, DRM2-1	domains rearranged methyltransferase 2, domains rearranged methylase 2	DOMAINS REARRANGED METHYLTRANSFERASE 2	osdrm2, osdrm2-1b, osdrm2-1c, osdrm2-1d, osdrm2-2a, osdrm2-2b, drm2, osdrm2-2	Biochemical character, Vegetative organ - Culm, Reproductive organ - Heading date, Reproductive organ - panicle, Tolerance and resistance - Stress tolerance, Reproductive organ - Pollination, fertilization, fertility - Sterility, Reproductive organ - Spikelet, flower, glume, awn	TO:0000485 - sterility related trait, TO:0000657 - spikelet anatomy and morphology trait, TO:0000262 - panicle shape, TO:0002616 - flowering time, TO:0000207 - plant height, TO:0006001 - salt tolerance, TO:0000346 - tiller number
100272644	1	Zm00001eb327980	AT1G77930	Os07g0626400	Chaperone DnaJ-domain superfamily protein	NA	OsDjC60	DnaJ domain protein C60, rice DJC65 homolog
100382344	1	Zm00001eb107920	AT4G26640	Os07g0583700	WRKY family transcription factor family protein	AtWRKY20	OsWRKY87, OsSUSIBA2-like	Rice WRKY gene87, SUSABA2 Ortholog, Sugar signalling in barley 2-like	TRANSCRIPTION FACTOR WRKY		Tolerance and resistance - Disease resistance	TO:0000175 - bacterial blight disease resistance, TO:0000615 - abscisic acid sensitivity
542583	1	Zm00001eb179810	AT2G24270	Os08g0440800	aldehyde dehydrogenase 11A3	ALDH11A3	OsALDH11A3, GAPN	NADP-dependent glyceraldehyde-3-phosphate dehydrogenase, Aldehyde dehydrogenase 11A3	ALDEHYDE DEHYDROGENASE 11A3		Biochemical character, Tolerance and resistance - Stress tolerance	TO:0000432 - temperature response trait
542293	1	Zm00001eb395370	AT5G12020	Os01g0184100	17.6 kDa class II heat shock protein	HSP17.6II	OsHSP18.0-CII, Oshsp18.0-CII, OsHSP18.0, OsHSP18.2	18.0 kDa class II heat shock protein, small heat shock protein 18.0	18.0 KDA CLASS II HEAT SHOCK PROTEIN		Seed - Physiological traits - Longevity, Tolerance and resistance - Disease resistance, Tolerance and resistance - Stress tolerance	TO:0006001 - salt tolerance, TO:0000430 - germination rate, TO:0000250 - vigor related trait, TO:0002661 - seed maturation, TO:0000435 - seed longevity, TO:0000175 - bacterial blight disease resistance, TO:0000259 - heat tolerance
542293	1	Zm00001eb395370	AT5G12030	Os01g0184100	heat shock protein 17.6A	AT-HSP17.6A	OsHSP18.0-CII, Oshsp18.0-CII, OsHSP18.0, OsHSP18.2	18.0 kDa class II heat shock protein, small heat shock protein 18.0	18.0 KDA CLASS II HEAT SHOCK PROTEIN		Seed - Physiological traits - Longevity, Tolerance and resistance - Disease resistance, Tolerance and resistance - Stress tolerance	TO:0006001 - salt tolerance, TO:0000430 - germination rate, TO:0000250 - vigor related trait, TO:0002661 - seed maturation, TO:0000435 - seed longevity, TO:0000175 - bacterial blight disease resistance, TO:0000259 - heat tolerance
542293	1	Zm00001eb395360	AT5G12020	Os01g0184100	17.6 kDa class II heat shock protein	HSP17.6II	OsHSP18.0-CII, Oshsp18.0-CII, OsHSP18.0, OsHSP18.2	18.0 kDa class II heat shock protein, small heat shock protein 18.0	18.0 KDA CLASS II HEAT SHOCK PROTEIN		Seed - Physiological traits - Longevity, Tolerance and resistance - Disease resistance, Tolerance and resistance - Stress tolerance	TO:0006001 - salt tolerance, TO:0000430 - germination rate, TO:0000250 - vigor related trait, TO:0002661 - seed maturation, TO:0000435 - seed longevity, TO:0000175 - bacterial blight disease resistance, TO:0000259 - heat tolerance
542293	1	Zm00001eb395360	AT5G12030	Os01g0184100	heat shock protein 17.6A	AT-HSP17.6A	OsHSP18.0-CII, Oshsp18.0-CII, OsHSP18.0, OsHSP18.2	18.0 kDa class II heat shock protein, small heat shock protein 18.0	18.0 KDA CLASS II HEAT SHOCK PROTEIN		Seed - Physiological traits - Longevity, Tolerance and resistance - Disease resistance, Tolerance and resistance - Stress tolerance	TO:0006001 - salt tolerance, TO:0000430 - germination rate, TO:0000250 - vigor related trait, TO:0002661 - seed maturation, TO:0000435 - seed longevity, TO:0000175 - bacterial blight disease resistance, TO:0000259 - heat tolerance
100283423	1	Zm00001eb002830	AT5G65640	Os03g0135700	beta HLH protein 93	bHLH093	OsRAI1, RAI1, OsbHLH003, bHLH003, bHLH3	Rac Immunity1, Rac Immunity 1, basic helix-loop-helix protein 003			Tolerance and resistance - Disease resistance, Tolerance and resistance - Stress tolerance	TO:0000112 - disease resistance, TO:0000303 - cold tolerance
100283423	1	Zm00001eb002830	AT5G10570	Os03g0135700	basic helix-loop-helix (bHLH) DNA-binding superfamily protein	NA	OsRAI1, RAI1, OsbHLH003, bHLH003, bHLH3	Rac Immunity1, Rac Immunity 1, basic helix-loop-helix protein 003			Tolerance and resistance - Disease resistance, Tolerance and resistance - Stress tolerance	TO:0000112 - disease resistance, TO:0000303 - cold tolerance
100281999	1	Zm00001eb017600	AT4G04800	Os03g0360700	methionine sulfoxide reductase B3	ATMSRB3	OsMSR1, MSR1, OsMSRB5, MSRB5	peptide methionine sulfoxidereductase 1, Methionine sulfoxide reductase B5			Biochemical character
100281999	1	Zm00001eb017600	AT4G04840	Os03g0360700	methionine sulfoxide reductase B6	ATMSRB6	OsMSR1, MSR1, OsMSRB5, MSRB5	peptide methionine sulfoxidereductase 1, Methionine sulfoxide reductase B5			Biochemical character
100281999	1	Zm00001eb017600	AT4G04810	Os03g0360700	methionine sulfoxide reductase B4	ATMSRB4	OsMSR1, MSR1, OsMSRB5, MSRB5	peptide methionine sulfoxidereductase 1, Methionine sulfoxide reductase B5			Biochemical character
100281999	1	Zm00001eb017600	AT4G21830	Os03g0360700	methionine sulfoxide reductase B7	ATMSRB7	OsMSR1, MSR1, OsMSRB5, MSRB5	peptide methionine sulfoxidereductase 1, Methionine sulfoxide reductase B5			Biochemical character
100281999	1	Zm00001eb017600	AT4G21840	Os03g0360700	methionine sulfoxide reductase B8	ATMSRB8	OsMSR1, MSR1, OsMSRB5, MSRB5	peptide methionine sulfoxidereductase 1, Methionine sulfoxide reductase B5			Biochemical character
100281999	1	Zm00001eb017600	AT4G04830	Os03g0360700	methionine sulfoxide reductase B5	ATMSRB5	OsMSR1, MSR1, OsMSRB5, MSRB5	peptide methionine sulfoxidereductase 1, Methionine sulfoxide reductase B5			Biochemical character
100281999	1	Zm00001eb017600	AT4G21850	Os03g0360700	methionine sulfoxide reductase B9	ATMSRB9	OsMSR1, MSR1, OsMSRB5, MSRB5	peptide methionine sulfoxidereductase 1, Methionine sulfoxide reductase B5			Biochemical character
100272379	1	Zm00001eb141500	AT4G16260	Os01g0944700	Glycosyl hydrolase superfamily protein	NA	OsPR2, PR2, Gns4, OsGns4, OsGLN2	beta-1, 3-glucanase, beta-1, 3-glucanase 4, endo-1, 3-beta-glucanase, Pathogenesis related gene 2	BETA-1,3-GLUCANASE 4		Biochemical character, Tolerance and resistance - Disease resistance, Tolerance and resistance - Stress tolerance	TO:0000276 - drought tolerance, TO:0000303 - cold tolerance
100272379	1	Zm00001eb141500	AT3G57270	Os01g0944700	beta-1,3-glucanase 1	BG1	OsPR2, PR2, Gns4, OsGns4, OsGLN2	beta-1, 3-glucanase, beta-1, 3-glucanase 4, endo-1, 3-beta-glucanase, Pathogenesis related gene 2	BETA-1,3-GLUCANASE 4		Biochemical character, Tolerance and resistance - Disease resistance, Tolerance and resistance - Stress tolerance	TO:0000276 - drought tolerance, TO:0000303 - cold tolerance
100272379	1	Zm00001eb141500	AT3G57240	Os01g0944700	beta-1,3-glucanase 3	BG3	OsPR2, PR2, Gns4, OsGns4, OsGLN2	beta-1, 3-glucanase, beta-1, 3-glucanase 4, endo-1, 3-beta-glucanase, Pathogenesis related gene 2	BETA-1,3-GLUCANASE 4		Biochemical character, Tolerance and resistance - Disease resistance, Tolerance and resistance - Stress tolerance	TO:0000276 - drought tolerance, TO:0000303 - cold tolerance
100272379	1	Zm00001eb141500	AT3G57260	Os01g0944700	beta-1,3-glucanase 2	BG2	OsPR2, PR2, Gns4, OsGns4, OsGLN2	beta-1, 3-glucanase, beta-1, 3-glucanase 4, endo-1, 3-beta-glucanase, Pathogenesis related gene 2	BETA-1,3-GLUCANASE 4		Biochemical character, Tolerance and resistance - Disease resistance, Tolerance and resistance - Stress tolerance	TO:0000276 - drought tolerance, TO:0000303 - cold tolerance
100284878	1	Zm00001eb389820	AT4G20070	Os06g0665500	allantoate amidohydrolase	AAH	OsAAH	allantoate amidohydrolase	ALLANTOATE AMIDOHYDROLASE		Biochemical character, Tolerance and resistance - Stress tolerance	TO:0000011 - nitrogen sensitivity
100282987	1	Zm00001eb259890	AT3G48900	Os08g0101600	single-stranded DNA endonuclease family protein	NA	OsSEND-1, OsSEND1	single-strand DNA endonuclease-1	SINGLE-STRAND DNA ENDONUCLEASE 1	ossend1-1, ossend1-2	Tolerance and resistance - Stress tolerance	TO:0000160 - UV light sensitivity
100281784	1	Zm00001eb326210	AT5G67411	Os07g0589200	GRAS family transcription factor	NA	OsGRAS-37, OsGRAS37, GRAS-37	GRAS protein 37	GRAS PROTEIN 37
100281784	1	Zm00001eb326210	AT3G49950	Os07g0589200	GRAS family transcription factor	NA	OsGRAS-37, OsGRAS37, GRAS-37	GRAS protein 37	GRAS PROTEIN 37
100281507	1	Zm00001eb138040	AT3G01080	Os12g0507300	WRKY DNA-binding protein 58	ATWRKY58	OsWRKY96		TRANSCRIPTION FACTOR WRKY		Tolerance and resistance - Disease resistance, Tolerance and resistance - Stress tolerance	TO:0000188 - drought sensitivity, TO:0000175 - bacterial blight disease resistance
100280076	1	Zm00001eb425230	AT1G13450	Os04g0486400	Homeodomain-like superfamily protein	NA	rml1, OsRML1, OsMSL21, MSL21	rice gene regulated by M. grisea and light 1, Myb/SANT-LIKE 21			Tolerance and resistance - Disease resistance, Other
100280076	1	Zm00001eb425230	AT3G25990	Os04g0486400	Homeodomain-like superfamily protein	NA	rml1, OsRML1, OsMSL21, MSL21	rice gene regulated by M. grisea and light 1, Myb/SANT-LIKE 21			Tolerance and resistance - Disease resistance, Other
542659	1	Zm00001eb396070	AT1G02580	Os03g0307800	SET domain-containing protein	EMB173	OsiEZ1, OsSET1, SET1, iEZ1, OsEZ1/OsiEZ1, OsEZ1, EZ1, ez1, OsSET15, SDG718, DLN84, OsDLN84	indica Enhancer of Zeste 1, SET protein 15, DLN repressor 84, DLN motif protein 84			Reproductive organ - Heading date, Seed, Reproductive organ - Spikelet, flower, glume, awn, Other	TO:0002616 - flowering time, TO:0000428 - callus induction
542659	1	Zm00001eb396070	AT4G02020	Os03g0307800	SET domain-containing protein	EZA1	OsiEZ1, OsSET1, SET1, iEZ1, OsEZ1/OsiEZ1, OsEZ1, EZ1, ez1, OsSET15, SDG718, DLN84, OsDLN84	indica Enhancer of Zeste 1, SET protein 15, DLN repressor 84, DLN motif protein 84			Reproductive organ - Heading date, Seed, Reproductive organ - Spikelet, flower, glume, awn, Other	TO:0002616 - flowering time, TO:0000428 - callus induction
100191610	1	Zm00001eb204920	AT1G06390	Os02g0236200	GSK3/SHAGGY-like protein kinase 1	ATGSK1	OsSK23/OsGSK4, OsSK23, OsGSK4, SK23, GSK4, OsGSK3, GSK3	GSK3/SHAGGY-Like Kinase 23, GSK3-like Kinase 4		cr-osgsk3	Biochemical character, Vegetative organ - Leaf, Vegetative organ - Culm, Seed - Morphological traits - Grain shape, Character as QTL - Yield and productivity	TO:0002677 - brassinosteroid sensitivity, TO:0000207 - plant height, TO:0000346 - tiller number, TO:0000734 - grain length, TO:0002688 - leaf lamina joint bending
100191610	1	Zm00001eb204920	AT2G30980	Os02g0236200	SHAGGY-related protein kinase dZeta	ASKdZeta	OsSK23/OsGSK4, OsSK23, OsGSK4, SK23, GSK4, OsGSK3, GSK3	GSK3/SHAGGY-Like Kinase 23, GSK3-like Kinase 4		cr-osgsk3	Biochemical character, Vegetative organ - Leaf, Vegetative organ - Culm, Seed - Morphological traits - Grain shape, Character as QTL - Yield and productivity	TO:0002677 - brassinosteroid sensitivity, TO:0000207 - plant height, TO:0000346 - tiller number, TO:0000734 - grain length, TO:0002688 - leaf lamina joint bending
100191610	1	Zm00001eb204920	AT4G18710	Os02g0236200	Protein kinase superfamily protein	ATSK21	OsSK23/OsGSK4, OsSK23, OsGSK4, SK23, GSK4, OsGSK3, GSK3	GSK3/SHAGGY-Like Kinase 23, GSK3-like Kinase 4		cr-osgsk3	Biochemical character, Vegetative organ - Leaf, Vegetative organ - Culm, Seed - Morphological traits - Grain shape, Character as QTL - Yield and productivity	TO:0002677 - brassinosteroid sensitivity, TO:0000207 - plant height, TO:0000346 - tiller number, TO:0000734 - grain length, TO:0002688 - leaf lamina joint bending
103640510	1	Zm00001eb030430	AT4G37630	Os12g0588800	cyclin d5;1	CYCD5;1	CycD5;1, CycD5;os;1, Orysa;CycD5;1, Orysa;CYCD5;1, OsCYCD5;2	D-type cyclin 5;1	CYCLIN-D5-1		Biochemical character
100283030	1	Zm00001eb387570	AT3G30390	Os06g0633800	Transmembrane amino acid transporter family protein	NA	OsATL5	amino acid transporter-like 5			Biochemical character
100283030	1	Zm00001eb387570	AT5G38820	Os06g0633800	Transmembrane amino acid transporter family protein	NA	OsATL5	amino acid transporter-like 5			Biochemical character
100283705	1	Zm00001eb293130	AT1G64480	Os05g0534400	calcineurin B-like protein 8	CBL8	OsCBL4, SOS3, OsSOS3	Calcineurin B-like protein 4, salt overly sensitive 3	CALCINEURIN B-LIKE PROTEIN 4		Biochemical character, Tolerance and resistance - Stress tolerance	TO:0006001 - salt tolerance, TO:0000303 - cold tolerance
100282446	1	Zm00001eb385150	AT1G09640	Os06g0571400	Translation elongation factor EF1B, gamma chain	NA	OsEF1G2		ELONGATION FACTOR 1 GAMMA 2		Biochemical character
100282446	1	Zm00001eb385150	AT1G57720	Os06g0571400	Translation elongation factor EF1B, gamma chain	NA	OsEF1G2		ELONGATION FACTOR 1 GAMMA 2		Biochemical character
103650913	1	Zm00001eb145570	AT2G23140	Os01g0884400	RING/U-box superfamily protein with ARM repeat domain	NA	OsPUB16	plant U-box-containing protein 16, U-box protein 16			Biochemical character
100501217	1	Zm00001eb054260	AT5G10290	Os03g0703200	leucine-rich repeat transmembrane protein kinase family protein	NA	OsSERL8, OsBAK1-6, SERL8, BAK1-6, TMS10L	SERK-like gene 8, bri1-associated receptor kinase 1 (BAK1) homologue 6, TMS10-Like, Thermo-Sensitive Genic Male Sterile 10-like		tms10l, ms10l-1, ms10l-2	Biochemical character, Reproductive organ - Pollination, fertilization, fertility - Male sterility	TO:0000067 - genic male sterility-thermo sensitive, TO:0000421 - pollen fertility
100501217	1	Zm00001eb054260	AT5G65240	Os03g0703200	Leucine-rich repeat protein kinase family protein	NA	OsSERL8, OsBAK1-6, SERL8, BAK1-6, TMS10L	SERK-like gene 8, bri1-associated receptor kinase 1 (BAK1) homologue 6, TMS10-Like, Thermo-Sensitive Genic Male Sterile 10-like		tms10l, ms10l-1, ms10l-2	Biochemical character, Reproductive organ - Pollination, fertilization, fertility - Male sterility	TO:0000067 - genic male sterility-thermo sensitive, TO:0000421 - pollen fertility
100382237	1	Zm00001eb084530	AT5G07400	Os04g0403400	forkhead-associated domain-containing protein / FHA domain-containing protein	NA		Tyrosyl-DNA phosphodiesterase family protein			Biochemical character, Tolerance and resistance - Stress tolerance	TO:0000276 - drought tolerance
100240693	1	Zm00001eb256700	AT1G54210	Os06g0205000	Ubiquitin-like superfamily protein	APG12	OsATG12, Atg12	autophagy 12, AUTOPHAGY RELATED12
100240693	1	Zm00001eb256700	AT3G13970	Os06g0205000	Ubiquitin-like superfamily protein	APG12	OsATG12, Atg12	autophagy 12, AUTOPHAGY RELATED12
100282533	1	Zm00001eb431140	AT5G21040	Os04g0619700	F-box protein 2	FBX2	OsWD40-110, OsFbox233, Os_F0069	F-box protein 233
100170238	1	Zm00001eb301540	AT4G02610	Os07g0182100	Aldolase-type TIM barrel family protein	NA	OsTSA, pOsTSA, TSbeta	putative OsTSA, alpha-subunit of tryptophan synthase, tryptophan synthase alpha chain	_		Biochemical character, Tolerance and resistance - Stress tolerance	TO:0000160 - UV light sensitivity
100170238	1	Zm00001eb301540	AT3G54640	Os07g0182100	tryptophan synthase alpha chain	TRP3	OsTSA, pOsTSA, TSbeta	putative OsTSA, alpha-subunit of tryptophan synthase, tryptophan synthase alpha chain	_		Biochemical character, Tolerance and resistance - Stress tolerance	TO:0000160 - UV light sensitivity
100280758	1	Zm00001eb022330	AT3G51470	Os10g0541200	Protein phosphatase 2C family protein	NA	OsPP113	Protein phosphatase 113
103637972	1	Zm00001eb374580	AT2G07680	Os06g0184700	multidrug resistance-associated protein 11	ATMRP11	OsABCC12, OsMRP12	ABC transporter superfamily ABCC subgroup member 12, multidrug resistance-associated protein 12	MULTIDRUG RESISTANCE-ASSOCIATED PROTEIN 12
100384731	1	Zm00001eb109510	AT1G08980	Os04g0117900	amidase 1	AMI1	OsAMI2, AMI2, OsAMI1, AMI1	amidase 2			Biochemical character	TO:0000615 - abscisic acid sensitivity
100384731	1	Zm00001eb109510	AT1G08980	Os04g0118100	amidase 1	AMI1	OsAMI1, AMI1	AMI1-like protein, Amidase 1			Biochemical character
100272659	1	Zm00001eb261920	AT2G03590	Os12g0503000	ureide permease 1	ATUPS1	OsUPS1	ureide permease1	UREIDE PERMEASE 1		Biochemical character, Tolerance and resistance - Stress tolerance	TO:0000011 - nitrogen sensitivity
100272659	1	Zm00001eb261920	AT2G03520	Os12g0503000	ureide permease 4	ATUPS4	OsUPS1	ureide permease1	UREIDE PERMEASE 1		Biochemical character, Tolerance and resistance - Stress tolerance	TO:0000011 - nitrogen sensitivity
100272659	1	Zm00001eb261920	AT2G03600	Os12g0503000	ureide permease 3	ATUPS3	OsUPS1	ureide permease1	UREIDE PERMEASE 1		Biochemical character, Tolerance and resistance - Stress tolerance	TO:0000011 - nitrogen sensitivity
100272659	1	Zm00001eb261920	AT2G03530	Os12g0503000	ureide permease 2	ATUPS2	OsUPS1	ureide permease1	UREIDE PERMEASE 1		Biochemical character, Tolerance and resistance - Stress tolerance	TO:0000011 - nitrogen sensitivity
100272659	1	Zm00001eb261920	AT1G26440	Os12g0503000	ureide permease 5	ATUPS5	OsUPS1	ureide permease1	UREIDE PERMEASE 1		Biochemical character, Tolerance and resistance - Stress tolerance	TO:0000011 - nitrogen sensitivity
100502393	1	Zm00001eb182260	AT1G59750	Os02g0557200	auxin response factor 1	ARF1	OsARF7	auxin response factor-7, auxin response factor 7	AUXIN RESPONSE FACTOR 7		Other	TO:0002693 - gravity response trait
100501706	1	Zm00001eb015710	AT5G49720	Os03g0329500	glycosyl hydrolase 9A1	ATGH9A1	OsCel9D, Cel9D, OsGLU1, OsGH9A1, GH9A1	Endoglucanase 9, Endo-1, 4-beta glucanase 9, glycoside hydrolase OsGH9A1, glycoside hydrolase 9A1	CELLULASE 9D		Biochemical character
100383702	1	Zm00001eb014850	AT4G16250	Os03g0309200	phytochrome D	PHYD	phyB, PHYB1, OsPHYB, OsphyB, OsYHB, YHB, OsPHYB/OsYHB	PhytochromeB, Phytochrome B	PHYTOCHROME B	phyb, osphyB, phyB-1, phyB-2, phyB-3, phyB-4, phyB-5, phyB-6	Biochemical character, Vegetative organ - Leaf, Vegetative organ - Culm, Vegetative organ - Root, Reproductive organ - Heading date, Coloration - Chlorophyll, Tolerance and resistance - Stress tolerance, Character as QTL - Yield and productivity	TO:0000207 - plant height, TO:0002715 - chloroplast development trait, TO:0000346 - tiller number, TO:0000524 - submergence tolerance, TO:0002710 - root shape, TO:0002685 - crown root number, TO:0000586 - seminal root length, TO:0000135 - leaf length, TO:0000158 - red light sensitivity, TO:0000137 - days to heading, TO:0000495 - chlorophyll content, TO:0000298 - chlorophyll ratio, TO:0000326 - le…
100383702	1	Zm00001eb014850	AT2G18790	Os03g0309200	phytochrome B	HY3	phyB, PHYB1, OsPHYB, OsphyB, OsYHB, YHB, OsPHYB/OsYHB	PhytochromeB, Phytochrome B	PHYTOCHROME B	phyb, osphyB, phyB-1, phyB-2, phyB-3, phyB-4, phyB-5, phyB-6	Biochemical character, Vegetative organ - Leaf, Vegetative organ - Culm, Vegetative organ - Root, Reproductive organ - Heading date, Coloration - Chlorophyll, Tolerance and resistance - Stress tolerance, Character as QTL - Yield and productivity	TO:0000207 - plant height, TO:0002715 - chloroplast development trait, TO:0000346 - tiller number, TO:0000524 - submergence tolerance, TO:0002710 - root shape, TO:0002685 - crown root number, TO:0000586 - seminal root length, TO:0000135 - leaf length, TO:0000158 - red light sensitivity, TO:0000137 - days to heading, TO:0000495 - chlorophyll content, TO:0000298 - chlorophyll ratio, TO:0000326 - le…
100274573	1	Zm00001eb294580	AT2G21520	Os05g0545000	Sec14p-like phosphatidylinositol transfer family protein	NA	OsSNDP6, SNDP6	Sec14-nodulin domain-containing protein 6, Sec14-nodulin domain protein 6			Biochemical character
100274573	1	Zm00001eb294580	AT1G19650	Os05g0545000	Sec14p-like phosphatidylinositol transfer family protein	NA	OsSNDP6, SNDP6	Sec14-nodulin domain-containing protein 6, Sec14-nodulin domain protein 6			Biochemical character
100274573	1	Zm00001eb294580	AT4G39170	Os05g0545000	Sec14p-like phosphatidylinositol transfer family protein	NA	OsSNDP6, SNDP6	Sec14-nodulin domain-containing protein 6, Sec14-nodulin domain protein 6			Biochemical character
100274573	1	Zm00001eb294580	AT1G75370	Os05g0545000	Sec14p-like phosphatidylinositol transfer family protein	NA	OsSNDP6, SNDP6	Sec14-nodulin domain-containing protein 6, Sec14-nodulin domain protein 6			Biochemical character
100273918	1	Zm00001eb135940	AT1G16670	Os12g0611100	Protein kinase superfamily protein	NA	OsRLCK373	Receptor-like Cytoplasmic Kinase 373	RECEPTOR-LIKE CYTOPLASMIC KINASE 373		Reproductive organ - panicle, Seed, Tolerance and resistance - Disease resistance, Tolerance and resistance - Stress tolerance	TO:0006001 - salt tolerance, TO:0000653 - seed development trait, TO:0000621 - inflorescence development trait, TO:0000276 - drought tolerance, TO:0000074 - blast disease
100193230	1	Zm00001eb431310	AT1G11650	Os04g0625800	RNA-binding (RRM/RBD/RNP motifs) family protein	ATRBP45B	OsRBP-L	RNA-Binding Protein L	RNA-BINDING PROTEIN L
100193230	1	Zm00001eb431310	AT4G27000	Os04g0625800	RNA-binding (RRM/RBD/RNP motifs) family protein	ATRBP45C	OsRBP-L	RNA-Binding Protein L	RNA-BINDING PROTEIN L
100193230	1	Zm00001eb431310	AT5G54900	Os04g0625800	RNA-binding protein 45A	ATRBP45A	OsRBP-L	RNA-Binding Protein L	RNA-BINDING PROTEIN L
100136826	1	Zm00001eb274200	AT4G38570	Os02g0123600	probable CDP-diacylglycerol--inositol 3-phosphatidyltransferase 2	PIS2
100136826	1	Zm00001eb274200	AT1G68000	Os02g0123600	phosphatidylinositol synthase 1	ATPIS
103653150	1	Zm00001eb174100	AT2G23140	Os08g0110500	RING/U-box superfamily protein with ARM repeat domain	NA	OsPUB15, PUB15	plant U-box-containing protein 15, U-box protein 15			Biochemical character
100216585	1	Zm00001eb004660	AT2G26400	Os03g0161800	acireductone dioxygenase 3	ARD	Sip2A, ARD 2, ARD2, OsARD2, OsARD, IDI1	submergence-induced protein 2A, 1, 2-dihydroxy-3-keto-5-methylthiopentene dioxygenase 2, Aci-reductone dioxygenase 2, Submergence-induced protein 2A, acireductone dioxygenase 2, submergence-induced protein2A, aci-reductone-dioxygenase-like protein, Fe-deficiency-induced protein 1	SUBMERGENCE-INDUCED PROTEIN 2A		Tolerance and resistance - Stress tolerance	TO:0000224 - iron sensitivity, TO:0000351 - zinc sensitivity
100216585	1	Zm00001eb004660	AT4G14716	Os03g0161800	acireductone dioxygenase 1	ARD1	Sip2A, ARD 2, ARD2, OsARD2, OsARD, IDI1	submergence-induced protein 2A, 1, 2-dihydroxy-3-keto-5-methylthiopentene dioxygenase 2, Aci-reductone dioxygenase 2, Submergence-induced protein 2A, acireductone dioxygenase 2, submergence-induced protein2A, aci-reductone-dioxygenase-like protein, Fe-deficiency-induced protein 1	SUBMERGENCE-INDUCED PROTEIN 2A		Tolerance and resistance - Stress tolerance	TO:0000224 - iron sensitivity, TO:0000351 - zinc sensitivity
100216585	1	Zm00001eb004660	AT4G14710	Os03g0161800	RmlC-like cupins superfamily protein	ATARD2	Sip2A, ARD 2, ARD2, OsARD2, OsARD, IDI1	submergence-induced protein 2A, 1, 2-dihydroxy-3-keto-5-methylthiopentene dioxygenase 2, Aci-reductone dioxygenase 2, Submergence-induced protein 2A, acireductone dioxygenase 2, submergence-induced protein2A, aci-reductone-dioxygenase-like protein, Fe-deficiency-induced protein 1	SUBMERGENCE-INDUCED PROTEIN 2A		Tolerance and resistance - Stress tolerance	TO:0000224 - iron sensitivity, TO:0000351 - zinc sensitivity
541780	1	Zm00001eb293780	AT1G74310	Os05g0519700	heat shock protein 101	ATHSP101	Oshsp101, OsHSP101, ClpB-cyt, OsClpB-cyt, ClpB-C/Hsp100, OsClpB-C	Heat shock protein 101, class I Clp ATPase B-CYT, Clp-B cytoplasmic, Heat shock protein 101, ClpB/Hsp100 cytoplasmic isoform	HEAT SHOCK PROTEIN 101		Tolerance and resistance - Stress tolerance	TO:0000259 - heat tolerance
541780	1	Zm00001eb293780	AT4G14670	Os05g0519700	casein lytic proteinase B2	CLPB2	Oshsp101, OsHSP101, ClpB-cyt, OsClpB-cyt, ClpB-C/Hsp100, OsClpB-C	Heat shock protein 101, class I Clp ATPase B-CYT, Clp-B cytoplasmic, Heat shock protein 101, ClpB/Hsp100 cytoplasmic isoform	HEAT SHOCK PROTEIN 101		Tolerance and resistance - Stress tolerance	TO:0000259 - heat tolerance
103648225	1	Zm00001eb116410	AT5G62610	Os07g0193800	basic helix-loop-helix (bHLH) DNA-binding superfamily protein	NA	OsbHLH094, bHLH094, bHLH94	basic helix-loop-helix protein 094
103648225	1	Zm00001eb116410	AT1G59640	Os07g0193800	BIG PETAL P	BPE	OsbHLH094, bHLH094, bHLH94	basic helix-loop-helix protein 094
100192674	1	Zm00001eb326680	AT5G15440	Os07g0598200	EID1-like 1	EDL1	Os_F0793
100192674	1	Zm00001eb326680	AT5G39360	Os07g0598200	EID1-like 2	EDL2	Os_F0793
103626099	1	Zm00001eb220240	AT1G33250	Os10g0516600	Protein of unknown function (DUF604)	NA	OsSTA247				Reproductive organ - Spikelet, flower, glume, awn
100272355	1	Zm00001eb176270	AT3G48330	Os08g0557000	protein-l-isoaspartate methyltransferase 1	ATPIMT1	OsPIMT1, OsPIMT1'	Protein repair L-isoaspartyl methyltransferase 1, PROTEIN L-ISOASPARTYL O-METHYLTRANSFERASE 1	PROTEIN REPAIR L-ISOASPARTYL METHYLTRANSFERASE 1		Biochemical character, Seed - Physiological traits - Longevity	TO:0000653 - seed development trait, TO:0000615 - abscisic acid sensitivity, TO:0000435 - seed longevity, TO:0000430 - germination rate, TO:0000345 - seed viability
100272355	1	Zm00001eb176270	AT5G50240	Os08g0557000	protein-l-isoaspartate methyltransferase 2	PIMT2	OsPIMT1, OsPIMT1'	Protein repair L-isoaspartyl methyltransferase 1, PROTEIN L-ISOASPARTYL O-METHYLTRANSFERASE 1	PROTEIN REPAIR L-ISOASPARTYL METHYLTRANSFERASE 1		Biochemical character, Seed - Physiological traits - Longevity	TO:0000653 - seed development trait, TO:0000615 - abscisic acid sensitivity, TO:0000435 - seed longevity, TO:0000430 - germination rate, TO:0000345 - seed viability
100273311	1	Zm00001eb152450	AT5G11520	Os01g0760600	aspartate aminotransferase 3	ASP3		Aspartate aminotransferase			Biochemical character
100272611	1	Zm00001eb211340	AT4G01880	Os03g0833200	methyltransferases	NA	OsTRM13, OsTrm13, TRM13, Trm13	Trm13p homolog			Biochemical character, Tolerance and resistance - Stress tolerance	TO:0000495 - chlorophyll content, TO:0006001 - salt tolerance, TO:0000615 - abscisic acid sensitivity, TO:0006002 - proline content
100286254	1	Zm00001eb309370	AT2G01060	Os09g0299200	myb-like HTH transcriptional regulator family protein	NA	OsMYBc, MYBc	MYB coiled-coil type transcription factor		osmybc	Tolerance and resistance - Stress tolerance, Other	TO:0006001 - salt tolerance
100273930	1	Zm00001eb122700	AT2G26700	Os01g0174700	AGC (cAMP-dependent, cGMP-dependent and protein kinase C) kinase family protein	PID2	OsPIDL	OsPINOID-like, OsPIDlike
100382364	1	Zm00001eb314610	AT1G05010	Os09g0451400	ethylene-forming enzyme	ACO4	OsACO1, ACO	ACC oxidase 1, ACC oxidase	AMINOCYCLOPROPANE-1-CARBOXYLIC ACID OXIDASE 1		Biochemical character, Tolerance and resistance - Stress tolerance
100382364	1	Zm00001eb314610	AT1G62380	Os09g0451400	ACC oxidase 2	ACO2	OsACO1, ACO	ACC oxidase 1, ACC oxidase	AMINOCYCLOPROPANE-1-CARBOXYLIC ACID OXIDASE 1		Biochemical character, Tolerance and resistance - Stress tolerance
100382364	1	Zm00001eb314610	AT1G12010	Os09g0451400	2-oxoglutarate (2OG) and Fe(II)-dependent oxygenase superfamily protein	NA	OsACO1, ACO	ACC oxidase 1, ACC oxidase	AMINOCYCLOPROPANE-1-CARBOXYLIC ACID OXIDASE 1		Biochemical character, Tolerance and resistance - Stress tolerance
100382364	1	Zm00001eb314610	AT1G05010	Os09g0451000	ethylene-forming enzyme	ACO4	OsACO2	ACC oxidase 2	AMINOCYCLOPROPANE-1-CARBOXYLIC ACID OXIDASE 2		Biochemical character, Tolerance and resistance - Stress tolerance	TO:0000163 - auxin sensitivity, TO:0000172 - jasmonic acid sensitivity, TO:0000615 - abscisic acid sensitivity
100382364	1	Zm00001eb314610	AT1G62380	Os09g0451000	ACC oxidase 2	ACO2	OsACO2	ACC oxidase 2	AMINOCYCLOPROPANE-1-CARBOXYLIC ACID OXIDASE 2		Biochemical character, Tolerance and resistance - Stress tolerance	TO:0000163 - auxin sensitivity, TO:0000172 - jasmonic acid sensitivity, TO:0000615 - abscisic acid sensitivity
100382364	1	Zm00001eb314610	AT1G12010	Os09g0451000	2-oxoglutarate (2OG) and Fe(II)-dependent oxygenase superfamily protein	NA	OsACO2	ACC oxidase 2	AMINOCYCLOPROPANE-1-CARBOXYLIC ACID OXIDASE 2		Biochemical character, Tolerance and resistance - Stress tolerance	TO:0000163 - auxin sensitivity, TO:0000172 - jasmonic acid sensitivity, TO:0000615 - abscisic acid sensitivity
100273554	1	Zm00001eb226120	AT4G37270	Os06g0690700	heavy metal atpase 1	ATHMA1	OsHMA1, osHMA1	heavy metal ATPase 1, heavy metal P-Type ATPase 1	HEAVY METAL ATPASE 1		Biochemical character
542600	1	Zm00001eb289700	AT3G46460	Os05g0460200	ubiquitin-conjugating enzyme 13	UBC13	OsUBC12	Ubiquitin-conjugating enzyme 12	UBIQUITIN-CONJUGATING ENZYME 12		Biochemical character, Tolerance and resistance - Stress tolerance	TO:0000615 - abscisic acid sensitivity, TO:0006001 - salt tolerance, TO:0000276 - drought tolerance
542600	1	Zm00001eb289700	AT3G55380	Os05g0460200	ubiquitin-conjugating enzyme 14	UBC14	OsUBC12	Ubiquitin-conjugating enzyme 12	UBIQUITIN-CONJUGATING ENZYME 12		Biochemical character, Tolerance and resistance - Stress tolerance	TO:0000615 - abscisic acid sensitivity, TO:0006001 - salt tolerance, TO:0000276 - drought tolerance
542600	1	Zm00001eb289700	AT5G59300	Os05g0460200	ubiquitin carrier protein 7	ATUBC7	OsUBC12	Ubiquitin-conjugating enzyme 12	UBIQUITIN-CONJUGATING ENZYME 12		Biochemical character, Tolerance and resistance - Stress tolerance	TO:0000615 - abscisic acid sensitivity, TO:0006001 - salt tolerance, TO:0000276 - drought tolerance
103626355	1	Zm00001eb226110	AT5G44750	Os06g0691000	DNA-directed DNA polymerases	ATREV1	Rev1				Biochemical character
103649941	1	Zm00001eb127370	AT4G01630	Os01g0249100	expansin A17	ATEXP17	OsEXPA9, OsEXP9, osaEXPa1.19	Rice expansin-9, Expansin-A9, Alpha-expansin-9	ALPHA-EXPANSIN 9
100381924	1	Zm00001eb152980	AT4G32910	Os01g0746200	K14304 - nuclear pore complex protein Nup85 (NUP85) (1 of 1)	NA	NUP85		NUCLEAR PORIN 85		Biochemical character
541699	1	Zm00001eb141930	AT3G02360	Os06g0111500	6-phosphogluconate dehydrogenase family protein	NA	Os6PGDH1, Os6PGDH, 6PGDH1, 6PGDH	6-phosphogluconate dehydrogenase 1, cytosolic 6PGDH			Biochemical character, Tolerance and resistance - Stress tolerance	TO:0006001 - salt tolerance
100273136	1	Zm00001eb333150	AT2G35580	Os01g0267300	Serine protease inhibitor (SERPIN) family protein	NA	OsSRP-QKG, OrysaZ12	serpin-Z12			Biochemical character
100273136	1	Zm00001eb333150	AT2G25240	Os01g0267300	Serine protease inhibitor (SERPIN) family protein	NA	OsSRP-QKG, OrysaZ12	serpin-Z12			Biochemical character
100273136	1	Zm00001eb333150	AT2G26390	Os01g0267300	Serine protease inhibitor (SERPIN) family protein	NA	OsSRP-QKG, OrysaZ12	serpin-Z12			Biochemical character
100273136	1	Zm00001eb333150	AT3G45220	Os01g0267300	Serine protease inhibitor (SERPIN) family protein	NA	OsSRP-QKG, OrysaZ12	serpin-Z12			Biochemical character
103650673	1	Zm00001eb139520	AT2G27230	Os12g0160400	transcription factor-related	LHW	OsbHLH150	basic helix-loop-helix protein 150
100191275	1	Zm00001eb368390	AT5G58560	Os01g0832000	Phosphatidate cytidylyltransferase family protein	NA	OsCDS5	Cytidinediphosphate-diacylglycerol synthase 5	CYTIDINEDIPHOSPHATE-DIACYLGLYCEROL SYNTHASE 5	cds5	Biochemical character, Vegetative organ - Leaf, Coloration - Chlorophyll, Tolerance and resistance - Stress tolerance	TO:0000326 - leaf color, TO:0002715 - chloroplast development trait, TO:0000095 - osmotic response sensitivity, TO:0000293 - chlorophyll-a content, TO:0000295 - chlorophyll-b content, TO:0000276 - drought tolerance
100284984	1	Zm00001eb048310	AT3G29090	Os10g0407000	pectin methylesterase 31	ATPME31	OsPME29	pectin methylesterase 29	PECTIN METHYLESTERASE 29		Biochemical character, Tolerance and resistance - Stress tolerance
100192112	1	Zm00001eb206230	AT5G22740	Os02g0192500	cellulose synthase-like A02	ATCSLA02	OsCslA1, OsCSLA1		CELLULOSE SYNTHASE LIKE A1		Biochemical character
107403159	1	Zm00001eb330910	AT1G76420	Os07g0684800	NAC (No Apical Meristem) domain transcriptional regulator superfamily protein	ANAC031	ONAC015, ONAC15, ONAC069, ONAC69	NAC domain-containing protein 015, NAC domain-containing protein 15, NAC domain-containing protein 69	NAC DOMAIN-CONTAINING PROTEIN 15		Other
100276776	1	Zm00001eb006400	AT5G64816	Os03g0185600	NA	NA	OsTHI26, OsTHION26, THION26	Thionin 26	THIONIN 26		Tolerance and resistance, Tolerance and resistance - Disease resistance, Tolerance and resistance - Stress tolerance	TO:0000236 - crop damage resistance, TO:0000175 - bacterial blight disease resistance, TO:0000259 - heat tolerance, TO:0000303 - cold tolerance
100273334	1	Zm00001eb028290	AT4G24760	Os12g0286600	alpha/beta-Hydrolases superfamily protein	NA	OsPOP23, POP23	Prolyl Oligopeptidase 23, PROLYL OLIGOPEPTIDASE 23			Biochemical character
100383040	1	Zm00001eb070770	AT1G64810	Os04g0615500	Arabidopsis thaliana protein of unknown function (DUF794)	APO1	OsISC39	Iron-sulfur cluster protein 39	IRON-SULFUR CLUSTER PROTEIN 39
100381505	1	Zm00001eb116810	AT1G16970	Os07g0184900	KU70 homolog	ATKU70	OsKu70, Ku70	rice homolog of Ku70, Ku70 homolog		osku70, osku70-1, osku70-2, ku70	Biochemical character, Reproductive organ - Pollination, fertilization, fertility - Meiosis, Tolerance and resistance - Stress tolerance, Reproductive organ - Pollination, fertilization, fertility - Sterility	TO:0000168 - abiotic stress trait, TO:0000485 - sterility related trait, TO:0000357 - growth and development trait
100283884	1	Zm00001eb142620	AT1G01630	Os01g0926800	Sec14p-like phosphatidylinositol transfer family protein	NA		sec14 like protein
103634267	1	Zm00001eb011980	AT3G46820	Os03g0268000	type one serine/threonine protein phosphatase 5	TOPP5	OsPP47, PP47	Protein phosphatase 47			Reproductive organ - Pollination, fertilization, fertility - Meiosis
103634267	1	Zm00001eb011980	AT5G59160	Os03g0268000	type one serine/threonine protein phosphatase 2	PPO	OsPP47, PP47	Protein phosphatase 47			Reproductive organ - Pollination, fertilization, fertility - Meiosis
103634267	1	Zm00001eb011980	AT2G39840	Os03g0268000	type one serine/threonine protein phosphatase 4	TOPP4	OsPP47, PP47	Protein phosphatase 47			Reproductive organ - Pollination, fertilization, fertility - Meiosis
103632825	1	Zm00001eb314240	AT1G54130	Os09g0442600	RELA/SPOT homolog 3	AT-RSH3					Biochemical character, Tolerance and resistance - Disease resistance	TO:0000074 - blast disease, TO:0000172 - jasmonic acid sensitivity
103632825	1	Zm00001eb314240	AT3G14050	Os09g0442600	RELA/SPOT homolog 2	AT-RSH2					Biochemical character, Tolerance and resistance - Disease resistance	TO:0000074 - blast disease, TO:0000172 - jasmonic acid sensitivity
100193097	1	Zm00001eb173330	AT1G22040	Os10g0363600	Galactose oxidase/kelch repeat superfamily protein	NA	OsFbox547, Os_F0119	F-box protein 547
100216718	1	Zm00001eb063280	AT5G15330	Os03g0827500	SPX domain gene 4	ATSPX4	OsSPX4, Os-SPX4	SPX (SYG/PHO81/XPR1) domain gene 4, SPX protein 4, SPX domain protein 4	SPX DOMAIN PROTEIN 4		Biochemical character, Tolerance and resistance - Stress tolerance	TO:0000168 - abiotic stress trait
100384745	1	Zm00001eb371100	AT2G25760	Os01g0744300	Protein kinase family protein	NA		casein kinase 1-gamma
542578	1	Zm00001eb368990	AT3G08590	Os01g0817700	Phosphoglycerate mutase, 2,3-bisphosphoglycerate-independent	NA	BPM	2, 3-bisphosphoglycerate-independent phosphoglycerate mutase			Biochemical character, Seed, Tolerance and resistance - Stress tolerance	TO:0006001 - salt tolerance, TO:0000237 - water stress trait
542578	1	Zm00001eb368990	AT1G09780	Os01g0817700	Phosphoglycerate mutase, 2,3-bisphosphoglycerate-independent	NA	BPM	2, 3-bisphosphoglycerate-independent phosphoglycerate mutase			Biochemical character, Seed, Tolerance and resistance - Stress tolerance	TO:0006001 - salt tolerance, TO:0000237 - water stress trait
103638392	1	Zm00001eb382320	AT4G36550	Os06g0480000	ARM repeat superfamily protein	NA	OsPUB74	plant U-box-containing protein 74, U-box protein 74			Biochemical character
103633542	1	Zm00001eb330230	AT4G23640	Os07g0669700	Potassium transporter family protein	ATKT3	OsHAK7	High-affinity Potassium(K+) Transporter 7, Potassium transporter 7	HIGH-AFFINITY POTASSIUM(K+) TRANSPORTER 7		Biochemical character, Tolerance and resistance - Stress tolerance
100274107	1	Zm00001eb017460	AT3G23540	Os03g0359000	alpha/beta-Hydrolases superfamily protein	NA	OsPOP8, POP8	Prolyl Oligopeptidase 8, PROLYL OLIGOPEPTIDASE 8			Biochemical character
100274107	1	Zm00001eb017460	AT4G14290	Os03g0359000	alpha/beta-Hydrolases superfamily protein	NA	OsPOP8, POP8	Prolyl Oligopeptidase 8, PROLYL OLIGOPEPTIDASE 8			Biochemical character
100383367	1	Zm00001eb311560	AT1G60160	Os09g0376900	Potassium transporter family protein	NA	OsHAK23	High-affinity Potassium(K+) Transporter 23, Potassium transporter 23	HIGH-AFFINITY POTASSIUM(K+) TRANSPORTER 23		Biochemical character
100274231	1	Zm00001eb011650	AT3G09010	Os03g0264300	Protein kinase superfamily protein	NA	OsRLCK106	Receptor-like Cytoplasmic Kinase 106	RECEPTOR-LIKE CYTOPLASMIC KINASE 106		Tolerance and resistance - Stress tolerance	TO:0000303 - cold tolerance, TO:0006001 - salt tolerance, TO:0000276 - drought tolerance
103639008	1	Zm00001eb392460	AT5G64240	Os03g0389100	metacaspase 3	AtMC3	OsMC8	Metacaspase 8	METACASPASE 8		Biochemical character, Tolerance and resistance - Disease resistance, Tolerance and resistance - Stress tolerance	TO:0000276 - drought tolerance, TO:0006001 - salt tolerance, TO:0000175 - bacterial blight disease resistance, TO:0000255 - sheath blight disease resistance, TO:0000074 - blast disease
103636595	1	Zm00001eb369880	AT1G61140	Os01g0779400	SNF2 domain-containing protein / helicase domain-containing protein / zinc finger protein-related	EDA16	OsDLN22	DLN repressor 22, DLN motif protein 22	DLN REPRESSOR 22
103636595	1	Zm00001eb369880	AT1G11100	Os01g0779400	SNF2 domain-containing protein / helicase domain-containing protein / zinc finger protein-related	NA	OsDLN22	DLN repressor 22, DLN motif protein 22	DLN REPRESSOR 22
100281739	1	Zm00001eb113030	AT3G26810	Os11g0515500	auxin signaling F-box 2	AFB2	Os_F0720, FBL55, OsFBL55	F-Box domain and LRR-containing protein 55			Tolerance and resistance - Disease resistance	TO:0000255 - sheath blight disease resistance
100281739	1	Zm00001eb113030	AT1G12820	Os11g0515500	auxin signaling F-box 3	AFB3	Os_F0720, FBL55, OsFBL55	F-Box domain and LRR-containing protein 55			Tolerance and resistance - Disease resistance	TO:0000255 - sheath blight disease resistance
103625739	1	Zm00001eb211330	AT5G49580	Os03g0832900	Chaperone DnaJ-domain superfamily protein	NA	OsDjC38	DnaJ domain protein C38			Tolerance and resistance - Stress tolerance
103626260	1	Zm00001eb223920	AT5G09410	Os10g0375600	ethylene induced calmodulin binding protein	CAMTA1		CaM-binding transcription factor homolog, OsCBT homolog, CBT homolog			Other
103626260	1	Zm00001eb223920	AT2G22300	Os10g0375600	signal responsive 1	CAMTA3		CaM-binding transcription factor homolog, OsCBT homolog, CBT homolog			Other
103626260	1	Zm00001eb223920	AT5G64220	Os10g0375600	Calmodulin-binding transcription activator protein with CG-1 and Ankyrin domains	NA		CaM-binding transcription factor homolog, OsCBT homolog, CBT homolog			Other
100240694	1	Zm00001eb105850	AT1G62040	Os07g0512200	Ubiquitin-like superfamily protein	ATG8C	Atg8, OsAtg8, APG8, OsATG8a, Atg8a	autophagy 8, autophagy 8a, AUTOPHAGY ASSOCIATED GENE 8A, OsAuTophaGy8a, AUTOPHAGY RELATED8a			Biochemical character
100193715	1	Zm00001eb388840	AT3G46290	Os06g0334300	hercules receptor kinase 1	HERK1	OsCrRLK1L14	Catharanthus roseus receptor-like kinase1-like kinase 14			Tolerance and resistance - Stress tolerance	TO:0000276 - drought tolerance
100193715	1	Zm00001eb388840	AT2G39360	Os06g0334300	Protein kinase superfamily protein	NA	OsCrRLK1L14	Catharanthus roseus receptor-like kinase1-like kinase 14			Tolerance and resistance - Stress tolerance	TO:0000276 - drought tolerance
100193715	1	Zm00001eb388840	AT5G59700	Os06g0334300	Protein kinase superfamily protein	NA	OsCrRLK1L14	Catharanthus roseus receptor-like kinase1-like kinase 14			Tolerance and resistance - Stress tolerance	TO:0000276 - drought tolerance
541800	1	Zm00001eb249020	AT4G24120	Os02g0650300	YELLOW STRIPE like 1	ATYSL1	OsYSL15, OsYs7	rice YSL (yellow stripe-like) gene 15, Iron-phytosiderophore transporter YSL15, Protein YELLOW STRIPE LIKE 15, ferric Fe-DMA transporter OsYSL15, yellow stripe 1-like transporter 15	IRON-PHYTOSIDEROPHORE TRANSPORTER YSL15		Biochemical character, Tolerance and resistance - Stress tolerance	TO:0000224 - iron sensitivity, TO:0000351 - zinc sensitivity, TO:0000166 - gibberellic acid sensitivity
541800	1	Zm00001eb249020	AT5G53550	Os02g0650300	YELLOW STRIPE like 3	ATYSL3	OsYSL15, OsYs7	rice YSL (yellow stripe-like) gene 15, Iron-phytosiderophore transporter YSL15, Protein YELLOW STRIPE LIKE 15, ferric Fe-DMA transporter OsYSL15, yellow stripe 1-like transporter 15	IRON-PHYTOSIDEROPHORE TRANSPORTER YSL15		Biochemical character, Tolerance and resistance - Stress tolerance	TO:0000224 - iron sensitivity, TO:0000351 - zinc sensitivity, TO:0000166 - gibberellic acid sensitivity
541800	1	Zm00001eb249020	AT5G24380	Os02g0650300	YELLOW STRIPE like 2	ATYSL2	OsYSL15, OsYs7	rice YSL (yellow stripe-like) gene 15, Iron-phytosiderophore transporter YSL15, Protein YELLOW STRIPE LIKE 15, ferric Fe-DMA transporter OsYSL15, yellow stripe 1-like transporter 15	IRON-PHYTOSIDEROPHORE TRANSPORTER YSL15		Biochemical character, Tolerance and resistance - Stress tolerance	TO:0000224 - iron sensitivity, TO:0000351 - zinc sensitivity, TO:0000166 - gibberellic acid sensitivity
103630048	1	Zm00001eb282350	AT2G37340	Os05g0162600	arginine/serine-rich zinc knuckle-containing protein 33	ATRSZ33	Os-RS2Z39, OsRS2Z39, Os-RSZ39, OsRSZ39	RS domain with zinc knuckle protein 39, RSZ subfamily protein 39, RS2Z subfamily protein 39	_
103630048	1	Zm00001eb282350	AT3G53500	Os05g0162600	RNA-binding (RRM/RBD/RNP motifs) family protein with retrovirus zinc finger-like domain	RSZ32	Os-RS2Z39, OsRS2Z39, Os-RSZ39, OsRSZ39	RS domain with zinc knuckle protein 39, RSZ subfamily protein 39, RS2Z subfamily protein 39	_
100191757	1	Zm00001eb195480	AT1G08490	Os12g0287300	chloroplastic NIFS-like cysteine desulfurase	ATCPNIFS	OsISC2	Iron-sulfur cluster protein 2	IRON-SULFUR CLUSTER PROTEIN 2		Biochemical character
100191954	1	Zm00001eb188370	AT1G47270	Os02g0705300	tubby like protein 6	AtTLP6	OsTLP8, OsTLP8a, OsTLP8b, OsTLP8c, OsTLP8d, OsTLP5, OsFbox107, Os_F0446	tubby-like protein 8, tubby-like protein 5, F-box protein 107			Tolerance and resistance - Disease resistance
100191954	1	Zm00001eb188370	AT2G18280	Os02g0705300	tubby like protein 2	AtTLP2	OsTLP8, OsTLP8a, OsTLP8b, OsTLP8c, OsTLP8d, OsTLP5, OsFbox107, Os_F0446	tubby-like protein 8, tubby-like protein 5, F-box protein 107			Tolerance and resistance - Disease resistance
100196928	1	Zm00001eb418610	AT5G52640	Os04g0107900	heat shock protein 90.1	ATHS83	Hsp90, OsHSP90.1	Heat shock protein 90.1			Tolerance and resistance - Stress tolerance	TO:0000259 - heat tolerance, TO:0000303 - cold tolerance
100191441	1	Zm00001eb211350	AT3G60030	Os03g0833300	squamosa promoter-binding protein-like 12	SPL12	OsSPL6, DLN106, DLN106a, DLN106b, OsDLN106, OsDLN106a, OsDLN106b	Squamosa promoter-binding-like protein 6, DLN repressor 106, DLN motif protein 106	RICE SQUAMOSA PROMOTER-BINDING-LIKE PROTEIN 6		Other
100191441	1	Zm00001eb211350	AT2G47070	Os03g0833300	squamosa promoter binding protein-like 1	SPL1	OsSPL6, DLN106, DLN106a, DLN106b, OsDLN106, OsDLN106a, OsDLN106b	Squamosa promoter-binding-like protein 6, DLN repressor 106, DLN motif protein 106	RICE SQUAMOSA PROMOTER-BINDING-LIKE PROTEIN 6		Other
103637851	1	Zm00001eb372660	AT1G36060	Os06g0222400	Integrase-type DNA-binding superfamily protein	NA	OsERF#120, OsERF120, AP2/EREBP#105, AP2/EREBP105	ethylene response factor 120, APETALA2/ethylene-responsive element binding protein 105	ETHYLENE RESPONSE FACTOR 120		Other
100281696	1	Zm00001eb099090	AT3G48090	Os09g0392100	alpha/beta-Hydrolases superfamily protein	ATEDS1	OsEDS1	enhanced disease susceptibility 1, ENHANCED DISEASE SUSCEPTIBILITY1, Arabidopsis EDS1 homolog		oseds1	Biochemical character, Tolerance and resistance, Tolerance and resistance - Disease resistance, Tolerance and resistance - Insect resistance	TO:0000175 - bacterial blight disease resistance, TO:0000203 - bacterial leaf streak disease resistance, TO:0000424 - brown planthopper resistance, TO:0000315 - bacterial disease resistance
100281696	1	Zm00001eb099090	AT3G48080	Os09g0392100	alpha/beta-Hydrolases superfamily protein	NA	OsEDS1	enhanced disease susceptibility 1, ENHANCED DISEASE SUSCEPTIBILITY1, Arabidopsis EDS1 homolog		oseds1	Biochemical character, Tolerance and resistance, Tolerance and resistance - Disease resistance, Tolerance and resistance - Insect resistance	TO:0000175 - bacterial blight disease resistance, TO:0000203 - bacterial leaf streak disease resistance, TO:0000424 - brown planthopper resistance, TO:0000315 - bacterial disease resistance
100383586	1	Zm00001eb406440	AT5G19160	Os11g0148200	TRICHOME BIREFRINGENCE-LIKE 11	TBL11	OsTBL22, TBL22	trichome birefringence-like 22			Biochemical character
100383586	1	Zm00001eb406440	AT3G06080	Os11g0148200	Plant protein of unknown function (DUF828)	TBL10	OsTBL22, TBL22	trichome birefringence-like 22			Biochemical character
100383586	1	Zm00001eb406440	AT5G19160	Os12g0145400	TRICHOME BIREFRINGENCE-LIKE 11	TBL11	OsTBL23, TBL23	trichome birefringence-like 23			Biochemical character
100383586	1	Zm00001eb406440	AT3G06080	Os12g0145400	Plant protein of unknown function (DUF828)	TBL10	OsTBL23, TBL23	trichome birefringence-like 23			Biochemical character
100282594	1	Zm00001eb295170	AT5G25510	Os05g0555100	Protein phosphatase 2A regulatory B subunit family protein	NA	OsPP2A-B'kappa, OsB'kappa, B'kappa-PP2A	protein phosphatase 2A B'kappa subunit, PP2A regulatory subunit B'kappa	PROTEIN PHOSPHATASE 2A REGULATORY SUBUNIT B' KAPPA	b'kappa-1, b'kappa-2	Tolerance and resistance - Stress tolerance	TO:0006001 - salt tolerance
100273107	1	Zm00001eb143150	AT5G50450	Os01g0921800	HCP-like superfamily protein with MYND-type zinc finger	NA	OsFbox052, OsFbox52, Os_F0755	F-box protein 52
100273107	1	Zm00001eb143150	AT1G67340	Os01g0921800	HCP-like superfamily protein with MYND-type zinc finger	NA	OsFbox052, OsFbox52, Os_F0755	F-box protein 52
100272720	1	Zm00001eb220880	AT4G04950	Os10g0500700	thioredoxin family protein	NA	OsGRX22, OsGRXS17, GRXS17	glutaredoxin 22, Glutaredoxin S17	GLUTAREDOXIN 22		Biochemical character, Tolerance and resistance - Stress tolerance	TO:0000615 - abscisic acid sensitivity, TO:0000163 - auxin sensitivity, TO:0006001 - salt tolerance, TO:0000522 - stomatal conductance, TO:0000136 - relative water content, TO:0000095 - osmotic response sensitivity, TO:0000276 - drought tolerance, TO:0000605 - hydrogen peroxide content
100272720	1	Zm00001eb220880	AT4G32580	Os10g0500700	Thioredoxin superfamily protein	NA	OsGRX22, OsGRXS17, GRXS17	glutaredoxin 22, Glutaredoxin S17	GLUTAREDOXIN 22		Biochemical character, Tolerance and resistance - Stress tolerance	TO:0000615 - abscisic acid sensitivity, TO:0000163 - auxin sensitivity, TO:0006001 - salt tolerance, TO:0000522 - stomatal conductance, TO:0000136 - relative water content, TO:0000095 - osmotic response sensitivity, TO:0000276 - drought tolerance, TO:0000605 - hydrogen peroxide content
732752	1	Zm00001eb291480	AT2G40880	Os05g0494200	cystatin A	ATCYSA	Oc2*, Oc2, OC-II, OC-III, OCII, OsCYS2	Oryzacystatin2, Cysteine proteinase inhibitor 2, Oryzacystatin-2, Oryzacystatin II, Oryzacystatin-II, Oryzacystatin-III	ORYZACYSTATIN 2		Biochemical character, Tolerance and resistance - Insect resistance	TO:0000054 - animal damage resistance
100273190	1	Zm00001eb133100	AT2G39060	Os12g0476200	Nodulin MtN3 family protein	NA	OsSWEET13, Xa25(t), Xa25, OsMtN3, Xa25/SWEET13, OsSWEET13/XA25	Xanthomonas oryzae pv. oryzae resistance 25, Xanthomonas oryzae pv. oryzae resistance-25, Xanthomonas campestris pv. oryzae resistance-25, nodulin MtN3 family protein, nodulin/SWEET13	SUGAR TRANSPORTER SWEET13	xa25	Biochemical character, Tolerance and resistance - Disease resistance, Tolerance and resistance - Stress tolerance	TO:0000175 - bacterial blight disease resistance, TO:0000276 - drought tolerance
100272683	1	Zm00001eb092230	AT2G01760	Os11g0157600	response regulator 14	ARR14	OsPRR59, Os-PRR59, Prr5, OsPRR5, OsCCT38	pseudo-response regulator 5, CCT domain-containing gene 38, CCT (CO, CO-LIKE and TOC1) domain protein 38, CCT domain protein 38
103627609	1	Zm00001eb251980	AT3G45870	Os02g0703900	nodulin MtN21 /EamA-like transporter family protein	NA	OsUMAMIT6	Usually Multiple Acids Move In and out Transporter 6	USUALLY MULTIPLE ACIDS MOVE IN AND OUT TRANSPORTER 6		Biochemical character
103627609	1	Zm00001eb251980	AT4G19185	Os02g0703900	nodulin MtN21 /EamA-like transporter family protein	NA	OsUMAMIT6	Usually Multiple Acids Move In and out Transporter 6	USUALLY MULTIPLE ACIDS MOVE IN AND OUT TRANSPORTER 6		Biochemical character
103627609	1	Zm00001eb251980	AT5G45370	Os02g0703900	nodulin MtN21 /EamA-like transporter family protein	NA	OsUMAMIT6	Usually Multiple Acids Move In and out Transporter 6	USUALLY MULTIPLE ACIDS MOVE IN AND OUT TRANSPORTER 6		Biochemical character
100383164	1	Zm00001eb056240	AT4G34350	Os03g0731900	4-hydroxy-3-methylbut-2-enyl diphosphate reductase	CLB6	OsHDR, OsIspH, IspH, OsHDR1, HDR1	1-hydroxy-2-methyl-2-(E)-butenyl 4-diphosphate reductase, HMBDP reductase, HMBPP reductase 1, 4-hydroxy-3-methylbut-2-enyl diphosphate reductase 1	HMBDP REDUCTASE		Biochemical character, Tolerance and resistance - Disease resistance, Tolerance and resistance - Stress tolerance	TO:0000075 - light sensitivity
100274355	1	Zm00001eb304530	AT3G02875	Os07g0249700	Peptidase M20/M25/M40 family protein	ILR1	OsILR1, ILR1	IAA-LEUCINE RESISTANT1, IAA-LEUCINE RESISTANT 1			Biochemical character
100274355	1	Zm00001eb304530	AT3G02875	Os07g0249700	Peptidase M20/M25/M40 family protein	ILR1	OsAH2	amidohydrolase 2	AMIDOHYDROLASE 2		Biochemical character, Tolerance and resistance - Stress tolerance
100384160	1	Zm00001eb211410	AT1G07230	Os03g0826600	non-specific phospholipase C1	NPC1	OsNPC1	Non-specific phospholipase C1	NON-SPECIFIC PHOSPHOLIPASE C1		Biochemical character, Vegetative organ - Culm, Seed - Physiological traits - Shattering, Tolerance and resistance - Stress tolerance	TO:0000303 - cold tolerance, TO:0000061 - node shattering, TO:0000473 - grain shattering, TO:0002641 - acid detergent fiber, TO:0006001 - salt tolerance, TO:0000276 - drought tolerance
103626750	1	Zm00001eb234720	AT5G50380	Os09g0347300	exocyst subunit exo70 family protein F1	ATEXO70F1	OsEXO70FX5, OsExo70FX5, OrysaFX5_Exo70	exocyst subunit EXO70 family protein FX5	EXOCYST SUBUNIT EXO70 FAMILY PROTEIN FX5
103626750	1	Zm00001eb234720	AT5G50380	Os08g0232700	exocyst subunit exo70 family protein F1	ATEXO70F1	OsEXO70FX4, OsExo70FX4, OrysaFX4_Exo70	exocyst subunit EXO70 family protein FX4	EXOCYST SUBUNIT EXO70 FAMILY PROTEIN FX4
100272601	1	Zm00001eb167310	AT3G47640	Os11g0601700	basic helix-loop-helix (bHLH) DNA-binding superfamily protein	PYE	OsbHLH061, OsbHLH61, bHLH061, bHLH61	basic helix-loop-helix protein 061	BASIC HELIX-LOOP-HELIX PROTEIN 61		Tolerance and resistance - Stress tolerance
100381711	1	Zm00001eb335470	AT1G18390	Os01g0136400	Protein kinase superfamily protein	NA	OsWAK1, WAK-1	Wall-Associated kinase 1	WALL-ASSOCIATED KINASE 1		Biochemical character
100381711	1	Zm00001eb335470	AT1G25390	Os01g0136400	Protein kinase superfamily protein	NA	OsWAK1, WAK-1	Wall-Associated kinase 1	WALL-ASSOCIATED KINASE 1		Biochemical character
100381711	1	Zm00001eb335470	AT1G66880	Os01g0136400	Protein kinase superfamily protein	NA	OsWAK1, WAK-1	Wall-Associated kinase 1	WALL-ASSOCIATED KINASE 1		Biochemical character
100381711	1	Zm00001eb335470	AT5G38210	Os01g0136400	Protein kinase family protein	NA	OsWAK1, WAK-1	Wall-Associated kinase 1	WALL-ASSOCIATED KINASE 1		Biochemical character
100193423	1	Zm00001eb232450	AT4G30200	Os02g0152500	vernalization5/VIN3-like	VEL1	OsLC2, OsVIL2, VIL2, OsVIL3	leaf inclination2, Leaf Inclination 2, VIN3-LIKE 2, VERNALIZATION INSENSITIVE 3-LIKE 2, VERNALIZATION INSENSITIVE 3-LIKE 3		lc2, lc2-1, lc2-2, lc2-3, osvil2, osvil2-1, osvil2-2	Reproductive organ - Heading date, Vegetative organ - Leaf, Character as QTL - Yield and productivity	TO:0000457 - total biomass yield, TO:0000206 - leaf angle, TO:0000137 - days to heading, TO:0000396 - grain yield, TO:0000615 - abscisic acid sensitivity, TO:0000447 - filled grain number, TO:0000547 - primary branch number, TO:0000557 - secondary branch number, TO:0000163 - auxin sensitivity, TO:0000166 - gibberellic acid sensitivity, TO:0002677 - brassinosteroid sensitivity, TO:0002616 - flower…
100193423	1	Zm00001eb232450	AT2G18880	Os02g0152500	vernalization5/VIN3-like	VEL2	OsLC2, OsVIL2, VIL2, OsVIL3	leaf inclination2, Leaf Inclination 2, VIN3-LIKE 2, VERNALIZATION INSENSITIVE 3-LIKE 2, VERNALIZATION INSENSITIVE 3-LIKE 3		lc2, lc2-1, lc2-2, lc2-3, osvil2, osvil2-1, osvil2-2	Reproductive organ - Heading date, Vegetative organ - Leaf, Character as QTL - Yield and productivity	TO:0000457 - total biomass yield, TO:0000206 - leaf angle, TO:0000137 - days to heading, TO:0000396 - grain yield, TO:0000615 - abscisic acid sensitivity, TO:0000447 - filled grain number, TO:0000547 - primary branch number, TO:0000557 - secondary branch number, TO:0000163 - auxin sensitivity, TO:0000166 - gibberellic acid sensitivity, TO:0002677 - brassinosteroid sensitivity, TO:0002616 - flower…
100193423	1	Zm00001eb232450	AT5G57380	Os02g0152500	Fibronectin type III domain-containing protein	VIN3	OsLC2, OsVIL2, VIL2, OsVIL3	leaf inclination2, Leaf Inclination 2, VIN3-LIKE 2, VERNALIZATION INSENSITIVE 3-LIKE 2, VERNALIZATION INSENSITIVE 3-LIKE 3		lc2, lc2-1, lc2-2, lc2-3, osvil2, osvil2-1, osvil2-2	Reproductive organ - Heading date, Vegetative organ - Leaf, Character as QTL - Yield and productivity	TO:0000457 - total biomass yield, TO:0000206 - leaf angle, TO:0000137 - days to heading, TO:0000396 - grain yield, TO:0000615 - abscisic acid sensitivity, TO:0000447 - filled grain number, TO:0000547 - primary branch number, TO:0000557 - secondary branch number, TO:0000163 - auxin sensitivity, TO:0000166 - gibberellic acid sensitivity, TO:0002677 - brassinosteroid sensitivity, TO:0002616 - flower…
100191325	1	Zm00001eb128690	AT3G56740	Os01g0268800	Ubiquitin-associated (UBA) protein	NA	OsRhmbd2, RHMBD2	Rhomboid 2, RHOMBOID 2			Biochemical character
100191325	1	Zm00001eb128690	AT2G41160	Os01g0268800	Ubiquitin-associated (UBA) protein	NA	OsRhmbd2, RHMBD2	Rhomboid 2, RHOMBOID 2			Biochemical character
100273589	1	Zm00001eb220390	AT4G36220	Os10g0512400	ferulic acid 5-hydroxylase 1	CYP84A1	OsF5H1, F5H1, OsCAld5H1, CAld5H1, CYP84A5, OsCYP84A5	ferulate 5-hydroxylase 1, Coniferaldehyde 5-hydroxylase 1			Biochemical character	TO:0000731 - lignin content, TO:0000621 - inflorescence development trait, TO:0006036 - stem elongation, TO:0000180 - spikelet fertility, TO:0000576 - stem length, TO:0000733 - lignin biosynthesis trait
100273589	1	Zm00001eb220390	AT5G04330	Os10g0512400	Cytochrome P450 superfamily protein	NA	OsF5H1, F5H1, OsCAld5H1, CAld5H1, CYP84A5, OsCYP84A5	ferulate 5-hydroxylase 1, Coniferaldehyde 5-hydroxylase 1			Biochemical character	TO:0000731 - lignin content, TO:0000621 - inflorescence development trait, TO:0006036 - stem elongation, TO:0000180 - spikelet fertility, TO:0000576 - stem length, TO:0000733 - lignin biosynthesis trait
100273589	1	Zm00001eb220390	AT4G36220	Os03g0112900	ferulic acid 5-hydroxylase 1	CYP84A1	OsF5HL2, F5HL2, CYP84A6, OsCYP84A6, OsF5H1, F5H1	Ferulate-5-hydroxylase 2, ferule-5-hydroxylase-like 2, Cytochrome P450 84A6			Biochemical character, Vegetative organ - Leaf	TO:0000731 - lignin content, TO:0000733 - lignin biosynthesis trait
100273589	1	Zm00001eb220390	AT5G04330	Os03g0112900	Cytochrome P450 superfamily protein	NA	OsF5HL2, F5HL2, CYP84A6, OsCYP84A6, OsF5H1, F5H1	Ferulate-5-hydroxylase 2, ferule-5-hydroxylase-like 2, Cytochrome P450 84A6			Biochemical character, Vegetative organ - Leaf	TO:0000731 - lignin content, TO:0000733 - lignin biosynthesis trait
103641784	1	Zm00001eb425310	AT1G24330	Os04g0489800	ARM repeat superfamily protein	NA	OsPUB27	plant U-box-containing protein 27, U-box protein 27			Biochemical character
103641784	1	Zm00001eb425310	AT1G67530	Os04g0489800	ARM repeat superfamily protein	NA	OsPUB27	plant U-box-containing protein 27, U-box protein 27			Biochemical character
103641784	1	Zm00001eb425310	AT1G27910	Os04g0489800	plant U-box 45	ATPUB45	OsPUB27	plant U-box-containing protein 27, U-box protein 27			Biochemical character
100191730	1	Zm00001eb226030	AT1G44350	Os06g0691400	IAA-leucine resistant (ILR)-like gene 6	ILL6	OsAH7	amidohydrolase 7	AMIDOHYDROLASE 7		Tolerance and resistance - Stress tolerance, Biochemical character	TO:0006001 - salt tolerance
103644014	1	Zm00001eb057490	AT5G35840	Os03g0752100	phytochrome C	PHYC	OsPHYC, OsPHYCa, OsPHYCb	PhytochromeC, Phytochrome C	PHYTOCHROME C	phyC-1	Biochemical character
100273626	1	Zm00001eb243350	AT2G30940	Os02g0549200	Protein kinase superfamily protein	NA	OsRLCK73	Receptor-like Cytoplasmic Kinase 73	RECEPTOR-LIKE CYTOPLASMIC KINASE 73
103641333	1	Zm00001eb417000	AT3G18640	Os08g0135800	Zinc finger C-x8-C-x5-C-x3-H type family protein	NA	OsC3H55	Zinc finger CCCH domain-containing protein 55	ZINC FINGER CCCH DOMAIN-CONTAINING PROTEIN 55		Other
542180	1	Zm00001eb222510	AT5G43360	Os10g0444700	phosphate transporter 1;3	ATPT4	OsPT8, PHT1-8, OsPht1;8, Pht1;8	Probable inorganic phosphate transporter 1-8	PHOSPHATE TRANSPORTER 8		Biochemical character, Vegetative organ - Culm, Vegetative organ - Root, Tolerance and resistance - Disease resistance, Tolerance and resistance - Stress tolerance	TO:0000043 - root anatomy and morphology trait, TO:0000175 - bacterial blight disease resistance, TO:0000074 - blast disease, TO:0000163 - auxin sensitivity, TO:0000615 - abscisic acid sensitivity, TO:0000102 - phosphorus sensitivity
542180	1	Zm00001eb222510	AT2G38940	Os10g0444700	phosphate transporter 1;4	ATPT2	OsPT8, PHT1-8, OsPht1;8, Pht1;8	Probable inorganic phosphate transporter 1-8	PHOSPHATE TRANSPORTER 8		Biochemical character, Vegetative organ - Culm, Vegetative organ - Root, Tolerance and resistance - Disease resistance, Tolerance and resistance - Stress tolerance	TO:0000043 - root anatomy and morphology trait, TO:0000175 - bacterial blight disease resistance, TO:0000074 - blast disease, TO:0000163 - auxin sensitivity, TO:0000615 - abscisic acid sensitivity, TO:0000102 - phosphorus sensitivity
542180	1	Zm00001eb222510	AT2G32830	Os10g0444700	phosphate transporter 1;5	PHT1;5	OsPT8, PHT1-8, OsPht1;8, Pht1;8	Probable inorganic phosphate transporter 1-8	PHOSPHATE TRANSPORTER 8		Biochemical character, Vegetative organ - Culm, Vegetative organ - Root, Tolerance and resistance - Disease resistance, Tolerance and resistance - Stress tolerance	TO:0000043 - root anatomy and morphology trait, TO:0000175 - bacterial blight disease resistance, TO:0000074 - blast disease, TO:0000163 - auxin sensitivity, TO:0000615 - abscisic acid sensitivity, TO:0000102 - phosphorus sensitivity
542180	1	Zm00001eb222510	AT3G54700	Os10g0444700	phosphate transporter 1;7	PHT1;7	OsPT8, PHT1-8, OsPht1;8, Pht1;8	Probable inorganic phosphate transporter 1-8	PHOSPHATE TRANSPORTER 8		Biochemical character, Vegetative organ - Culm, Vegetative organ - Root, Tolerance and resistance - Disease resistance, Tolerance and resistance - Stress tolerance	TO:0000043 - root anatomy and morphology trait, TO:0000175 - bacterial blight disease resistance, TO:0000074 - blast disease, TO:0000163 - auxin sensitivity, TO:0000615 - abscisic acid sensitivity, TO:0000102 - phosphorus sensitivity
542180	1	Zm00001eb222510	AT5G43370	Os10g0444700	phosphate transporter 2	APT1	OsPT8, PHT1-8, OsPht1;8, Pht1;8	Probable inorganic phosphate transporter 1-8	PHOSPHATE TRANSPORTER 8		Biochemical character, Vegetative organ - Culm, Vegetative organ - Root, Tolerance and resistance - Disease resistance, Tolerance and resistance - Stress tolerance	TO:0000043 - root anatomy and morphology trait, TO:0000175 - bacterial blight disease resistance, TO:0000074 - blast disease, TO:0000163 - auxin sensitivity, TO:0000615 - abscisic acid sensitivity, TO:0000102 - phosphorus sensitivity
542180	1	Zm00001eb222510	AT5G43350	Os10g0444700	phosphate transporter 1;1	ATPT1	OsPT8, PHT1-8, OsPht1;8, Pht1;8	Probable inorganic phosphate transporter 1-8	PHOSPHATE TRANSPORTER 8		Biochemical character, Vegetative organ - Culm, Vegetative organ - Root, Tolerance and resistance - Disease resistance, Tolerance and resistance - Stress tolerance	TO:0000043 - root anatomy and morphology trait, TO:0000175 - bacterial blight disease resistance, TO:0000074 - blast disease, TO:0000163 - auxin sensitivity, TO:0000615 - abscisic acid sensitivity, TO:0000102 - phosphorus sensitivity
541710	1	Zm00001eb138190	AT5G20850	Os12g0497300	RAS associated with diabetes protein 51	ATRAD51	OsRad51A2, OsRAD51		DNA REPAIR PROTEIN RAD51A2	rad51a2	Biochemical character, Tolerance and resistance - Stress tolerance
100382324	1	Zm00001eb175840	AT3G10490	Os08g0562200	NAC domain containing protein 52	ANAC051	ONAC040, ONAC40, ONAC054, ONAC54, OsNTL5, NTL5	NAC domain-containing protein 040, NAC domain-containing protein 40, NAC domain-containing protein 54, NAC membrane-bound transcription factor 5, NAC MTF5, membrane-bound NAC-like TF 5	NAC DOMAIN-CONTAINING PROTEIN 40		Reproductive organ - Heading date, Tolerance and resistance - Stress tolerance, Other	TO:0000276 - drought tolerance, TO:0006001 - salt tolerance, TO:0000655 - leaf development trait
100382324	1	Zm00001eb175840	AT5G04410	Os08g0562200	NAC domain containing protein 2	anac078	ONAC040, ONAC40, ONAC054, ONAC54, OsNTL5, NTL5	NAC domain-containing protein 040, NAC domain-containing protein 40, NAC domain-containing protein 54, NAC membrane-bound transcription factor 5, NAC MTF5, membrane-bound NAC-like TF 5	NAC DOMAIN-CONTAINING PROTEIN 40		Reproductive organ - Heading date, Tolerance and resistance - Stress tolerance, Other	TO:0000276 - drought tolerance, TO:0006001 - salt tolerance, TO:0000655 - leaf development trait
100382324	1	Zm00001eb175840	AT3G10480	Os08g0562200	NAC domain containing protein 50	ANAC050	ONAC040, ONAC40, ONAC054, ONAC54, OsNTL5, NTL5	NAC domain-containing protein 040, NAC domain-containing protein 40, NAC domain-containing protein 54, NAC membrane-bound transcription factor 5, NAC MTF5, membrane-bound NAC-like TF 5	NAC DOMAIN-CONTAINING PROTEIN 40		Reproductive organ - Heading date, Tolerance and resistance - Stress tolerance, Other	TO:0000276 - drought tolerance, TO:0006001 - salt tolerance, TO:0000655 - leaf development trait
100382324	1	Zm00001eb175840	AT3G10500	Os08g0562200	NAC domain containing protein 53	anac053	ONAC040, ONAC40, ONAC054, ONAC54, OsNTL5, NTL5	NAC domain-containing protein 040, NAC domain-containing protein 40, NAC domain-containing protein 54, NAC membrane-bound transcription factor 5, NAC MTF5, membrane-bound NAC-like TF 5	NAC DOMAIN-CONTAINING PROTEIN 40		Reproductive organ - Heading date, Tolerance and resistance - Stress tolerance, Other	TO:0000276 - drought tolerance, TO:0006001 - salt tolerance, TO:0000655 - leaf development trait
542172	1	Zm00001eb127670	AT1G02620	Os01g0254000	Ras-related small GTP-binding family protein	NA	OsARL1d, ARL1d, OsSar1c, Sar1c	ARF-like protein 1d, \secretion-associated, Ras-related protein1c\""	SECRETION-ASSOCIATED, RAS-RELATED PROTEIN 1C		Seed - Morphological traits, Seed - Physiological traits - Dormancy, Seed - Physiological traits - Storage substances	TO:0000202 - germination ratio, TO:0000390 - grain core percent white, TO:0000100 - shrunken endosperm, TO:0000104 - floury endosperm, TO:0000490 - protein composition related trait, TO:0002653 - endosperm storage protein content
100192061	1	Zm00001eb297970	AT5G01220	Os07g0100300	sulfoquinovosyldiacylglycerol 2	SQD2	OsSQD2.1	sulfoquinovosyl transferase-like protein 2.1, Sulfoquinovosyldiacylglycerol synthase 2.1	SULFOQUINOVOSYLDIACYLGLYCEROL SYNTHASE 2.1	sqd2.1, sqd2.1-1, sqd2.1-2	Biochemical character, Tolerance and resistance - Stress tolerance	TO:0006001 - salt tolerance, TO:0000276 - drought tolerance, TO:0000095 - osmotic response sensitivity, TO:0002657 - oxidative stress
100282613	1	Zm00001eb178960	AT1G67180	Os08g0414200	zinc finger (C3HC4-type RING finger) family protein / BRCT domain-containing protein	NA	OsRFP	RING finger protein			Tolerance and resistance - Stress tolerance, Other
100502470	1	Zm00001eb405230	AT2G35110	Os08g0544500	transcription activators	GRL	OsLPL3, DS8, OsDS8	less pronounced lobe epidermal cell3, NCK-associated protein 1 (NAP1)-like protein, drought sensitive 8		lpl3-1, ds8	Reproductive organ - Pollination, fertilization, fertility, Vegetative organ - Leaf, Tolerance and resistance - Stress tolerance, Vegetative organ - Culm	TO:0000566 - stomatal frequency, TO:0000420 - fertility related trait, TO:0002667 - abscisic acid content, TO:0000520 - stomatal closure rate, TO:0000276 - drought tolerance, TO:0000207 - plant height
100272746	1	Zm00001eb168440	AT4G20020	Os11g0216400	PTHR31346:SF5 - DAG-LIKE PROTEIN (1 of 2)	NA	OsMORF1	multiple organellar RNA editing factor 1	MULTIPLE ORGANELLAR RNA EDITING FACTOR 1		Tolerance and resistance - Stress tolerance	TO:0006001 - salt tolerance, TO:0000303 - cold tolerance
100272746	1	Zm00001eb168440	AT4G20020	Os11g0216400	NA	NA	OsMORF1	multiple organellar RNA editing factor 1	MULTIPLE ORGANELLAR RNA EDITING FACTOR 1		Tolerance and resistance - Stress tolerance	TO:0006001 - salt tolerance, TO:0000303 - cold tolerance
100272746	1	Zm00001eb168440	AT5G44780	Os11g0216400	PTHR31346:SF5 - DAG-LIKE PROTEIN (1 of 2)	NA	OsMORF1	multiple organellar RNA editing factor 1	MULTIPLE ORGANELLAR RNA EDITING FACTOR 1		Tolerance and resistance - Stress tolerance	TO:0006001 - salt tolerance, TO:0000303 - cold tolerance
103626964	1	Zm00001eb237930	AT3G61590	Os02g0260200	Galactose oxidase/kelch repeat superfamily protein	HS	EP3/LP, LP, OsLP, OsFbox076, OsFbox76, Os_F0106, OsEP3	LARGER PANICLE, F-box protein 76	ep3, lp		Reproductive organ - Panicle, Mode of branching, Character as QTL - Yield and productivity	TO:0000050 - inflorescence branching, TO:0000396 - grain yield, TO:0002759 - grain number
103639636	1	Zm00001eb404640	AT4G00720	Os10g0521700	shaggy-like protein kinase 32	ASKTHETA	OsSK31/OsGSK9, OsSK31, OsGSK9, SK31, GSK9	GSK3/SHAGGY-Like Kinase 31, GSK3-like Kinase 9			Biochemical character, Tolerance and resistance - Stress tolerance	TO:0000021 - copper sensitivity
103639636	1	Zm00001eb404640	AT3G61160	Os10g0521700	Protein kinase superfamily protein	NA	OsSK31/OsGSK9, OsSK31, OsGSK9, SK31, GSK9	GSK3/SHAGGY-Like Kinase 31, GSK3-like Kinase 9			Biochemical character, Tolerance and resistance - Stress tolerance	TO:0000021 - copper sensitivity
100127531	1	Zm00001eb216610	AT1G14920	Os03g0707600	GRAS family transcription factor family protein	GAI	slr1-1, slr1, slr, GAI, OsGAI, OsSLR1, Os SLR1, OsRGA1, OsGRAS-18, OsGRAS-18, GRAS-18, GRAS18	slender rice1-1, slender rice, Giberellin-insensitive gene homolog, DELLA protein SLR1, Protein SLENDER RICE1, Gibberellic acid-insensitive mutant protein, Slender Rice 1, SLENDER 1, SLENDER1, GRAS protein 18	DELLA PROTEIN SLR1	slr1-1, Slr1-d1, Slr1-d3, slr1, slr1-6	Tolerance and resistance - Stress tolerance, Vegetative organ - Culm, Tolerance and resistance - Disease resistance	TO:0000112 - disease resistance, TO:0000286 - submergence sensitivity, TO:0000017 - anatomy and morphology related trait, TO:0000303 - cold tolerance, TO:0000576 - stem length, TO:0000401 - plant growth hormone sensitivity, TO:0000227 - root length, TO:0000145 - internode length, TO:0000492 - leaf shape, TO:0000207 - plant height, TO:0000084 - root number, TO:0006001 - salt tolerance, TO:0000166 …
100127531	1	Zm00001eb216610	AT1G66350	Os03g0707600	RGA-like 1	RGL	slr1-1, slr1, slr, GAI, OsGAI, OsSLR1, Os SLR1, OsRGA1, OsGRAS-18, OsGRAS-18, GRAS-18, GRAS18	slender rice1-1, slender rice, Giberellin-insensitive gene homolog, DELLA protein SLR1, Protein SLENDER RICE1, Gibberellic acid-insensitive mutant protein, Slender Rice 1, SLENDER 1, SLENDER1, GRAS protein 18	DELLA PROTEIN SLR1	slr1-1, Slr1-d1, Slr1-d3, slr1, slr1-6	Tolerance and resistance - Stress tolerance, Vegetative organ - Culm, Tolerance and resistance - Disease resistance	TO:0000112 - disease resistance, TO:0000286 - submergence sensitivity, TO:0000017 - anatomy and morphology related trait, TO:0000303 - cold tolerance, TO:0000576 - stem length, TO:0000401 - plant growth hormone sensitivity, TO:0000227 - root length, TO:0000145 - internode length, TO:0000492 - leaf shape, TO:0000207 - plant height, TO:0000084 - root number, TO:0006001 - salt tolerance, TO:0000166 …
100127531	1	Zm00001eb216610	AT3G03450	Os03g0707600	RGA-like 2	RGL2	slr1-1, slr1, slr, GAI, OsGAI, OsSLR1, Os SLR1, OsRGA1, OsGRAS-18, OsGRAS-18, GRAS-18, GRAS18	slender rice1-1, slender rice, Giberellin-insensitive gene homolog, DELLA protein SLR1, Protein SLENDER RICE1, Gibberellic acid-insensitive mutant protein, Slender Rice 1, SLENDER 1, SLENDER1, GRAS protein 18	DELLA PROTEIN SLR1	slr1-1, Slr1-d1, Slr1-d3, slr1, slr1-6	Tolerance and resistance - Stress tolerance, Vegetative organ - Culm, Tolerance and resistance - Disease resistance	TO:0000112 - disease resistance, TO:0000286 - submergence sensitivity, TO:0000017 - anatomy and morphology related trait, TO:0000303 - cold tolerance, TO:0000576 - stem length, TO:0000401 - plant growth hormone sensitivity, TO:0000227 - root length, TO:0000145 - internode length, TO:0000492 - leaf shape, TO:0000207 - plant height, TO:0000084 - root number, TO:0006001 - salt tolerance, TO:0000166 …
100127531	1	Zm00001eb216610	AT2G01570	Os03g0707600	GRAS family transcription factor family protein	RGA	slr1-1, slr1, slr, GAI, OsGAI, OsSLR1, Os SLR1, OsRGA1, OsGRAS-18, OsGRAS-18, GRAS-18, GRAS18	slender rice1-1, slender rice, Giberellin-insensitive gene homolog, DELLA protein SLR1, Protein SLENDER RICE1, Gibberellic acid-insensitive mutant protein, Slender Rice 1, SLENDER 1, SLENDER1, GRAS protein 18	DELLA PROTEIN SLR1	slr1-1, Slr1-d1, Slr1-d3, slr1, slr1-6	Tolerance and resistance - Stress tolerance, Vegetative organ - Culm, Tolerance and resistance - Disease resistance	TO:0000112 - disease resistance, TO:0000286 - submergence sensitivity, TO:0000017 - anatomy and morphology related trait, TO:0000303 - cold tolerance, TO:0000576 - stem length, TO:0000401 - plant growth hormone sensitivity, TO:0000227 - root length, TO:0000145 - internode length, TO:0000492 - leaf shape, TO:0000207 - plant height, TO:0000084 - root number, TO:0006001 - salt tolerance, TO:0000166 …
100127531	1	Zm00001eb216610	AT5G17490	Os03g0707600	RGA-like protein 3	RGL3	slr1-1, slr1, slr, GAI, OsGAI, OsSLR1, Os SLR1, OsRGA1, OsGRAS-18, OsGRAS-18, GRAS-18, GRAS18	slender rice1-1, slender rice, Giberellin-insensitive gene homolog, DELLA protein SLR1, Protein SLENDER RICE1, Gibberellic acid-insensitive mutant protein, Slender Rice 1, SLENDER 1, SLENDER1, GRAS protein 18	DELLA PROTEIN SLR1	slr1-1, Slr1-d1, Slr1-d3, slr1, slr1-6	Tolerance and resistance - Stress tolerance, Vegetative organ - Culm, Tolerance and resistance - Disease resistance	TO:0000112 - disease resistance, TO:0000286 - submergence sensitivity, TO:0000017 - anatomy and morphology related trait, TO:0000303 - cold tolerance, TO:0000576 - stem length, TO:0000401 - plant growth hormone sensitivity, TO:0000227 - root length, TO:0000145 - internode length, TO:0000492 - leaf shape, TO:0000207 - plant height, TO:0000084 - root number, TO:0006001 - salt tolerance, TO:0000166 …
100192535	1	Zm00001eb067610	AT5G24940	Os04g0659500	Protein phosphatase 2C family protein	NA	OsPP2C45, PP2C45, OsPP70	protein phosphatase 2C45, protein phosphatase 2C 45, protein phosphatase 70
100192535	1	Zm00001eb067610	AT5G10740	Os04g0659500	Protein phosphatase 2C family protein	NA	OsPP2C45, PP2C45, OsPP70	protein phosphatase 2C45, protein phosphatase 2C 45, protein phosphatase 70
100192535	1	Zm00001eb067610	AT4G31750	Os04g0659500	HOPW1-1-interacting 2	WIN2	OsPP2C45, PP2C45, OsPP70	protein phosphatase 2C45, protein phosphatase 2C 45, protein phosphatase 70
100193789	1	Zm00001eb278450	AT1G17280	Os06g0193000	ubiquitin-conjugating enzyme 34	UBC34	OsUBC46	Ubiquitin-conjugating enzyme 46	UBIQUITIN-CONJUGATING ENZYME 46		Biochemical character	TO:0000615 - abscisic acid sensitivity, TO:0000653 - seed development trait
100193789	1	Zm00001eb278450	AT5G50430	Os06g0193000	ubiquitin-conjugating enzyme 33	UBC33	OsUBC46	Ubiquitin-conjugating enzyme 46	UBIQUITIN-CONJUGATING ENZYME 46		Biochemical character	TO:0000615 - abscisic acid sensitivity, TO:0000653 - seed development trait
103643604	1	Zm00001eb048790	AT2G25680	Os08g0101500	molybdate transporter 1	MOT1	OsSultr5;2, OsSul5;2, Os-MOT1;1, OsMOT1;1, MOT1;1, qGMo8	sulphate transporter 5;2, MOLYBDATE TRANSPORTER1;1, MOLYBDATE TRANSPORTER 1;1	_	osmot1;1	Tolerance and resistance - Stress tolerance, Tolerance and resistance, Biochemical character	TO:0000303 - cold tolerance, TO:0000025 - molybdenum sensitivity, TO:0000034 - chromium sensitivity, TO:0000653 - seed development trait, TO:0000276 - drought tolerance, TO:0006001 - salt tolerance
542740	1	Zm00001eb152160	AT3G03190	Os01g0353400	glutathione S-transferase F11	ATGSTF11	OsGSTF11, OsGST4		PHI GLUTATHIONE S-TRANSFERASE 11	osgst4	Biochemical character, Tolerance and resistance - Stress tolerance	TO:0002657 - oxidative stress, TO:0006001 - salt tolerance
542740	1	Zm00001eb152160	AT5G17220	Os01g0353400	glutathione S-transferase phi 12	ATGSTF12	OsGSTF11, OsGST4		PHI GLUTATHIONE S-TRANSFERASE 11	osgst4	Biochemical character, Tolerance and resistance - Stress tolerance	TO:0002657 - oxidative stress, TO:0006001 - salt tolerance
542740	1	Zm00001eb152160	AT3G03190	Os01g0369700	glutathione S-transferase F11	ATGSTF11	OsGSTF5, OsGST F5	Glutathione transferase I, Phi-class glutathione S-transferase F5, phi class GST F5	PHI GLUTATHIONE S-TRANSFERASE 5		Biochemical character, Tolerance and resistance - Insect resistance	TO:0000424 - brown planthopper resistance
542740	1	Zm00001eb152160	AT5G17220	Os01g0369700	glutathione S-transferase phi 12	ATGSTF12	OsGSTF5, OsGST F5	Glutathione transferase I, Phi-class glutathione S-transferase F5, phi class GST F5	PHI GLUTATHIONE S-TRANSFERASE 5		Biochemical character, Tolerance and resistance - Insect resistance	TO:0000424 - brown planthopper resistance
100274292	1	Zm00001eb126900	AT2G39050	Os01g0104400	hydroxyproline-rich glycoprotein family protein	NA	OsEULS3	EUL-related lectin S3	EUL-RELATED LECTIN S3		Tolerance and resistance - Disease resistance, Tolerance and resistance - Stress tolerance	TO:0000615 - abscisic acid sensitivity, TO:0006001 - salt tolerance, TO:0000172 - jasmonic acid sensitivity, TO:0000074 - blast disease
100501180	1	Zm00001eb207960	AT5G35380	Os02g0152300	Protein kinase protein with adenine nucleotide alpha hydrolases-like domain	NA	OsRLCK61	Receptor-like Cytoplasmic Kinase 61	RECEPTOR-LIKE CYTOPLASMIC KINASE 61		Tolerance and resistance - Disease resistance	TO:0000175 - bacterial blight disease resistance
100384722	1	Zm00001eb120890	AT3G13730	Os01g0197100	cytochrome P450, family 90, subfamily D, polypeptide 1	CYP90D1	d2, dwf2, CYP90D2, D2/CYP90D2, OsD2, SMG11, OsSMG11, D2/SMG11	ebisu dwarf, dwarf-2, cytochrome P450 CYP90D2, Ebisu dwarf/Dwarf2, Dwarf2, SMALL GRAIN 11	C-23 HYDROXYLASE	d2, d2-1, d2-2, d2-3, smg11	Vegetative organ - Leaf, Vegetative organ - Culm, Seed - Morphological traits - Grain shape, Tolerance and resistance - Disease resistance, Character as QTL - Yield and productivity	TO:0000382 - 1000-seed weight, TO:0000396 - grain yield, TO:0002759 - grain number, TO:0000397 - grain size, TO:0000567 - tiller angle, TO:0000132 - basal internode diameter, TO:0000207 - plant height, TO:0000299 - leaf lamina color, TO:0000135 - leaf length, TO:0000391 - seed size, TO:0002677 - brassinosteroid sensitivity, TO:0000172 - jasmonic acid sensitivity, TO:0000040 - panicle length, TO:0…
100278982	1	Zm00001eb065720	AT1G01740	Os04g0684200	Protein kinase protein with tetratricopeptide repeat domain	NA	OsRLCK173, OsBSK3, BSK3	Receptor-like Cytoplasmic Kinase 173, BR-signaling kinase 3, brassinosteroid-signaling kinase 3, brassinosteroid-SIGNALING KINASE 3	RECEPTOR-LIKE CYTOPLASMIC KINASE 173		Reproductive organ - panicle, Tolerance and resistance - Disease resistance	TO:0000074 - blast disease, TO:0000175 - bacterial blight disease resistance, TO:0000621 - inflorescence development trait, TO:0002677 - brassinosteroid sensitivity
100278982	1	Zm00001eb065720	AT4G00710	Os04g0684200	BR-signaling kinase 3	BSK3	OsRLCK173, OsBSK3, BSK3	Receptor-like Cytoplasmic Kinase 173, BR-signaling kinase 3, brassinosteroid-signaling kinase 3, brassinosteroid-SIGNALING KINASE 3	RECEPTOR-LIKE CYTOPLASMIC KINASE 173		Reproductive organ - panicle, Tolerance and resistance - Disease resistance	TO:0000074 - blast disease, TO:0000175 - bacterial blight disease resistance, TO:0000621 - inflorescence development trait, TO:0002677 - brassinosteroid sensitivity
100280507	1	Zm00001eb085680	AT3G48530	Os04g0382300	SNF1-related protein kinase regulatory subunit gamma 1	KING1	OsCBSCBS3	cystathionine b-synthase domain containing protein OsCBSCBS3, CBS domain containing protein OsCBSCBS3	_		Biochemical character
100193479	1	Zm00001eb248650	AT1G27630	Os02g0438200	cyclin T 1;3	CYCT1;3	CycT1;1, CycT1;os;1, Orysa;CycT1;1, CYCT1	T-type cyclin 1;1	CYCLIN-T1-1		Biochemical character
100285782	1	Zm00001eb110370	AT3G56660	Os07g0644100	basic region/leucine zipper motif protein 49	BZIP49	OsbZIP60, bZIP60	b-ZIP transcription factor 60	b-ZIP TRANSCRIPTION FACTOR 60		Tolerance and resistance - Stress tolerance, Other	TO:0000432 - temperature response trait
100274352	1	Zm00001eb006870	AT2G22310	Os03g0190800	ubiquitin-specific protease 4	ATUBP4	OsUBP2-2, OsUBP4, UBP4	ubiquitin-specific processing protease 2-2, Ubiquitin-specific protease 4	UBIQUITIN-SPECIFIC PROCESSING PROTEASE 2-2		Biochemical character
100274352	1	Zm00001eb006870	AT4G39910	Os03g0190800	ubiquitin-specific protease 3	ATUBP3	OsUBP2-2, OsUBP4, UBP4	ubiquitin-specific processing protease 2-2, Ubiquitin-specific protease 4	UBIQUITIN-SPECIFIC PROCESSING PROTEASE 2-2		Biochemical character
100283605	1	Zm00001eb428370	AT4G17950	Os04g0589900	AT hook motif DNA-binding family protein	NA	OsAHP1
100283605	1	Zm00001eb428370	AT5G46640	Os04g0589900	AT hook motif DNA-binding family protein	NA	OsAHP1
100283270	1	Zm00001eb228290	AT5G27280	Os06g0724400	Zim17-type zinc finger protein	NA	OsDNLZ1, DNLZ1	DNL type zinc finger domain-containing protein 1
541919	1	Zm00001eb013520	AT5G54960	Os03g0293500	pyruvate decarboxylase-2	PDC2	pdc2*, pdc2	pyruvate decarboxylase-2, Pyruvate decarboxylase isozyme 2	PYRUVATE DECARBOXYLASE 2		Biochemical character, Tolerance and resistance - Stress tolerance	TO:0000021 - copper sensitivity
541919	1	Zm00001eb013520	AT5G01320	Os03g0293500	Thiamine pyrophosphate dependent pyruvate decarboxylase family protein	NA	pdc2*, pdc2	pyruvate decarboxylase-2, Pyruvate decarboxylase isozyme 2	PYRUVATE DECARBOXYLASE 2		Biochemical character, Tolerance and resistance - Stress tolerance	TO:0000021 - copper sensitivity
541919	1	Zm00001eb013520	AT5G01330	Os03g0293500	pyruvate decarboxylase-3	PDC3	pdc2*, pdc2	pyruvate decarboxylase-2, Pyruvate decarboxylase isozyme 2	PYRUVATE DECARBOXYLASE 2		Biochemical character, Tolerance and resistance - Stress tolerance	TO:0000021 - copper sensitivity
541919	1	Zm00001eb013520	AT4G33070	Os03g0293500	Thiamine pyrophosphate dependent pyruvate decarboxylase family protein	NA	pdc2*, pdc2	pyruvate decarboxylase-2, Pyruvate decarboxylase isozyme 2	PYRUVATE DECARBOXYLASE 2		Biochemical character, Tolerance and resistance - Stress tolerance	TO:0000021 - copper sensitivity
100281734	1	Zm00001eb078870	AT3G28600	Os12g0431100	P-loop containing nucleoside triphosphate hydrolases superfamily protein	NA		OsAAA-ATPase4, OsAAA-ATPase 4, AAA-ATPase4	AAA- ATPASE 4
100281734	1	Zm00001eb078870	AT3G28610	Os12g0431100	P-loop containing nucleoside triphosphate hydrolases superfamily protein	NA		OsAAA-ATPase4, OsAAA-ATPase 4, AAA-ATPase4	AAA- ATPASE 4
100281734	1	Zm00001eb078870	AT3G28570	Os12g0431100	P-loop containing nucleoside triphosphate hydrolases superfamily protein	NA		OsAAA-ATPase4, OsAAA-ATPase 4, AAA-ATPase4	AAA- ATPASE 4
100281734	1	Zm00001eb078870	AT5G40000	Os12g0431100	P-loop containing nucleoside triphosphate hydrolases superfamily protein	NA		OsAAA-ATPase4, OsAAA-ATPase 4, AAA-ATPase4	AAA- ATPASE 4
100281734	1	Zm00001eb078870	AT3G28600	Os12g0639200	P-loop containing nucleoside triphosphate hydrolases superfamily protein	NA		OsAAA-ATPase6, OsAAA-ATPase 6, AAA-ATPase6	AAA- ATPASE 6
100281734	1	Zm00001eb078870	AT3G28610	Os12g0639200	P-loop containing nucleoside triphosphate hydrolases superfamily protein	NA		OsAAA-ATPase6, OsAAA-ATPase 6, AAA-ATPase6	AAA- ATPASE 6
100281734	1	Zm00001eb078870	AT3G28570	Os12g0639200	P-loop containing nucleoside triphosphate hydrolases superfamily protein	NA		OsAAA-ATPase6, OsAAA-ATPase 6, AAA-ATPase6	AAA- ATPASE 6
100281734	1	Zm00001eb078870	AT5G40000	Os12g0639200	P-loop containing nucleoside triphosphate hydrolases superfamily protein	NA		OsAAA-ATPase6, OsAAA-ATPase 6, AAA-ATPase6	AAA- ATPASE 6
542576	1	Zm00001eb010530	AT4G27670	Os03g0245800	heat shock protein 21	HSP21	OsHSP26, Oshsp26, OsHSP26.7, HSP26.7	26kDa heat shock protein	26 KDA HEAT SHOCK PROTEIN		Tolerance and resistance - Stress tolerance	TO:0000259 - heat tolerance
100283176	1	Zm00001eb330890	AT2G39050	Os07g0684000	hydroxyproline-rich glycoprotein family protein	NA	OsEULS2	EUL-related lectin S2	EUL-RELATED LECTIN S2		Tolerance and resistance - Insect resistance, Tolerance and resistance - Stress tolerance	TO:0000615 - abscisic acid sensitivity, TO:0000276 - drought tolerance, TO:0006001 - salt tolerance, TO:0000384 - nematode damage resistance, TO:0000424 - brown planthopper resistance
103630362	1	Zm00001eb288110	AT3G02780	Os05g0413400	isopentenyl pyrophosphate:dimethylallyl pyrophosphate isomerase 2	IDI2	OsIPPI2	IPP isomerase 2, isopentenyl diphosphate isomerase 2	ISOPENTENYL DIPHOSPHATE ISOMERASE 2		Biochemical character, Tolerance and resistance - Stress tolerance	TO:0000075 - light sensitivity
103630362	1	Zm00001eb288110	AT5G16440	Os05g0413400	isopentenyl diphosphate isomerase 1	IPP1	OsIPPI2	IPP isomerase 2, isopentenyl diphosphate isomerase 2	ISOPENTENYL DIPHOSPHATE ISOMERASE 2		Biochemical character, Tolerance and resistance - Stress tolerance	TO:0000075 - light sensitivity
542212	1	Zm00001eb197410	AT5G38410	Os12g0291400	Ribulose bisphosphate carboxylase (small chain) family protein	NA	RbcS5, OsRBCS5, OsRbcS5	RuBisCO small subunit 5, Ribulose-1, 5-Bisphosphate Carboxylase/Oxygenase Small Subunit 5	RUBISCO SMALL SUBUNIT 5		Biochemical character, Tolerance and resistance - Stress tolerance	TO:0000011 - nitrogen sensitivity
542212	1	Zm00001eb197410	AT5G38430	Os12g0291400	Ribulose bisphosphate carboxylase (small chain) family protein	NA	RbcS5, OsRBCS5, OsRbcS5	RuBisCO small subunit 5, Ribulose-1, 5-Bisphosphate Carboxylase/Oxygenase Small Subunit 5	RUBISCO SMALL SUBUNIT 5		Biochemical character, Tolerance and resistance - Stress tolerance	TO:0000011 - nitrogen sensitivity
542212	1	Zm00001eb197410	AT1G67090	Os12g0291400	ribulose bisphosphate carboxylase small chain 1A	RBCS1A	RbcS5, OsRBCS5, OsRbcS5	RuBisCO small subunit 5, Ribulose-1, 5-Bisphosphate Carboxylase/Oxygenase Small Subunit 5	RUBISCO SMALL SUBUNIT 5		Biochemical character, Tolerance and resistance - Stress tolerance	TO:0000011 - nitrogen sensitivity
542212	1	Zm00001eb197410	AT5G38420	Os12g0291400	Ribulose bisphosphate carboxylase (small chain) family protein	NA	RbcS5, OsRBCS5, OsRbcS5	RuBisCO small subunit 5, Ribulose-1, 5-Bisphosphate Carboxylase/Oxygenase Small Subunit 5	RUBISCO SMALL SUBUNIT 5		Biochemical character, Tolerance and resistance - Stress tolerance	TO:0000011 - nitrogen sensitivity
542212	1	Zm00001eb197410	AT5G38410	Os12g0274700	Ribulose bisphosphate carboxylase (small chain) family protein	NA	rbcS, OsRbcS, RBCS-C, RbcS2, OsRBCS2, RbcS1, OsRbcS2, OsrbcS1	Small subunits of Rubisco, \Ribulose bisphosphate carboxylase small chain, chloroplastic\", RuBisCO small subunit, Ribulose bisphosphate carboxylase small chain C, RuBisCO small subunit C, RuBisCO small subunit 2, ribulose-1, 5-bisphosphate carboxylase/oxygenase small subunit, Ribulose-1, 5-Bisphosphate Carboxylase/Oxygenase Small Subunit 2, small subunit of ribulose-1, 5-bisphosphate carboxylase"	RUBISCO SMALL SUBUNIT		Biochemical character, Tolerance and resistance - Stress tolerance	TO:0000011 - nitrogen sensitivity
542212	1	Zm00001eb197410	AT5G38430	Os12g0274700	Ribulose bisphosphate carboxylase (small chain) family protein	NA	rbcS, OsRbcS, RBCS-C, RbcS2, OsRBCS2, RbcS1, OsRbcS2, OsrbcS1	Small subunits of Rubisco, \Ribulose bisphosphate carboxylase small chain, chloroplastic\", RuBisCO small subunit, Ribulose bisphosphate carboxylase small chain C, RuBisCO small subunit C, RuBisCO small subunit 2, ribulose-1, 5-bisphosphate carboxylase/oxygenase small subunit, Ribulose-1, 5-Bisphosphate Carboxylase/Oxygenase Small Subunit 2, small subunit of ribulose-1, 5-bisphosphate carboxylase"	RUBISCO SMALL SUBUNIT		Biochemical character, Tolerance and resistance - Stress tolerance	TO:0000011 - nitrogen sensitivity
542212	1	Zm00001eb197410	AT1G67090	Os12g0274700	ribulose bisphosphate carboxylase small chain 1A	RBCS1A	rbcS, OsRbcS, RBCS-C, RbcS2, OsRBCS2, RbcS1, OsRbcS2, OsrbcS1	Small subunits of Rubisco, \Ribulose bisphosphate carboxylase small chain, chloroplastic\", RuBisCO small subunit, Ribulose bisphosphate carboxylase small chain C, RuBisCO small subunit C, RuBisCO small subunit 2, ribulose-1, 5-bisphosphate carboxylase/oxygenase small subunit, Ribulose-1, 5-Bisphosphate Carboxylase/Oxygenase Small Subunit 2, small subunit of ribulose-1, 5-bisphosphate carboxylase"	RUBISCO SMALL SUBUNIT		Biochemical character, Tolerance and resistance - Stress tolerance	TO:0000011 - nitrogen sensitivity
542212	1	Zm00001eb197410	AT5G38420	Os12g0274700	Ribulose bisphosphate carboxylase (small chain) family protein	NA	rbcS, OsRbcS, RBCS-C, RbcS2, OsRBCS2, RbcS1, OsRbcS2, OsrbcS1	Small subunits of Rubisco, \Ribulose bisphosphate carboxylase small chain, chloroplastic\", RuBisCO small subunit, Ribulose bisphosphate carboxylase small chain C, RuBisCO small subunit C, RuBisCO small subunit 2, ribulose-1, 5-bisphosphate carboxylase/oxygenase small subunit, Ribulose-1, 5-Bisphosphate Carboxylase/Oxygenase Small Subunit 2, small subunit of ribulose-1, 5-bisphosphate carboxylase"	RUBISCO SMALL SUBUNIT		Biochemical character, Tolerance and resistance - Stress tolerance	TO:0000011 - nitrogen sensitivity
542212	1	Zm00001eb197410	AT5G38410	Os12g0292400	Ribulose bisphosphate carboxylase (small chain) family protein	NA	RbcS, RbcS4, OsRBCS4, OsRbcS4	nuclear encoded small subunit of ribulose-1, 5-bisphosphate carboxylase/oxygenase, RuBisCO small subunit 4, Ribulose-1, 5-Bisphosphate Carboxylase/Oxygenase Small Subunit 4	RUBISCO SMALL SUBUNIT 4		Biochemical character, Tolerance and resistance - Stress tolerance	TO:0000011 - nitrogen sensitivity, TO:0000167 - cytokinin sensitivity
542212	1	Zm00001eb197410	AT5G38430	Os12g0292400	Ribulose bisphosphate carboxylase (small chain) family protein	NA	RbcS, RbcS4, OsRBCS4, OsRbcS4	nuclear encoded small subunit of ribulose-1, 5-bisphosphate carboxylase/oxygenase, RuBisCO small subunit 4, Ribulose-1, 5-Bisphosphate Carboxylase/Oxygenase Small Subunit 4	RUBISCO SMALL SUBUNIT 4		Biochemical character, Tolerance and resistance - Stress tolerance	TO:0000011 - nitrogen sensitivity, TO:0000167 - cytokinin sensitivity
542212	1	Zm00001eb197410	AT1G67090	Os12g0292400	ribulose bisphosphate carboxylase small chain 1A	RBCS1A	RbcS, RbcS4, OsRBCS4, OsRbcS4	nuclear encoded small subunit of ribulose-1, 5-bisphosphate carboxylase/oxygenase, RuBisCO small subunit 4, Ribulose-1, 5-Bisphosphate Carboxylase/Oxygenase Small Subunit 4	RUBISCO SMALL SUBUNIT 4		Biochemical character, Tolerance and resistance - Stress tolerance	TO:0000011 - nitrogen sensitivity, TO:0000167 - cytokinin sensitivity
542212	1	Zm00001eb197410	AT5G38420	Os12g0292400	Ribulose bisphosphate carboxylase (small chain) family protein	NA	RbcS, RbcS4, OsRBCS4, OsRbcS4	nuclear encoded small subunit of ribulose-1, 5-bisphosphate carboxylase/oxygenase, RuBisCO small subunit 4, Ribulose-1, 5-Bisphosphate Carboxylase/Oxygenase Small Subunit 4	RUBISCO SMALL SUBUNIT 4		Biochemical character, Tolerance and resistance - Stress tolerance	TO:0000011 - nitrogen sensitivity, TO:0000167 - cytokinin sensitivity
542212	1	Zm00001eb197410	AT5G38410	Os12g0291100	Ribulose bisphosphate carboxylase (small chain) family protein	NA	RbcS3, OsRBCS3, OsRbcS3, rbcS	RuBisCO small subunit 3, Ribulose-1, 5-Bisphosphate Carboxylase/Oxygenase Small Subunit 3	RUBISCO SMALL SUBUNIT 3		Biochemical character, Tolerance and resistance - Stress tolerance	TO:0000011 - nitrogen sensitivity, TO:0000158 - red light sensitivity, TO:0000159 - blue light sensitivity
542212	1	Zm00001eb197410	AT5G38430	Os12g0291100	Ribulose bisphosphate carboxylase (small chain) family protein	NA	RbcS3, OsRBCS3, OsRbcS3, rbcS	RuBisCO small subunit 3, Ribulose-1, 5-Bisphosphate Carboxylase/Oxygenase Small Subunit 3	RUBISCO SMALL SUBUNIT 3		Biochemical character, Tolerance and resistance - Stress tolerance	TO:0000011 - nitrogen sensitivity, TO:0000158 - red light sensitivity, TO:0000159 - blue light sensitivity
542212	1	Zm00001eb197410	AT1G67090	Os12g0291100	ribulose bisphosphate carboxylase small chain 1A	RBCS1A	RbcS3, OsRBCS3, OsRbcS3, rbcS	RuBisCO small subunit 3, Ribulose-1, 5-Bisphosphate Carboxylase/Oxygenase Small Subunit 3	RUBISCO SMALL SUBUNIT 3		Biochemical character, Tolerance and resistance - Stress tolerance	TO:0000011 - nitrogen sensitivity, TO:0000158 - red light sensitivity, TO:0000159 - blue light sensitivity
542212	1	Zm00001eb197410	AT5G38420	Os12g0291100	Ribulose bisphosphate carboxylase (small chain) family protein	NA	RbcS3, OsRBCS3, OsRbcS3, rbcS	RuBisCO small subunit 3, Ribulose-1, 5-Bisphosphate Carboxylase/Oxygenase Small Subunit 3	RUBISCO SMALL SUBUNIT 3		Biochemical character, Tolerance and resistance - Stress tolerance	TO:0000011 - nitrogen sensitivity, TO:0000158 - red light sensitivity, TO:0000159 - blue light sensitivity
103639219	1	Zm00001eb396090	AT3G62390	Os03g0307700	TRICHOME BIREFRINGENCE-LIKE 6	TBL6	OsTBL28, TBL28	trichome birefringence-like 28			Biochemical character
100191719	1	Zm00001eb340170	AT2G42030	Os08g0162400	RING/U-box superfamily protein	NA	OsDLN204	DLN repressor 204, DLN motif protein 204	DLN REPRESSOR 204
100191719	1	Zm00001eb340170	AT3G58030	Os08g0162400	RING/U-box superfamily protein	NA	OsDLN204	DLN repressor 204, DLN motif protein 204	DLN REPRESSOR 204
100279221	1	Zm00001eb203570	AT2G20050	Os02g0281000	protein serine/threonine phosphatases;protein kinases;catalytics;cAMP-dependent protein kinase regulators;ATP binding;protein serine/threonine phosphatases	NA	OsPP23, PP23, PKG, OsPKG	Protein phosphatase 23, cGMP-Dependent Protein Kinase		pkg, pkg-1, pkg-2	Vegetative organ - Culm, Seed - Morphological traits, Seed - Physiological traits - Dormancy, Tolerance and resistance - Stress tolerance, Character as QTL - Yield and productivity	TO:0000181 - seed weight, TO:0000590 - grain weight, TO:0000207 - plant height, TO:0000455 - seed set percent, TO:0000180 - spikelet fertility, TO:0000421 - pollen fertility, TO:0000145 - internode length, TO:0000430 - germination rate, TO:0000605 - hydrogen peroxide content, TO:0006001 - salt tolerance, TO:0000166 - gibberellic acid sensitivity
100281304	1	Zm00001eb065460	AT4G19640	Os03g0666500	Ras-related small GTP-binding family protein	ARA-7	OsRab5B1, Rab5c, OsRab5c	small GTP-binding protein OsRab5B1
100281304	1	Zm00001eb065460	AT5G45130	Os03g0666500	RAB homolog 1	ATRAB-F2A	OsRab5B1, Rab5c, OsRab5c	small GTP-binding protein OsRab5B1
100037765	1	Zm00001eb141540	AT4G16260	Os01g0940700	Glycosyl hydrolase superfamily protein	NA	OsPR2, PR2, OsGlu1, Glu1	beta-1, 3-glucanase, pathogenesis-related protein 2			Biochemical character, Tolerance and resistance - Disease resistance	TO:0000112 - disease resistance
100037765	1	Zm00001eb141540	AT3G57270	Os01g0940700	beta-1,3-glucanase 1	BG1	OsPR2, PR2, OsGlu1, Glu1	beta-1, 3-glucanase, pathogenesis-related protein 2			Biochemical character, Tolerance and resistance - Disease resistance	TO:0000112 - disease resistance
100037765	1	Zm00001eb141540	AT3G57240	Os01g0940700	beta-1,3-glucanase 3	BG3	OsPR2, PR2, OsGlu1, Glu1	beta-1, 3-glucanase, pathogenesis-related protein 2			Biochemical character, Tolerance and resistance - Disease resistance	TO:0000112 - disease resistance
100037765	1	Zm00001eb141540	AT3G57260	Os01g0940700	beta-1,3-glucanase 2	BG2	OsPR2, PR2, OsGlu1, Glu1	beta-1, 3-glucanase, pathogenesis-related protein 2			Biochemical character, Tolerance and resistance - Disease resistance	TO:0000112 - disease resistance
100191319	1	Zm00001eb038900	AT5G16310	Os02g0180100	Peptidase C12, ubiquitin carboxyl-terminal hydrolase 1	UCH1	OsUCH1	ubiquitin C-terminal hydrolase 1	UBIQUITIN C-TERMINAL HYDROLASE 1		Biochemical character
100191319	1	Zm00001eb038900	AT5G16310	Os02g0180100	Peptidase C12, ubiquitin carboxyl-terminal hydrolase 1	UCH1	OsUCH2	ubiquitin C-terminal hydrolase 2	UBIQUITIN C-TERMINAL HYDROLASE 2		Biochemical character
100283348	1	Zm00001eb103570	AT2G41630	Os09g0534800	transcription factor IIB	TFIIB	OsTFIIB	transcription factor IIB			Other
100283348	1	Zm00001eb103570	AT3G10330	Os09g0534800	Cyclin-like family protein	NA	OsTFIIB	transcription factor IIB			Other
100281548	1	Zm00001eb187310	AT5G52510	Os02g0681900	SCARECROW-like 8	SCL8	OsGRAS-10, OsGRAS10, GRAS-10	GRAS protein 10	GRAS PROTEIN 10
100277184	1	Zm00001eb394010	AT5G03455	Os10g0545700	Rhodanese/Cell cycle control phosphatase superfamily protein	ACR2	CDC25.1, OsACR2.1, OsStr20, STR20	Sulfurtransferase 20	ARSENATE REDUCTASE 1		Biochemical character, Tolerance and resistance - Stress tolerance
100273208	1	Zm00001eb170690	AT3G58680	Os08g0366100	multiprotein bridging factor 1B	ATMBF1B	Edf	MBF1 transcription factor, Endothelial differentiation factor			Other
100273208	1	Zm00001eb170690	AT2G42680	Os08g0366100	multiprotein bridging factor 1A	ATMBF1A	Edf	MBF1 transcription factor, Endothelial differentiation factor			Other
100217228	1	Zm00001eb426630	AT4G17840	Os03g0100030	PF02517 - CAAX protease self-immunity (Abi) (1 of 8)	NA	OsG				Seed - Physiological traits - Dormancy	TO:0000253 - seed dormancy
100217228	1	Zm00001eb426630	AT2G35260	Os03g0100030	PF02517 - CAAX protease self-immunity (Abi) (1 of 8)	NA	OsG				Seed - Physiological traits - Dormancy	TO:0000253 - seed dormancy
100193059	1	Zm00001eb246150	AT4G24740	Os12g0460800	FUS3-complementing gene 2	AFC2	OsAFC2, AFC2, OsDR11, DR11, OsDR11L, OsDR11S	serine/threonin-protein kinase AFC2			Vegetative organ - Root, Tolerance and resistance - Disease resistance, Tolerance and resistance - Stress tolerance	TO:0002668 - jasmonic acid content, TO:0000172 - jasmonic acid sensitivity, TO:0000175 - bacterial blight disease resistance, TO:0000043 - root anatomy and morphology trait, TO:0000276 - drought tolerance
100191928	1	Zm00001eb334770	AT3G18180	Os01g0119100	Glycosyltransferase family 61 protein	NA					Biochemical character, Tolerance and resistance - Stress tolerance	TO:0002649 - pesticide sensitivity
100191928	1	Zm00001eb334770	AT3G18170	Os01g0119100	Glycosyltransferase family 61 protein	NA					Biochemical character, Tolerance and resistance - Stress tolerance	TO:0002649 - pesticide sensitivity
103650867	1	Zm00001eb144080	AT3G19640	Os01g0908500	magnesium transporter 4	MGT4	OsMRS2-3	MRS2/MGT family member 3			Biochemical character
100273781	1	Zm00001eb397360	AT3G53520	Os03g0280800	UDP-glucuronic acid decarboxylase 1	ATUXS1	OsUXS1, UXS-1	UDP-xylose synthase 1, UDP-glucuronic acid decarboxylase 1			Biochemical character
732774	1	Zm00001eb327910	AT1G78090	Os07g0624600	trehalose-6-phosphate phosphatase	ATTPPB	OsTPP3		TREHALOSE-6-PHOSPHATE PHOSHPHATASE 3		Biochemical character, Tolerance and resistance - Stress tolerance
732774	1	Zm00001eb327910	AT1G22210	Os07g0624600	Haloacid dehalogenase-like hydrolase (HAD) superfamily protein	NA	OsTPP3		TREHALOSE-6-PHOSPHATE PHOSHPHATASE 3		Biochemical character, Tolerance and resistance - Stress tolerance
732774	1	Zm00001eb327910	AT1G35910	Os07g0624600	Haloacid dehalogenase-like hydrolase (HAD) superfamily protein	NA	OsTPP3		TREHALOSE-6-PHOSPHATE PHOSHPHATASE 3		Biochemical character, Tolerance and resistance - Stress tolerance
103642087	1	Zm00001eb431470	AT3G20010	Os04g0629300	SNF2 domain-containing protein / helicase domain-containing protein / zinc finger protein-related	NA	SnRK2	SnRK2 subfamily protein, SNF1-related protein kinase 2 subfamily protein
103642087	1	Zm00001eb431470	AT3G16600	Os04g0629300	SNF2 domain-containing protein / helicase domain-containing protein / zinc finger protein-related	NA	SnRK2	SnRK2 subfamily protein, SNF1-related protein kinase 2 subfamily protein
103642087	1	Zm00001eb431470	AT1G50410	Os04g0629300	SNF2 domain-containing protein / helicase domain-containing protein / zinc finger protein-related	NA	SnRK2	SnRK2 subfamily protein, SNF1-related protein kinase 2 subfamily protein
100280241	1	Zm00001eb022440	AT2G17090	Os10g0542800	Protein kinase protein with tetratricopeptide repeat domain	SSP	OsRLCK304, OsBSK1-2, BSK1-2	Receptor-like Cytoplasmic Kinase 304, brassinosteroid-SIGNALING KINASE 1-2	RECEPTOR-LIKE CYTOPLASMIC KINASE 304		Tolerance and resistance, Tolerance and resistance - Disease resistance, Tolerance and resistance - Stress tolerance	TO:0000303 - cold tolerance, TO:0000276 - drought tolerance, TO:0000074 - blast disease, TO:0000175 - bacterial blight disease resistance
100280241	1	Zm00001eb022440	AT4G35230	Os10g0542800	BR-signaling kinase 1	BSK1	OsRLCK304, OsBSK1-2, BSK1-2	Receptor-like Cytoplasmic Kinase 304, brassinosteroid-SIGNALING KINASE 1-2	RECEPTOR-LIKE CYTOPLASMIC KINASE 304		Tolerance and resistance, Tolerance and resistance - Disease resistance, Tolerance and resistance - Stress tolerance	TO:0000303 - cold tolerance, TO:0000276 - drought tolerance, TO:0000074 - blast disease, TO:0000175 - bacterial blight disease resistance
100280241	1	Zm00001eb022440	AT2G17170	Os10g0542800	Protein kinase superfamily protein	NA	OsRLCK304, OsBSK1-2, BSK1-2	Receptor-like Cytoplasmic Kinase 304, brassinosteroid-SIGNALING KINASE 1-2	RECEPTOR-LIKE CYTOPLASMIC KINASE 304		Tolerance and resistance, Tolerance and resistance - Disease resistance, Tolerance and resistance - Stress tolerance	TO:0000303 - cold tolerance, TO:0000276 - drought tolerance, TO:0000074 - blast disease, TO:0000175 - bacterial blight disease resistance
100282900	1	Zm00001eb403120	AT3G54840	Os03g0151900	Ras-related small GTP-binding family protein	ARA-6	OsRab5A1, OsRab5b, Rab5b	small GTP-binding protein OsRab5A1
103650267	1	Zm00001eb134690	AT2G27210	Os12g0617900	BRI1 suppressor 1 (BSU1)-like 3	BSL3	OsPPKL3, OsPP132	protein phosphatase with Kelch-like repeat domain 3, Protein phosphatase 132		osppkl3	Biochemical character
103650267	1	Zm00001eb134690	AT1G08420	Os12g0617900	BRI1 suppressor 1 (BSU1)-like 2	BSL2	OsPPKL3, OsPP132	protein phosphatase with Kelch-like repeat domain 3, Protein phosphatase 132		osppkl3	Biochemical character
100274241	1	Zm00001eb071150	AT5G09400	Os04g0610700	K+ uptake permease 7	KUP7	OsHAK15	High-affinity Potassium(K+) Transporter 15, Probable potassium transporter 15	HIGH-AFFINITY POTASSIUM(K+) TRANSPORTER 15		Biochemical character
100274241	1	Zm00001eb071150	AT4G33530	Os04g0610700	K+ uptake permease 5	KUP5	OsHAK15	High-affinity Potassium(K+) Transporter 15, Probable potassium transporter 15	HIGH-AFFINITY POTASSIUM(K+) TRANSPORTER 15		Biochemical character
100194385	1	Zm00001eb111020	AT5G57655	Os07g0669100	xylose isomerase family protein	NA	OsXYLA1	xylose isomerase			Biochemical character
100281492	1	Zm00001eb407680	AT1G43640	Os12g0163400	tubby like protein 5	AtTLP5	OsTLP4, OsTLP14, OsFbox645, Os_F0315	tubby-like protein 4, tubby-like protein 14, F-box protein 645			Tolerance and resistance - Disease resistance
100281492	1	Zm00001eb407680	AT1G25280	Os12g0163400	tubby like protein 10	AtTLP10	OsTLP4, OsTLP14, OsFbox645, Os_F0315	tubby-like protein 4, tubby-like protein 14, F-box protein 645			Tolerance and resistance - Disease resistance
100281492	1	Zm00001eb407680	AT1G76900	Os12g0163400	tubby like protein 1	AtTLP1	OsTLP4, OsTLP14, OsFbox645, Os_F0315	tubby-like protein 4, tubby-like protein 14, F-box protein 645			Tolerance and resistance - Disease resistance
100281710	1	Zm00001eb020280	AT2G03470	Os03g0425800	ELM2 domain-containing protein	NA		MYB domain protein			Seed, Other	TO:0000620 - embryo development trait, TO:0000653 - seed development trait
100281710	1	Zm00001eb020280	AT1G26580	Os03g0425800	PTHR22970:SF28 - ELM2 DOMAIN-CONTAINING PROTEIN (1 of 3)	NA		MYB domain protein			Seed, Other	TO:0000620 - embryo development trait, TO:0000653 - seed development trait
100281710	1	Zm00001eb020280	AT1G13880	Os03g0425800	ELM2 domain-containing protein	NA		MYB domain protein			Seed, Other	TO:0000620 - embryo development trait, TO:0000653 - seed development trait
100383441	1	Zm00001eb309160	AT5G61460	Os09g0121000	P-loop containing nucleoside triphosphate hydrolases superfamily protein	ATRAD18	SMC6	structural maintenance of chromosomes protein 6			Other
100383441	1	Zm00001eb309160	AT5G07660	Os09g0121000	structural maintenance of chromosomes 6A	SMC6A	SMC6	structural maintenance of chromosomes protein 6			Other
103642120	1	Zm00001eb432020	AT1G15290	Os04g0645100	Tetratricopeptide repeat (TPR)-like superfamily protein	NA	flo2, flo3(t), Osflo2, Osflo3(t), Osflo-2, flo-2	floury endosperm2, floury endosperm 2, floury endosperm-2, Floury 2		flo2, flo2(CNY8-1), flo2(CNY8-2), flo2(CNY8-3)	Seed - Physiological traits - Storage substances, Character as QTL - Yield and productivity	TO:0000162 - seed quality, TO:0000490 - protein composition related trait, TO:0000397 - grain size, TO:0000590 - grain weight, TO:0000105 - dull endosperm, TO:0002661 - seed maturation, TO:0000196 - amylose content, TO:0000266 - chalky endosperm, TO:0000104 - floury endosperm, TO:0000615 - abscisic acid sensitivity
100384038	1	Zm00001eb034650	AT4G26690	Os12g0456700	PLC-like phosphodiesterase family protein	GPDL2	OsGdpD, GdpD	Glycerophosphoryl diester phosphodiesterase	GLYCEROPHOSPHODIESTER PHOSPHODIESTERASE		Vegetative organ - Root, Reproductive organ - Spikelet, flower, glume, awn	TO:0002665 - root hair length, TO:0000531 - anther length
100384038	1	Zm00001eb034650	AT1G66980	Os12g0456700	suppressor of npr1-1 constitutive 4	SNC4	OsGdpD, GdpD	Glycerophosphoryl diester phosphodiesterase	GLYCEROPHOSPHODIESTER PHOSPHODIESTERASE		Vegetative organ - Root, Reproductive organ - Spikelet, flower, glume, awn	TO:0002665 - root hair length, TO:0000531 - anther length
100384038	1	Zm00001eb034650	AT1G66970	Os12g0456700	SHV3-like 2	SVL2	OsGdpD, GdpD	Glycerophosphoryl diester phosphodiesterase	GLYCEROPHOSPHODIESTER PHOSPHODIESTERASE		Vegetative organ - Root, Reproductive organ - Spikelet, flower, glume, awn	TO:0002665 - root hair length, TO:0000531 - anther length
100384038	1	Zm00001eb034650	AT3G20520	Os12g0456700	SHV3-like 3	SVL3	OsGdpD, GdpD	Glycerophosphoryl diester phosphodiesterase	GLYCEROPHOSPHODIESTER PHOSPHODIESTERASE		Vegetative organ - Root, Reproductive organ - Spikelet, flower, glume, awn	TO:0002665 - root hair length, TO:0000531 - anther length
100384038	1	Zm00001eb034650	AT5G55480	Os12g0456700	SHV3-like 1	SVL1	OsGdpD, GdpD	Glycerophosphoryl diester phosphodiesterase	GLYCEROPHOSPHODIESTER PHOSPHODIESTERASE		Vegetative organ - Root, Reproductive organ - Spikelet, flower, glume, awn	TO:0002665 - root hair length, TO:0000531 - anther length
103651482	1	Zm00001eb159580	AT5G41800	Os01g0621200	Transmembrane amino acid transporter family protein	NA	OsGAT2	gamma-aminobutyric acid transporter 2			Biochemical character
100384475	1	Zm00001eb244770	AT4G08920	Os02g0573200	cryptochrome 1	ATCRY1	OsCRY1a, OsCRY1, CRY1a, CRY2	cryptochrome 1a, Blue-light-receptor cryptochrome 1			Biochemical character, Tolerance and resistance - Stress tolerance	TO:0000601 - UV-B light sensitivity
100273384	1	Zm00001eb032520	AT4G11650	Os12g0628600	osmotin 34	ATOSM34	OsPR5, Pir2, PR-5, PR5-1	pathogenesis-related gene 5, Pathogenesis-related protein class 5 gene	PATHOGENESIS-RELATED PROTEIN 5		Tolerance and resistance - Disease resistance	TO:0000175 - bacterial blight disease resistance
100273384	1	Zm00001eb032520	AT4G11650	Os12g0630100	osmotin 34	ATOSM34		Thaumatin, Tolerance Of Nitrogen Deficiency 1			Tolerance and resistance - Disease resistance, Tolerance and resistance - Stress tolerance	TO:0000011 - nitrogen sensitivity
103647538	1	Zm00001eb101840	AT3G12630	Os09g0486500	A20/AN1-like zinc finger family protein	NA	Osi-SAP1, ISAP1, OsiSAP1, OSISAP1, OsSAP1	rice (indica) stress associated protein gene1, Zinc finger A20 and AN1 domain-containing stress-associated protein 1, Multiple stress-responsive zinc finger protein ISAP1, O. sativa subspecies indica stress-associated protein 1, stress-associated protein 1	STRESS ASSOCIATED PROTEIN 1		Tolerance and resistance - Disease resistance, Tolerance and resistance - Stress tolerance	TO:0000074 - blast disease, TO:0000303 - cold tolerance, TO:0006001 - salt tolerance, TO:0000276 - drought tolerance, TO:0002657 - oxidative stress, TO:0000112 - disease resistance, TO:0000179 - biotic stress trait, TO:0000172 - jasmonic acid sensitivity
100383631	1	Zm00001eb178810	AT1G22150	Os08g0406400	sulfate transporter 1;3	SULTR1;3	OsSultr1;3, OsSul1;3	sulphate transporter 1;3	_		Biochemical character, Tolerance and resistance, Tolerance and resistance - Stress tolerance	TO:0006001 - salt tolerance, TO:0000276 - drought tolerance, TO:0000653 - seed development trait, TO:0000034 - chromium sensitivity, TO:0000303 - cold tolerance
100383631	1	Zm00001eb178810	AT4G08620	Os08g0406400	sulphate transporter 1;1	SULTR1;1	OsSultr1;3, OsSul1;3	sulphate transporter 1;3	_		Biochemical character, Tolerance and resistance, Tolerance and resistance - Stress tolerance	TO:0006001 - salt tolerance, TO:0000276 - drought tolerance, TO:0000653 - seed development trait, TO:0000034 - chromium sensitivity, TO:0000303 - cold tolerance
100383631	1	Zm00001eb178810	AT1G78000	Os08g0406400	sulfate transporter 1;2	SEL1	OsSultr1;3, OsSul1;3	sulphate transporter 1;3	_		Biochemical character, Tolerance and resistance, Tolerance and resistance - Stress tolerance	TO:0006001 - salt tolerance, TO:0000276 - drought tolerance, TO:0000653 - seed development trait, TO:0000034 - chromium sensitivity, TO:0000303 - cold tolerance
100192592	1	Zm00001eb043410	AT3G05210	Os10g0518900	nucleotide repair protein, putative	ERCC1	ERCC1 (Rad10), ERCC1, Rad10				Biochemical character
100282760	1	Zm00001eb150630	AT2G26930	Os01g0802100	4-(cytidine 5'-phospho)-2-C-methyl-D-erithritol kinase	ATCDPMEK	OsCMK, CMK, OsIspE, IspE	4-(cytidine 5'-diphospho)-2-C-methyl-D-erythritol kinase, CDP-ME kinase, 4-diphosphocytidyl-2-C-methyl-D-erythritol kinase, green-revertible yellow leaf 340		gry340	Tolerance and resistance - Disease resistance, Reproductive organ - Heading date, Coloration - Chlorophyll, Vegetative organ - Culm, Biochemical character, Tolerance and resistance - Stress tolerance, Vegetative organ - Leaf, Character as QTL - Yield and productivity	TO:0000455 - seed set percent, TO:0002715 - chloroplast development trait, TO:0000592 - 1000-dehulled grain weight, TO:0000180 - spikelet fertility, TO:0000040 - panicle length, TO:0000456 - spikelet number, TO:0000152 - panicle number, TO:0000207 - plant height, TO:0000496 - carotenoid content, TO:0000495 - chlorophyll content, TO:0000293 - chlorophyll-a content, TO:0000295 - chlorophyll-b conte…
100272309	1	Zm00001eb134110	AT1G75440	Os12g0636800	ubiquitin-conjugating enzyme 16	UBC16	OsUBC26	Ubiquitin-conjugating enzyme 26	UBIQUITIN-CONJUGATING ENZYME 26		Biochemical character, Tolerance and resistance - Stress tolerance	TO:0000401 - plant growth hormone sensitivity, TO:0000276 - drought tolerance, TO:0006001 - salt tolerance
100272309	1	Zm00001eb134110	AT5G42990	Os12g0636800	ubiquitin-conjugating enzyme 18	UBC18	OsUBC26	Ubiquitin-conjugating enzyme 26	UBIQUITIN-CONJUGATING ENZYME 26		Biochemical character, Tolerance and resistance - Stress tolerance	TO:0000401 - plant growth hormone sensitivity, TO:0000276 - drought tolerance, TO:0006001 - salt tolerance
100272309	1	Zm00001eb134110	AT1G45050	Os12g0636800	Ubiquitin-conjugating enzyme family protein	ATUBC2-1	OsUBC26	Ubiquitin-conjugating enzyme 26	UBIQUITIN-CONJUGATING ENZYME 26		Biochemical character, Tolerance and resistance - Stress tolerance	TO:0000401 - plant growth hormone sensitivity, TO:0000276 - drought tolerance, TO:0006001 - salt tolerance
100272309	1	Zm00001eb134110	AT4G36410	Os12g0636800	ubiquitin-conjugating enzyme 17	UBC17	OsUBC26	Ubiquitin-conjugating enzyme 26	UBIQUITIN-CONJUGATING ENZYME 26		Biochemical character, Tolerance and resistance - Stress tolerance	TO:0000401 - plant growth hormone sensitivity, TO:0000276 - drought tolerance, TO:0006001 - salt tolerance
103643367	1	Zm00001eb043540	AT5G23450	Os10g0516800	long-chain base (LCB) kinase 1	ATLCBK1	OsLCBK1	long-chain base kinase 1			Biochemical character, Tolerance and resistance - Disease resistance
103633326	1	Zm00001eb325000	AT4G02730	Os07g0572000	Transducin/WD40 repeat-like superfamily protein	NA	OsWD40-144, WD40-144, OsWDR5b, WDR5b
100282451	1	Zm00001eb427100	AT1G52530	Os04g0528400	K10903 - HUS1 checkpoint protein (HUS1) (1 of 1)	NA	OsHUS1, HUS1	rice HUS1 homolog, Hydroxyurea sensitive 1		Oshus1, Oshus1-1, Oshus1-2	Reproductive organ - Pollination, fertilization, fertility - Meiosis
100502367	1	Zm00001eb318200	AT4G35450	Os09g0513000	ankyrin repeat-containing protein 2	AFT	OsBIANK1, BIANK1, XB25	XA21 binding protein 25			Tolerance and resistance - Disease resistance	TO:0000112 - disease resistance
100502367	1	Zm00001eb318200	AT2G17390	Os09g0513000	ankyrin repeat-containing 2B	AKR2B	OsBIANK1, BIANK1, XB25	XA21 binding protein 25			Tolerance and resistance - Disease resistance	TO:0000112 - disease resistance
103636345	1	Zm00001eb364230	AT5G37380	Os01g0923800	Chaperone DnaJ-domain superfamily protein	NA	OsDjC14	DnaJ domain protein C14			Tolerance and resistance - Stress tolerance
103636345	1	Zm00001eb364230	AT2G25560	Os01g0923800	DNAJ heat shock N-terminal domain-containing protein	NA	OsDjC14	DnaJ domain protein C14			Tolerance and resistance - Stress tolerance
103636345	1	Zm00001eb364230	AT5G53150	Os01g0923800	DNAJ heat shock N-terminal domain-containing protein	NA	OsDjC14	DnaJ domain protein C14			Tolerance and resistance - Stress tolerance
103636345	1	Zm00001eb364230	AT5G37750	Os01g0923800	Chaperone DnaJ-domain superfamily protein	NA	OsDjC14	DnaJ domain protein C14			Tolerance and resistance - Stress tolerance
103636345	1	Zm00001eb364230	AT5G50115	Os01g0923800	PTHR24078//PTHR24078:SF211 - DNAJ HOMOLOG SUBFAMILY C MEMBER // SUBFAMILY NOT NAMED (1 of 1)	NA	OsDjC14	DnaJ domain protein C14			Tolerance and resistance - Stress tolerance
103636345	1	Zm00001eb364230	AT5G50620	Os01g0923800	Molecular chaperone Hsp40/DnaJ family protein	NA	OsDjC14	DnaJ domain protein C14			Tolerance and resistance - Stress tolerance
103636345	1	Zm00001eb364230	AT5G37440	Os01g0923800	Chaperone DnaJ-domain superfamily protein	NA	OsDjC14	DnaJ domain protein C14			Tolerance and resistance - Stress tolerance
103636345	1	Zm00001eb364230	AT5G50510	Os01g0923800	Molecular chaperone Hsp40/DnaJ family protein	NA	OsDjC14	DnaJ domain protein C14			Tolerance and resistance - Stress tolerance
103636345	1	Zm00001eb364230	AT4G19590	Os01g0923800	Chaperone DnaJ-domain superfamily protein	NA	OsDjC14	DnaJ domain protein C14			Tolerance and resistance - Stress tolerance
100191172	1	Zm00001eb174990	AT1G68120	Os10g0114500	basic pentacysteine 3	ATBPC3	OsGBP2, GBP2	barley B recombinant like protein A, GAGA-binding transcription factor 2			Other
100191172	1	Zm00001eb174990	AT2G01930	Os10g0114500	basic pentacysteine1	ATBPC1	OsGBP2, GBP2	barley B recombinant like protein A, GAGA-binding transcription factor 2			Other
100191172	1	Zm00001eb174990	AT1G14685	Os10g0114500	basic pentacysteine 2	ATBPC2	OsGBP2, GBP2	barley B recombinant like protein A, GAGA-binding transcription factor 2			Other
100191172	1	Zm00001eb174990	AT1G68120	Os10g0115200	basic pentacysteine 3	ATBPC3	OsGBP3, GBP3	barley B recombinant like protein B, GAGA-binding transcription factor 3			Vegetative organ - Culm, Seed - Morphological traits, Other	TO:0000734 - grain length, TO:0000207 - plant height
100191172	1	Zm00001eb174990	AT2G01930	Os10g0115200	basic pentacysteine1	ATBPC1	OsGBP3, GBP3	barley B recombinant like protein B, GAGA-binding transcription factor 3			Vegetative organ - Culm, Seed - Morphological traits, Other	TO:0000734 - grain length, TO:0000207 - plant height
100191172	1	Zm00001eb174990	AT1G14685	Os10g0115200	basic pentacysteine 2	ATBPC2	OsGBP3, GBP3	barley B recombinant like protein B, GAGA-binding transcription factor 3			Vegetative organ - Culm, Seed - Morphological traits, Other	TO:0000734 - grain length, TO:0000207 - plant height
100191172	1	Zm00001eb174990	AT1G68120	Os10g0115500	basic pentacysteine 3	ATBPC3	OsBBR, BBR, OsGBP4, GBP4	barlet b recombinant protein, rice BBR protein, GA octodinucleotide repeat binding factor BBR, barley B recombinant like protein C, GAGA-binding transcription factor 4			Other
100191172	1	Zm00001eb174990	AT2G01930	Os10g0115500	basic pentacysteine1	ATBPC1	OsBBR, BBR, OsGBP4, GBP4	barlet b recombinant protein, rice BBR protein, GA octodinucleotide repeat binding factor BBR, barley B recombinant like protein C, GAGA-binding transcription factor 4			Other
100191172	1	Zm00001eb174990	AT1G14685	Os10g0115500	basic pentacysteine 2	ATBPC2	OsBBR, BBR, OsGBP4, GBP4	barlet b recombinant protein, rice BBR protein, GA octodinucleotide repeat binding factor BBR, barley B recombinant like protein C, GAGA-binding transcription factor 4			Other
100280301	1	Zm00001eb019160	AT2G27920	Os03g0393700	serine carboxypeptidase-like 51	SCPL51	OsSCP18	Serine carboxypeptidase 18	SERINE CARBOXYPEPTIDASE 18		Biochemical character
100273395	1	Zm00001eb017970	AT3G17440	Os03g0369800	novel plant snare 13	ATNPSN13	OsNPSN12, OryzaNPSN12	SNARE 12	NOVEL PLANT SNARE 12		Biochemical character
100273395	1	Zm00001eb017970	AT1G48240	Os03g0369800	novel plant snare 12	ATNPSN12	OsNPSN12, OryzaNPSN12	SNARE 12	NOVEL PLANT SNARE 12		Biochemical character
100279270	1	Zm00001eb417150	AT2G47240	Os05g0132100	AMP-dependent synthetase and ligase family protein	CER8	OsLACS1	long-chain acyl-CoA synthetase 1	LONG-CHAIN ACYL-COA SYNTHETASE 1		Biochemical character
100384387	1	Zm00001eb098960	AT1G27045	Os09g0379600	Homeobox-leucine zipper protein family	NA	Oshox25, OsHox25	rice homeobox gene 25, Homeobox-leucine zipper protein HOX25, Homeodomain transcription factor HOX25, HD-ZIP protein HOX25	HOMEOBOX-LEUCINE ZIPPER PROTEIN HOX25		Other
100384387	1	Zm00001eb098960	AT3G01470	Os09g0379600	homeobox 1	ATHB-1	Oshox25, OsHox25	rice homeobox gene 25, Homeobox-leucine zipper protein HOX25, Homeodomain transcription factor HOX25, HD-ZIP protein HOX25	HOMEOBOX-LEUCINE ZIPPER PROTEIN HOX25		Other
103651274	1	Zm00001eb155300	AT3G21330	Os01g0707500	basic helix-loop-helix (bHLH) DNA-binding superfamily protein	NA	OsbHLH118	basic helix-loop-helix protein 118
100194365	1	Zm00001eb005690	AT3G14020	Os03g0174900	nuclear factor Y, subunit A6	NF-YA6	OsHAP2C, NF-YA, CBF-B, NF-YA1, OsNF-YA1, NFYA1	NUCLEAR FACTOR-Y subunit A1, NUCLEAR FACTOR-Y subunit NF-YA1, NF-YA transcription factor 1, NF-YA subunit 1, NF-YA family 1	HAP2 SUBUNIT OF CCAAT-BOX BINDING COMPLEX	Oshap2c	Other
100194365	1	Zm00001eb005690	AT1G54160	Os03g0174900	nuclear factor Y, subunit A5	NF-YA5	OsHAP2C, NF-YA, CBF-B, NF-YA1, OsNF-YA1, NFYA1	NUCLEAR FACTOR-Y subunit A1, NUCLEAR FACTOR-Y subunit NF-YA1, NF-YA transcription factor 1, NF-YA subunit 1, NF-YA family 1	HAP2 SUBUNIT OF CCAAT-BOX BINDING COMPLEX	Oshap2c	Other
100194365	1	Zm00001eb005690	AT1G17590	Os03g0174900	nuclear factor Y, subunit A8	NF-YA8	OsHAP2C, NF-YA, CBF-B, NF-YA1, OsNF-YA1, NFYA1	NUCLEAR FACTOR-Y subunit A1, NUCLEAR FACTOR-Y subunit NF-YA1, NF-YA transcription factor 1, NF-YA subunit 1, NF-YA family 1	HAP2 SUBUNIT OF CCAAT-BOX BINDING COMPLEX	Oshap2c	Other
100194365	1	Zm00001eb005690	AT1G72830	Os03g0174900	nuclear factor Y, subunit A3	ATHAP2C	OsHAP2C, NF-YA, CBF-B, NF-YA1, OsNF-YA1, NFYA1	NUCLEAR FACTOR-Y subunit A1, NUCLEAR FACTOR-Y subunit NF-YA1, NF-YA transcription factor 1, NF-YA subunit 1, NF-YA family 1	HAP2 SUBUNIT OF CCAAT-BOX BINDING COMPLEX	Oshap2c	Other
100304411	1	Zm00001eb045800	AT2G31160	Os10g0478000	Protein of unknown function (DUF640)	LSH3	OsG1L5, TAW1, OsTAW1	TAWAWA1	G1 LIKE PROTEIN 5	tawawa1-D, taw1-D1, taw1-D2	Reproductive organ - Inflorescence, Tolerance and resistance - Stress tolerance, Reproductive organ - Panicle, Mode of branching, Other	TO:0002677 - brassinosteroid sensitivity, TO:0000276 - drought tolerance
100279595	1	Zm00001eb279580	AT3G47620	Os06g0226700	TEOSINTE BRANCHED, cycloidea and PCF (TCP) 14	AtTCP14	OsTCP19, TCP19	TEOSINTE BRANCHED/CYCLOIDEA/PROLIFERATING CELL FACTOR 19, \Teosinte branched1, Cycloidea, Proliferating cell factor (TCP)-domain protein 19\", TCP-domain protein 19"			Tolerance and resistance - Stress tolerance	TO:0006001 - salt tolerance, TO:0000303 - cold tolerance, TO:0000615 - abscisic acid sensitivity, TO:0000276 - drought tolerance, TO:0000172 - jasmonic acid sensitivity
100272926	1	Zm00001eb111670	AT2G39050	Os07g0683600	hydroxyproline-rich glycoprotein family protein	NA	OsEULD2, EULD2	EUL-related lectin D2	EUL-RELATED LECTIN D2		Tolerance and resistance - Disease resistance, Tolerance and resistance - Insect resistance, Tolerance and resistance - Stress tolerance	TO:0000615 - abscisic acid sensitivity, TO:0000172 - jasmonic acid sensitivity, TO:0000276 - drought tolerance, TO:0006001 - salt tolerance, TO:0000424 - brown planthopper resistance, TO:0000175 - bacterial blight disease resistance, TO:0000074 - blast disease
100273226	1	Zm00001eb212020	AT5G01780	Os03g0816500	2-oxoglutarate-dependent dioxygenase family protein	NA	OsALKBH1	AlkB homolog 1		Osalkbh1, Osalkbh1_1, Osalkbh1_2	Biochemical character
100273226	1	Zm00001eb212020	AT3G14140	Os03g0816500	2-oxoglutarate-dependent dioxygenase family protein	NA	OsALKBH1	AlkB homolog 1		Osalkbh1, Osalkbh1_1, Osalkbh1_2	Biochemical character
100273226	1	Zm00001eb212020	AT3G14160	Os03g0816500	2-oxoglutarate-dependent dioxygenase family protein	NA	OsALKBH1	AlkB homolog 1		Osalkbh1, Osalkbh1_1, Osalkbh1_2	Biochemical character
100272741	1	Zm00001eb406420	AT1G08960	Os11g0148000	cation exchanger 11	ATCAX11	OsCAX8, OsNCX13, NCX13, OsNaCa11exB, OsCCX5, CCX5	Vacuolar cation/proton exchanger 8, Ca(2+)/H(+) exchanger 8, cation/H+ exchanger 8, Na+/Ca2+ Exchanger 13, Sodium/calcium exchanger 13	Ca(2+)/H(+) EXCHANGER 8		Biochemical character, Tolerance and resistance - Stress tolerance	TO:0000160 - UV light sensitivity, TO:0000276 - drought tolerance
542045	1	Zm00001eb327040	AT1G69120	Os07g0605200	K-box region and MADS-box transcription factor family protein	AGL7	OsMADS18, MADS2, OsMADS2, MADS28, OsMADS28, FDRMADS7, OsMADS18/28	MADS box gene18, MADS-box transcription factor 18, MADS-box protein 2, MADS-box protein 28	MADS-BOX TRANSCRIPTION FACTOR 18	osmads18, osmads18-cas9-1, osmads18-cas9-7	Vegetative organ - Culm, Vegetative organ - Root, Reproductive organ - Heading date, Reproductive organ - panicle, Seed - Physiological traits - Dormancy, Seed - Physiological traits - Storage substances, Tolerance and resistance - Stress tolerance, Reproductive organ - Spikelet, flower, glume, awn, Other	TO:0000145 - internode length, TO:0000207 - plant height, TO:0000615 - abscisic acid sensitivity, TO:0000346 - tiller number, TO:0006032 - panicle size, TO:0000180 - spikelet fertility, TO:0000266 - chalky endosperm, TO:0000430 - germination rate, TO:0002616 - flowering time, TO:0000576 - stem length, TO:0000622 - flower development trait
542045	1	Zm00001eb327040	AT3G30260	Os07g0605200	AGAMOUS-like 79	AGL79	OsMADS18, MADS2, OsMADS2, MADS28, OsMADS28, FDRMADS7, OsMADS18/28	MADS box gene18, MADS-box transcription factor 18, MADS-box protein 2, MADS-box protein 28	MADS-BOX TRANSCRIPTION FACTOR 18	osmads18, osmads18-cas9-1, osmads18-cas9-7	Vegetative organ - Culm, Vegetative organ - Root, Reproductive organ - Heading date, Reproductive organ - panicle, Seed - Physiological traits - Dormancy, Seed - Physiological traits - Storage substances, Tolerance and resistance - Stress tolerance, Reproductive organ - Spikelet, flower, glume, awn, Other	TO:0000145 - internode length, TO:0000207 - plant height, TO:0000615 - abscisic acid sensitivity, TO:0000346 - tiller number, TO:0006032 - panicle size, TO:0000180 - spikelet fertility, TO:0000266 - chalky endosperm, TO:0000430 - germination rate, TO:0002616 - flowering time, TO:0000576 - stem length, TO:0000622 - flower development trait
542045	1	Zm00001eb327040	AT1G26310	Os07g0605200	K-box region and MADS-box transcription factor family protein	AGL10	OsMADS18, MADS2, OsMADS2, MADS28, OsMADS28, FDRMADS7, OsMADS18/28	MADS box gene18, MADS-box transcription factor 18, MADS-box protein 2, MADS-box protein 28	MADS-BOX TRANSCRIPTION FACTOR 18	osmads18, osmads18-cas9-1, osmads18-cas9-7	Vegetative organ - Culm, Vegetative organ - Root, Reproductive organ - Heading date, Reproductive organ - panicle, Seed - Physiological traits - Dormancy, Seed - Physiological traits - Storage substances, Tolerance and resistance - Stress tolerance, Reproductive organ - Spikelet, flower, glume, awn, Other	TO:0000145 - internode length, TO:0000207 - plant height, TO:0000615 - abscisic acid sensitivity, TO:0000346 - tiller number, TO:0006032 - panicle size, TO:0000180 - spikelet fertility, TO:0000266 - chalky endosperm, TO:0000430 - germination rate, TO:0002616 - flowering time, TO:0000576 - stem length, TO:0000622 - flower development trait
542045	1	Zm00001eb327040	AT5G60910	Os07g0605200	AGAMOUS-like 8	AGL8	OsMADS18, MADS2, OsMADS2, MADS28, OsMADS28, FDRMADS7, OsMADS18/28	MADS box gene18, MADS-box transcription factor 18, MADS-box protein 2, MADS-box protein 28	MADS-BOX TRANSCRIPTION FACTOR 18	osmads18, osmads18-cas9-1, osmads18-cas9-7	Vegetative organ - Culm, Vegetative organ - Root, Reproductive organ - Heading date, Reproductive organ - panicle, Seed - Physiological traits - Dormancy, Seed - Physiological traits - Storage substances, Tolerance and resistance - Stress tolerance, Reproductive organ - Spikelet, flower, glume, awn, Other	TO:0000145 - internode length, TO:0000207 - plant height, TO:0000615 - abscisic acid sensitivity, TO:0000346 - tiller number, TO:0006032 - panicle size, TO:0000180 - spikelet fertility, TO:0000266 - chalky endosperm, TO:0000430 - germination rate, TO:0002616 - flowering time, TO:0000576 - stem length, TO:0000622 - flower development trait
542206	1	Zm00001eb350340	AT5G44635	Os05g0235800	minichromosome maintenance (MCM2/3/5) family protein	MCM6	OsMCM6		MINI-CHROMOSOME MAINTENANCE PROTEIN 6		Biochemical character
100191764	1	Zm00001eb330650	AT3G56310	Os07g0679300	Melibiase family protein	NA	alpha-Gal III	alpha-galactosidase III			Biochemical character
103630274	1	Zm00001eb286440	AT5G58530	Os05g0353600	Glutaredoxin family protein	NA	OsGRL10, GRL10, OsSTA146, STA146	GRX-like protein 10, glutaredoxin-like protein 10			Biochemical character, Reproductive organ - Spikelet, flower, glume, awn
100193096	1	Zm00001eb332260	AT5G26600	Os01g0290600	Pyridoxal phosphate (PLP)-dependent transferases superfamily protein	NA		isopenicillin N epimerase homolog			Biochemical character, Tolerance and resistance - Stress tolerance	TO:0000432 - temperature response trait
100193096	1	Zm00001eb332260	AT3G62130	Os01g0290600	Pyridoxal phosphate (PLP)-dependent transferases superfamily protein	NA		isopenicillin N epimerase homolog			Biochemical character, Tolerance and resistance - Stress tolerance	TO:0000432 - temperature response trait
100285090	1	Zm00001eb178040	AT5G57740	Os08g0258200	XB3 ortholog 2 in Arabidopsis thaliana	XBAT32	XBOS35
103633041	1	Zm00001eb318720	AT2G43410	Os09g0516300	RNA binding	FPA	OsRRMh, RRMh	OsRRM homologue			Character as QTL - Yield and productivity	TO:0000449 - grain yield per plant
100273694	1	Zm00001eb350630	AT1G01360	Os05g0213500	regulatory component of ABA receptor 1	PYL9	OsPYL/RCAR5, PYL5, OsPYL5, OsPYL11, PYL11	pyrabactin resistance-like 5, PYR1-like 11, pyrabactin resistance 1-like 11	PYRABACTIN RESISTANCE 1 LIKE/REGULATORY COMPONENTS OF ABA RECEPTOR 5		Vegetative organ - Culm, Tolerance and resistance - Stress tolerance, Character as QTL - Yield and productivity	TO:0000207 - plant height, TO:0006001 - salt tolerance, TO:0000276 - drought tolerance, TO:0000615 - abscisic acid sensitivity
100273694	1	Zm00001eb350630	AT4G01026	Os05g0213500	PYR1-like 7	PYL7	OsPYL/RCAR5, PYL5, OsPYL5, OsPYL11, PYL11	pyrabactin resistance-like 5, PYR1-like 11, pyrabactin resistance 1-like 11	PYRABACTIN RESISTANCE 1 LIKE/REGULATORY COMPONENTS OF ABA RECEPTOR 5		Vegetative organ - Culm, Tolerance and resistance - Stress tolerance, Character as QTL - Yield and productivity	TO:0000207 - plant height, TO:0006001 - salt tolerance, TO:0000276 - drought tolerance, TO:0000615 - abscisic acid sensitivity
100382628	1	Zm00001eb354210	AT5G27680	Os05g0150600	RECQ helicase SIM	RECQSIM		RecQ homologue, RecQ-like helices, RecQ helicase			Biochemical character
542241	1	Zm00001eb218190	AT3G13445	Os03g0657000	TATA binding protein 1	TBP1	OsTBP2	TATA binding protein 2			Other
542241	1	Zm00001eb218190	AT1G55520	Os03g0657000	TATA binding protein 2	ATTBP2	OsTBP2	TATA binding protein 2			Other
100216911	1	Zm00001eb174090	AT1G31480	Os08g0110700	shoot gravitropism 2 (SGR2)	SGR2		floury shrunken endosperm1		fse1	Seed - Physiological traits - Storage substances	TO:0000602 - total fat content, TO:0000104 - floury endosperm
100284866	1	Zm00001eb316660	AT2G42280	Os09g0487900	basic helix-loop-helix (bHLH) DNA-binding superfamily protein	NA	OsbHLH143	basic helix-loop-helix protein 143
100284866	1	Zm00001eb316660	AT1G51140	Os09g0487900	basic helix-loop-helix (bHLH) DNA-binding superfamily protein	NA	OsbHLH143	basic helix-loop-helix protein 143
100193101	1	Zm00001eb131760	AT2G39080	Os01g0367100	NAD(P)-binding Rossmann-fold superfamily protein	NA	OsPHD1	photoassimilate defective1, photoassimilate defective 1		phd1, phd1-1, phd1-2, phd1-3	Biochemical character, Coloration - Chlorophyll	TO:0000495 - chlorophyll content, TO:0000316 - photosynthetic ability, TO:0002715 - chloroplast development trait
100272466	1	Zm00001eb351380	AT3G46460	Os05g0460200	ubiquitin-conjugating enzyme 13	UBC13	OsUBC12	Ubiquitin-conjugating enzyme 12	UBIQUITIN-CONJUGATING ENZYME 12		Biochemical character, Tolerance and resistance - Stress tolerance	TO:0000615 - abscisic acid sensitivity, TO:0006001 - salt tolerance, TO:0000276 - drought tolerance
100272466	1	Zm00001eb351380	AT3G55380	Os05g0460200	ubiquitin-conjugating enzyme 14	UBC14	OsUBC12	Ubiquitin-conjugating enzyme 12	UBIQUITIN-CONJUGATING ENZYME 12		Biochemical character, Tolerance and resistance - Stress tolerance	TO:0000615 - abscisic acid sensitivity, TO:0006001 - salt tolerance, TO:0000276 - drought tolerance
100272466	1	Zm00001eb351380	AT5G59300	Os05g0460200	ubiquitin carrier protein 7	ATUBC7	OsUBC12	Ubiquitin-conjugating enzyme 12	UBIQUITIN-CONJUGATING ENZYME 12		Biochemical character, Tolerance and resistance - Stress tolerance	TO:0000615 - abscisic acid sensitivity, TO:0006001 - salt tolerance, TO:0000276 - drought tolerance
100381284	1	Zm00001eb061450	AT3G58500	Os03g0805300	protein phosphatase 2A-4	PP2A-4	OsPP56, PP56, OsPP2Ac-2, PP2Ac-2	Protein phosphatase 56, Phosphatase 2A isoform 2			Reproductive organ - Pollination, fertilization, fertility - Meiosis
100381284	1	Zm00001eb061450	AT2G42500	Os03g0805300	protein phosphatase 2A-3	PP2A-3	OsPP56, PP56, OsPP2Ac-2, PP2Ac-2	Protein phosphatase 56, Phosphatase 2A isoform 2			Reproductive organ - Pollination, fertilization, fertility - Meiosis
103630156	1	Zm00001eb284520	AT2G35770	Os05g0268500	serine carboxypeptidase-like 28	scpl28	OsEnS-75, OsSCP27, OsSCP28, SCP28	endosperm-specific gene 75, Serine carboxypeptidase 27, Serine carboxypeptidase 28	SERINE CARBOXYPEPTIDASE 27		Biochemical character
100383571	1	Zm00001eb379550	AT1G33060	Os06g0101800	NAC 014	ANAC014	ONAC019, ONAC19	NAC domain-containing protein 019, NAC domain-containing protein 19	NAC DOMAIN-CONTAINING PROTEIN 19		Other
100383571	1	Zm00001eb379550	AT4G35580	Os06g0101800	NAC transcription factor-like 9	NTL9	ONAC019, ONAC19	NAC domain-containing protein 019, NAC domain-containing protein 19	NAC DOMAIN-CONTAINING PROTEIN 19		Other
100383571	1	Zm00001eb379550	AT3G49530	Os06g0101800	NAC domain containing protein 62	ANAC062	ONAC019, ONAC19	NAC domain-containing protein 019, NAC domain-containing protein 19	NAC DOMAIN-CONTAINING PROTEIN 19		Other
100383571	1	Zm00001eb379550	AT5G24590	Os06g0101800	TCV-interacting protein	ANAC091	ONAC019, ONAC19	NAC domain-containing protein 019, NAC domain-containing protein 19	NAC DOMAIN-CONTAINING PROTEIN 19		Other
100274015	1	Zm00001eb385100	AT5G25900	Os06g0569500	GA requiring 3	ATKO1	OsKO4, OsKOL4, KOS1, CYP701A8, OsKO2	rice ent-kaurene oxidase4, cytochrome P450 701A8	ENT-KAURENE OXIDASE 4		Biochemical character, Vegetative organ - Culm	TO:0002675 - gibberellic acid content, TO:0000145 - internode length, TO:0000207 - plant height
100274015	1	Zm00001eb385100	AT5G25900	Os06g0570100	GA requiring 3	ATKO1	d35, d35(t), dwf30, OsKOL2, KOL2, KO2, OsKO2, OSKO2, KO, CYP701A, CYP701A6, Os KO2, OsKOL2/CYP701A	tanginbozu dwarf, Tan-Ginbozu, dwarf-35, ent-kaurene oxidase2, cytochrome P450 701A6	ENT-KAURENE OXIDASE-LIKE PROTEIN 2	osko2-1, osko2-2, ko2, ko2-1, ko2-2(d35), d35Tan-Ginboze	Biochemical character, Vegetative organ - Culm	TO:0000207 - plant height
100274015	1	Zm00001eb385100	AT5G25900	Os06g0568600	GA requiring 3	ATKO1	OsKO5, OSKOL5, KOS2, CYP701A9, OsKO1	rice ent-kaurene oxidase5, cytochrome P450 701A9	ENT-KAURENE OXIDASE 5		Biochemical character, Vegetative organ - Culm	TO:0000145 - internode length
100274015	1	Zm00001eb385100	AT5G25900	Os06g0569900	GA requiring 3	ATKO1	OsKO1, OSKO1, OSKOL1, OsKOS4, CYP701A7	rice ent-kaurene oxidase1, cytochrome P450 701A7	ENT-KAURENE OXIDASE 1		Biochemical character
100283163	1	Zm00001eb307170	AT2G26430	Os01g0377500	arginine-rich cyclin 1	ATRCY1	CycL1;1, CycL1;os;1, Orysa;CycL1;1	L-type cyclin 1;1	CYCLIN-L1-1		Biochemical character
103636262	1	Zm00001eb362420	AT1G76950	Os01g0964800	Regulator of chromosome condensation (RCC1) family with FYVE zinc finger domain	PRAF1	OsDLN38	DLN repressor 38, DLN motif protein 38	DLN REPRESSOR 38
103644006	1	Zm00001eb057200	AT4G16440	Os03g0748700	ferredoxin hydrogenases	NA	OsISC38	Iron-sulfur cluster protein 38	IRON-SULFUR CLUSTER PROTEIN 38
542313	1	Zm00001eb059230	AT5G42740	Os03g0776000	Sugar isomerase (SIS) family protein	NA	Pgi1(Pgia), Pgia, Pgi_1, Pgi1, GPI-A, PHI-A, Pgi-a, PGI-a	Phosphoglucoisomerase1, Phosphoglucoisomerase 1, Phosphoglucoisomerase-1, Glucose-6-phosphate isomerase, cytosolic A, Phosphoglucose isomerase A, Phosphohexose isomerase A	PHOSPHOGLUCOISOMERASE 1	Pgi1-0, Pgi1-1, Pgi1-2, Pgi1-3	Biochemical character, Tolerance and resistance - Stress tolerance
542313	1	Zm00001eb059230	AT5G42740	Os06g0256500	Sugar isomerase (SIS) family protein	NA	Pgi2(Pgib), Pgib, Pgi_2, Pgi2, GPI-B, PGI-B, PHI-B, Pgi-b, PGI-b	Phosphoglucoisomerase2, Phosphoglucoisomerase 2, Phosphoglucoisomerase-2, Glucose-6-phosphate isomerase, cytosolic B, Phosphoglucose isomerase B, Phosphohexose isomerase B, \glucose-6-phosphate isomerase, cytosolic B\""	PHOSPHOGLUCOISOMERASE 2	Pgi2-1, Pgi2-2, Pgi2-3, Pgi2-4	Biochemical character, Coloration - Anthocyanin
103642052	1	Zm00001eb430910	AT4G23882	Os08g0205500	Heavy metal transport/detoxification superfamily protein	NA	OsHMP38	Heavy metal-associated protein 38	HEAVY METAL-ASSOCIATED PROTEIN 38		Biochemical character
103642052	1	Zm00001eb430910	AT1G29000	Os08g0205500	Heavy metal transport/detoxification superfamily protein	NA	OsHMP38	Heavy metal-associated protein 38	HEAVY METAL-ASSOCIATED PROTEIN 38		Biochemical character
103642052	1	Zm00001eb430910	AT1G30473	Os08g0205500	Heavy metal transport/detoxification superfamily protein	NA	OsHMP38	Heavy metal-associated protein 38	HEAVY METAL-ASSOCIATED PROTEIN 38		Biochemical character
103625884	1	Zm00001eb214910	AT4G16440	Os03g0748700	ferredoxin hydrogenases	NA	OsISC38	Iron-sulfur cluster protein 38	IRON-SULFUR CLUSTER PROTEIN 38
100191645	1	Zm00001eb061960	AT4G16580	Os03g0809300	Protein phosphatase 2C family protein	NA	OsPP57	Protein phosphatase 57
100191645	1	Zm00001eb061960	AT5G66720	Os03g0809300	Protein phosphatase 2C family protein	NA	OsPP57	Protein phosphatase 57
100272546	1	Zm00001eb144410	AT4G26850	Os01g0901300	mannose-1-phosphate guanylyltransferase (GDP)s;GDP-galactose:mannose-1-phosphate guanylyltransferases;GDP-galactose:glucose-1-phosphate guanylyltransferases;GDP-galactose:myoinositol-1-phosphate guanylyltransferases;glucose-1-phosphate guanylyltransferase	VTC2		a homologue of OsGGP			Biochemical character
100272546	1	Zm00001eb144410	AT5G55120	Os01g0901300	galactose-1-phosphate guanylyltransferase (GDP)s;GDP-D-glucose phosphorylases;quercetin 4'-O-glucosyltransferases	VTC5		a homologue of OsGGP			Biochemical character
103626529	1	Zm00001eb230090	AT5G64470	Os02g0117900	Plant protein of unknown function (DUF828)	TBL12	OsTBL38, TBL38	trichome birefringence-like 38			Biochemical character
100381743	1	Zm00001eb051610	AT2G29650	Os01g0279700	phosphate transporter 4;1	ANTR1	OsPT21	phosphate transporter 21	PHOSPHATE TRANSPORTER 21		Biochemical character
103627263	1	Zm00001eb243260	AT1G21200	Os02g0542400	sequence-specific DNA binding transcription factors	NA	OsMSL13, DLN59, OsDLN59, OsGTgamma-1, GTgamma-1	Myb/SANT-LIKE 13, DLN repressor 59, DLN motif protein 59, GT factor gamma-1	MYB/SANT-LIKE 13
103627263	1	Zm00001eb243260	AT1G76870	Os02g0542400	PTHR21654:SF11 - F16F4.11 PROTEIN (1 of 2)	NA	OsMSL13, DLN59, OsDLN59, OsGTgamma-1, GTgamma-1	Myb/SANT-LIKE 13, DLN repressor 59, DLN motif protein 59, GT factor gamma-1	MYB/SANT-LIKE 13
100272439	1	Zm00001eb101050	AT4G33580	Os09g0464000	beta carbonic anhydrase 5	ATBCA5	OsbetaCA2, betaCA2	beta-carbonic anhydrase 2	BETA-CARBONIC ANHYDRASE 2		Biochemical character
100272439	1	Zm00001eb101050	AT1G58180	Os09g0464000	beta carbonic anhydrase 6	ATBCA6	OsbetaCA2, betaCA2	beta-carbonic anhydrase 2	BETA-CARBONIC ANHYDRASE 2		Biochemical character
100194294	1	Zm00001eb220380	AT4G39040	Os10g0512500	RNA-binding CRS1 / YhbY (CRM) domain protein	NA					Tolerance and resistance - Stress tolerance	TO:0006001 - salt tolerance, TO:0000303 - cold tolerance, TO:0000276 - drought tolerance
100194294	1	Zm00001eb220380	AT2G21350	Os10g0512500	RNA-binding CRS1 / YhbY (CRM) domain protein	NA					Tolerance and resistance - Stress tolerance	TO:0006001 - salt tolerance, TO:0000303 - cold tolerance, TO:0000276 - drought tolerance
100193706	1	Zm00001eb360160	AT1G53320	Os01g0674500	tubby like protein 7	AtTLP7	OsTLP9, OsTLP9a, OsTLP9b, OsTLP9c, OsTLP1, OsFbox034, OsFbox34, Os_F0675	tubby-like protein 9, tubby-like protein 1, F-box protein 34			Tolerance and resistance - Stress tolerance
100286386	1	Zm00001eb270940	AT3G59790	Os06g0154500	MAP kinase 10	ATMPK10	OsMAPK6, MAPK6, OsMPK6, OsSIPK, SIPK, OsMAPK1, MAPK1, MPK1, OsMPK1, MPK6, OsDSG1	Mitogen-activated protein kinase 1, MAP kinase 1, MAP kinase 6, dwarf and small grain1	MITOGEN-ACTIVATED PROTEIN KINASE 6	mpk6, osmpk6, osmpk6-1, osmpk6-2, dsg1	Biochemical character, Vegetative organ - Root, Seed - Morphological traits - Grain shape, Tolerance and resistance - Disease resistance, Tolerance and resistance - Insect resistance, Tolerance and resistance - Stress tolerance, Character as QTL - Yield and productivity, Reproductive organ - Panicle, Mode of branching	TO:0000439 - fungal disease resistance, TO:0000615 - abscisic acid sensitivity, TO:0002657 - oxidative stress, TO:0002669 - diterpenoid phytoalexin content, TO:0006001 - salt tolerance, TO:0000175 - bacterial blight disease resistance, TO:0000656 - root development trait, TO:0000167 - cytokinin sensitivity, TO:0000074 - blast disease, TO:0000163 - auxin sensitivity, TO:0000397 - grain size, TO:00…
100273467	1	Zm00001eb171020	AT2G24360	Os08g0224100	Protein kinase superfamily protein	NA	OsDPK1, DPK1, MKKK32, OsMKKK32, MAPKKK32	dual-specificity protein kinase 1			Tolerance and resistance - Disease resistance, Tolerance and resistance - Stress tolerance
100273467	1	Zm00001eb171020	AT4G31170	Os08g0224100	Protein kinase superfamily protein	NA	OsDPK1, DPK1, MKKK32, OsMKKK32, MAPKKK32	dual-specificity protein kinase 1			Tolerance and resistance - Disease resistance, Tolerance and resistance - Stress tolerance
103627634	1	Zm00001eb252400	AT2G01440	Os02g0710800	DEAD/DEAH box RNA helicase family protein	NA	RecG				Biochemical character
100193334	1	Zm00001eb171700	AT1G61800	Os08g0187800	glucose-6-phosphate/phosphate translocator 2	ATGPT2	OsGPT1		GLUCOSE 6-PHOSPHATE/PHOSPHATE TRANSLOCATOR 1		Biochemical character
100193334	1	Zm00001eb171700	AT4G03950	Os08g0187800	Nucleotide/sugar transporter family protein	NA	OsGPT1		GLUCOSE 6-PHOSPHATE/PHOSPHATE TRANSLOCATOR 1		Biochemical character
100193334	1	Zm00001eb171700	AT5G54800	Os08g0187800	glucose 6-phosphate/phosphate translocator 1	ATGPT1	OsGPT1		GLUCOSE 6-PHOSPHATE/PHOSPHATE TRANSLOCATOR 1		Biochemical character
100282774	1	Zm00001eb399350	AT4G33770	Os03g0230500	Inositol 1,3,4-trisphosphate 5/6-kinase family protein	NA	OsITPK2, ITPK2, OsDSM3, OsITP5/6K-2, OsITL1	inositol 1, 3, 4-trisphosphate 5/6-kinase 2, drought- and salt-sensitive mutant 3	INOSITOL 1,3,4-TRISPHOSPHATE 5/6-KINASE 2	dsm3	Biochemical character, Tolerance and resistance - Stress tolerance
100273116	1	Zm00001eb066950	AT5G56180	Os04g0667700	actin-related protein 8	ARP8	OsFbox236, Os_F0264	F-box protein 236
100282569	1	Zm00001eb217340	AT1G75440	Os03g0681400	ubiquitin-conjugating enzyme 16	UBC16	OsUBC25	Ubiquitin-conjugating enzyme 25	UBIQUITIN-CONJUGATING ENZYME 25		Biochemical character	TO:0000615 - abscisic acid sensitivity, TO:0000163 - auxin sensitivity
100282569	1	Zm00001eb217340	AT5G42990	Os03g0681400	ubiquitin-conjugating enzyme 18	UBC18	OsUBC25	Ubiquitin-conjugating enzyme 25	UBIQUITIN-CONJUGATING ENZYME 25		Biochemical character	TO:0000615 - abscisic acid sensitivity, TO:0000163 - auxin sensitivity
100282569	1	Zm00001eb217340	AT1G45050	Os03g0681400	Ubiquitin-conjugating enzyme family protein	ATUBC2-1	OsUBC25	Ubiquitin-conjugating enzyme 25	UBIQUITIN-CONJUGATING ENZYME 25		Biochemical character	TO:0000615 - abscisic acid sensitivity, TO:0000163 - auxin sensitivity
100282569	1	Zm00001eb217340	AT4G36410	Os03g0681400	ubiquitin-conjugating enzyme 17	UBC17	OsUBC25	Ubiquitin-conjugating enzyme 25	UBIQUITIN-CONJUGATING ENZYME 25		Biochemical character	TO:0000615 - abscisic acid sensitivity, TO:0000163 - auxin sensitivity
100273449	1	Zm00001eb260730	AT3G07370	Os08g0113300	carboxyl terminus of HSC70-interacting protein	ATCHIP	OsPUB68	plant U-box-containing protein 68, U-box protein 68			Biochemical character
100273174	1	Zm00001eb331410	AT1G09160	Os07g0690400	Protein phosphatase 2C family protein	NA	OsPP99	Protein phosphatase 99
542720	1	Zm00001eb032600	AT4G11650	Os12g0628600	osmotin 34	ATOSM34	OsPR5, Pir2, PR-5, PR5-1	pathogenesis-related gene 5, Pathogenesis-related protein class 5 gene	PATHOGENESIS-RELATED PROTEIN 5		Tolerance and resistance - Disease resistance	TO:0000175 - bacterial blight disease resistance
542720	1	Zm00001eb032600	AT4G11650	Os12g0630100	osmotin 34	ATOSM34		Thaumatin, Tolerance Of Nitrogen Deficiency 1			Tolerance and resistance - Disease resistance, Tolerance and resistance - Stress tolerance	TO:0000011 - nitrogen sensitivity
100273873	1	Zm00001eb388260	AT5G44760	Os05g0370600	C2 domain-containing protein	NA	OsFTIP7		FT-INTERACTING PROTEIN 7	Osftip7-1, Osftip7-2	Reproductive organ - Pollination, fertilization, fertility - Male sterility, Reproductive organ - Spikelet, flower, glume, awn	TO:0000180 - spikelet fertility, TO:0000437 - male sterility
100273873	1	Zm00001eb388260	AT1G51570	Os05g0370600	Calcium-dependent lipid-binding (CaLB domain) plant phosphoribosyltransferase family protein	NA	OsFTIP7		FT-INTERACTING PROTEIN 7	Osftip7-1, Osftip7-2	Reproductive organ - Pollination, fertilization, fertility - Male sterility, Reproductive organ - Spikelet, flower, glume, awn	TO:0000180 - spikelet fertility, TO:0000437 - male sterility
100273873	1	Zm00001eb388260	AT3G57880	Os05g0370600	Calcium-dependent lipid-binding (CaLB domain) plant phosphoribosyltransferase family protein	NA	OsFTIP7		FT-INTERACTING PROTEIN 7	Osftip7-1, Osftip7-2	Reproductive organ - Pollination, fertilization, fertility - Male sterility, Reproductive organ - Spikelet, flower, glume, awn	TO:0000180 - spikelet fertility, TO:0000437 - male sterility
100273873	1	Zm00001eb388260	AT4G20080	Os05g0370600	Calcium-dependent lipid-binding (CaLB domain) plant phosphoribosyltransferase family protein	NA	OsFTIP7		FT-INTERACTING PROTEIN 7	Osftip7-1, Osftip7-2	Reproductive organ - Pollination, fertilization, fertility - Male sterility, Reproductive organ - Spikelet, flower, glume, awn	TO:0000180 - spikelet fertility, TO:0000437 - male sterility
100273873	1	Zm00001eb388260	AT5G12970	Os05g0370600	Calcium-dependent lipid-binding (CaLB domain) plant phosphoribosyltransferase family protein	NA	OsFTIP7		FT-INTERACTING PROTEIN 7	Osftip7-1, Osftip7-2	Reproductive organ - Pollination, fertilization, fertility - Male sterility, Reproductive organ - Spikelet, flower, glume, awn	TO:0000180 - spikelet fertility, TO:0000437 - male sterility
541773	1	Zm00001eb254260	AT3G48040	Os02g0742200	RHO-related protein from plants 10	ARAC8	OsRac3	small GTP-binding protein 3, Rac-like GTP-binding protein 3	RAC/ROP-TYPE GTPASE 3		Biochemical character	TO:0000112 - disease resistance
541773	1	Zm00001eb254260	AT5G62880	Os02g0742200	RAC-like 10	ARAC10	OsRac3	small GTP-binding protein 3, Rac-like GTP-binding protein 3	RAC/ROP-TYPE GTPASE 3		Biochemical character	TO:0000112 - disease resistance
100192497	1	Zm00001eb327780	AT4G40010	Os07g0622000	SNF1-related protein kinase 2.7	SNRK2-7	OsSAPK2	stress/ABA-activated protein kinase 2, Stress-Activated Protein Kinase 2	STRESS/ABA-ACTIVATED PROTEIN KINASE 2	sapk2, sapk2-1, sapk2-7	Seed - Physiological traits - Dormancy, Tolerance and resistance - Stress tolerance	TO:0000615 - abscisic acid sensitivity, TO:0000095 - osmotic response sensitivity, TO:0000276 - drought tolerance, TO:0006001 - salt tolerance, TO:0000253 - seed dormancy
100192599	1	Zm00001eb238170	AT4G01050	Os02g0257300	thylakoid rhodanese-like	TROL	OsStr12, Str12, TROL, Os-TROL, OsTROL	Sulfurtransferase 12	SULFURTRANSFERASE 12		Tolerance and resistance - Disease resistance	TO:0000074 - blast disease, TO:0000172 - jasmonic acid sensitivity
100501379	1	Zm00001eb229830	AT3G61350	Os02g0114600	SKP1 interacting partner 4	SKIP4	OsFbox060, OsFbox60, Os_F0125	F-box protein 60
103631744	1	Zm00001eb004500	AT1G08720	Os03g0160100	Protein kinase superfamily protein	ATEDR1	OsEDR1, OsACDR1, EDR1	Oryza sativa accelerated cell death and resistance 1, accelerated cell death and resistance 1, enhanced disease resistance 1, EDR1 ortholog	_		Tolerance and resistance - Disease resistance, Tolerance and resistance - Stress tolerance	TO:0000175 - bacterial blight disease resistance
100192718	1	Zm00001eb125450	AT3G18370	Os01g0128800	C2 domain-containing protein	ATSYTF	OsNTMC2T3	N-terminal-TM-C2 domain protein 3, N-terminal trans- membrane and C2 domain protein 3, NTMC2 type 3 protein, NTMC2 family gene 3	N-TERMINAL-TM-C2 DOMAIN PROTEIN 3
100192494	1	Zm00001eb208710	AT1G18340	Os02g0125800	basal transcription factor complex subunit-related	NA	DLN40, OsDLN40	TFIIH p34 subunit, DLN repressor 40, DLN motif protein 40
100284563	1	Zm00001eb300900	AT3G03740	Os07g0167200	BTB-POZ and MATH domain 4	ATBPM4	OsMB10, MB10, OsMB10a, OsMB10b	MATH-BTB protein 10, MDC protein with a BTB domain 10, MDC protein having BTB domain 10			Tolerance and resistance, Tolerance and resistance - Stress tolerance	TO:0000179 - biotic stress trait, TO:0000276 - drought tolerance, TO:0006001 - salt tolerance
100284563	1	Zm00001eb300900	AT5G21010	Os07g0167200	BTB-POZ and MATH domain 5	ATBPM5	OsMB10, MB10, OsMB10a, OsMB10b	MATH-BTB protein 10, MDC protein with a BTB domain 10, MDC protein having BTB domain 10			Tolerance and resistance, Tolerance and resistance - Stress tolerance	TO:0000179 - biotic stress trait, TO:0000276 - drought tolerance, TO:0006001 - salt tolerance
100284563	1	Zm00001eb300900	AT3G43700	Os07g0167200	BTB-POZ and MATH domain 6	ATBPM6	OsMB10, MB10, OsMB10a, OsMB10b	MATH-BTB protein 10, MDC protein with a BTB domain 10, MDC protein having BTB domain 10			Tolerance and resistance, Tolerance and resistance - Stress tolerance	TO:0000179 - biotic stress trait, TO:0000276 - drought tolerance, TO:0006001 - salt tolerance
100382568	1	Zm00001eb097650	AT1G04140	Os09g0296900	Transducin family protein / WD-40 repeat family protein	NA	OsWD40-169
100382568	1	Zm00001eb097650	AT5G43930	Os09g0296900	Transducin family protein / WD-40 repeat family protein	NA	OsWD40-169
100382538	1	Zm00001eb240020	AT1G17640	Os02g0221500	RNA-binding (RRM/RBD/RNP motifs) family protein	NA	RBPI, RBP-I	RNA binding protein I
100191771	1	Zm00001eb064230	AT3G48460	Os03g0844600	GDSL-like Lipase/Acylhydrolase superfamily protein	NA	OsGELP54	GDSL esterase/lipase protein 54	GDSL ESTERASE/LIPASE PROTEIN 54		Biochemical character
100280334	1	Zm00001eb387010	AT1G15690	Os06g0644200	Inorganic H pyrophosphatase family protein	ATAVP3	OVP1	vacuolar H+-pyrophosphatase 1, V-PPase 1, class I V-PPase, vacuolar H-translocating inorganic pyrophosphatase 1			Biochemical character
103647289	1	Zm00001eb096520	AT3G15430	Os07g0459400	Regulator of chromosome condensation (RCC1) family protein	NA
100273048	1	Zm00001eb283810	AT1G01360	Os05g0213500	regulatory component of ABA receptor 1	PYL9	OsPYL/RCAR5, PYL5, OsPYL5, OsPYL11, PYL11	pyrabactin resistance-like 5, PYR1-like 11, pyrabactin resistance 1-like 11	PYRABACTIN RESISTANCE 1 LIKE/REGULATORY COMPONENTS OF ABA RECEPTOR 5		Vegetative organ - Culm, Tolerance and resistance - Stress tolerance, Character as QTL - Yield and productivity	TO:0000207 - plant height, TO:0006001 - salt tolerance, TO:0000276 - drought tolerance, TO:0000615 - abscisic acid sensitivity
100273048	1	Zm00001eb283810	AT4G01026	Os05g0213500	PYR1-like 7	PYL7	OsPYL/RCAR5, PYL5, OsPYL5, OsPYL11, PYL11	pyrabactin resistance-like 5, PYR1-like 11, pyrabactin resistance 1-like 11	PYRABACTIN RESISTANCE 1 LIKE/REGULATORY COMPONENTS OF ABA RECEPTOR 5		Vegetative organ - Culm, Tolerance and resistance - Stress tolerance, Character as QTL - Yield and productivity	TO:0000207 - plant height, TO:0006001 - salt tolerance, TO:0000276 - drought tolerance, TO:0000615 - abscisic acid sensitivity
100383268	1	Zm00001eb301720	AT3G22420	Os07g0185000	with no lysine (K) kinase 2	ATWNK2	OsWNK3	With No Lysine kinase 3, WNK protein kinase 3, WNK kinase 3	WITH NO LYSINE KINASE 3		Tolerance and resistance - Stress tolerance	TO:0006001 - salt tolerance
100279237	1	Zm00001eb034940	AT2G42280	Os08g0506700	basic helix-loop-helix (bHLH) DNA-binding superfamily protein	NA	OsFBH1, OsbHLH112, DLN213, OsDLN213	FLOWERING BHLH 1, basic helix-loop-helix protein 112, DLN repressor 213, DLN motif protein 213			Reproductive organ - Heading date	TO:0002616 - flowering time
100279237	1	Zm00001eb034940	AT1G51140	Os08g0506700	basic helix-loop-helix (bHLH) DNA-binding superfamily protein	NA	OsFBH1, OsbHLH112, DLN213, OsDLN213	FLOWERING BHLH 1, basic helix-loop-helix protein 112, DLN repressor 213, DLN motif protein 213			Reproductive organ - Heading date	TO:0002616 - flowering time
103650592	1	Zm00001eb137870	AT3G24440	Os12g0533500	Fibronectin type III domain-containing protein	VIL1	OsVIL1, VIL1, OsVIL2	VIN3-LIKE 1, VERNALIZATION INSENSITIVE 3-LIKE 1, VERNALIZATION INSENSITIVE 3-LIKE 2			Reproductive organ - Heading date	TO:0002616 - flowering time, TO:0000137 - days to heading
100383284	1	Zm00001eb261900	AT1G79380	Os08g0135400	Ca(2)-dependent phospholipid-binding protein (Copine) family	NA	OsRFPHC-2	RING finger protein OsRFPHC-2, RING-HC protein 2			Tolerance and resistance - Stress tolerance
103641716	1	Zm00001eb424000	AT5G37380	Os03g0401200	Chaperone DnaJ-domain superfamily protein	NA	OsDjC30	DnaJ domain protein C30			Tolerance and resistance - Stress tolerance
103641716	1	Zm00001eb424000	AT2G25560	Os03g0401200	DNAJ heat shock N-terminal domain-containing protein	NA	OsDjC30	DnaJ domain protein C30			Tolerance and resistance - Stress tolerance
103641716	1	Zm00001eb424000	AT5G53150	Os03g0401200	DNAJ heat shock N-terminal domain-containing protein	NA	OsDjC30	DnaJ domain protein C30			Tolerance and resistance - Stress tolerance
103641716	1	Zm00001eb424000	AT5G37750	Os03g0401200	Chaperone DnaJ-domain superfamily protein	NA	OsDjC30	DnaJ domain protein C30			Tolerance and resistance - Stress tolerance
103641716	1	Zm00001eb424000	AT5G50115	Os03g0401200	PTHR24078//PTHR24078:SF211 - DNAJ HOMOLOG SUBFAMILY C MEMBER // SUBFAMILY NOT NAMED (1 of 1)	NA	OsDjC30	DnaJ domain protein C30			Tolerance and resistance - Stress tolerance
103641716	1	Zm00001eb424000	AT5G50620	Os03g0401200	Molecular chaperone Hsp40/DnaJ family protein	NA	OsDjC30	DnaJ domain protein C30			Tolerance and resistance - Stress tolerance
103641716	1	Zm00001eb424000	AT5G37440	Os03g0401200	Chaperone DnaJ-domain superfamily protein	NA	OsDjC30	DnaJ domain protein C30			Tolerance and resistance - Stress tolerance
103641716	1	Zm00001eb424000	AT5G50510	Os03g0401200	Molecular chaperone Hsp40/DnaJ family protein	NA	OsDjC30	DnaJ domain protein C30			Tolerance and resistance - Stress tolerance
103641716	1	Zm00001eb424000	AT4G19590	Os03g0401200	Chaperone DnaJ-domain superfamily protein	NA	OsDjC30	DnaJ domain protein C30			Tolerance and resistance - Stress tolerance
100383928	1	Zm00001eb328000	AT5G64610	Os07g0626600	histone acetyltransferase of the MYST family 1	HAM1	OsHAM701, OsMOF, MOF	Histone acetyltransferase HAM701, Males-absent-on-the-first	HISTONE ACETYLTRANSFERASE HAM701		Biochemical character, Tolerance and resistance - Stress tolerance	TO:0000615 - abscisic acid sensitivity, TO:0000276 - drought tolerance
100383928	1	Zm00001eb328000	AT5G09740	Os07g0626600	histone acetyltransferase of the MYST family 2	HAM2	OsHAM701, OsMOF, MOF	Histone acetyltransferase HAM701, Males-absent-on-the-first	HISTONE ACETYLTRANSFERASE HAM701		Biochemical character, Tolerance and resistance - Stress tolerance	TO:0000615 - abscisic acid sensitivity, TO:0000276 - drought tolerance
100382469	1	Zm00001eb150470	AT2G30140	Os01g0805400	UDP-Glycosyltransferase superfamily protein	NA	OsEnS-18, EnS-18, Os6	endosperm-specific gene 18, cytokinin glycosyltransferase			Biochemical character
100382469	1	Zm00001eb150470	AT2G30150	Os01g0805400	UDP-Glycosyltransferase superfamily protein	NA	OsEnS-18, EnS-18, Os6	endosperm-specific gene 18, cytokinin glycosyltransferase			Biochemical character
100284757	1	Zm00001eb199320	AT4G12730	Os08g0490600	FASCICLIN-like arabinogalactan 2	FLA2	OsFLA4	fasciclin-like AGP 4, fasciclin-like arabinogalactan protein 4	FASCICLIN-LIKE ARABINOGALACTAN PROTEIN 4		Tolerance and resistance - Stress tolerance	TO:0000303 - cold tolerance
542174	1	Zm00001eb419960	AT3G61860	Os04g0118900	RNA-binding (RRM/RBD/RNP motifs) family protein	ATRSP31	OsRS29, Os-RS29, OsRSp29, Os-RSp29	RS domain protein 29, RS subfamily protein 29	RS domain protein 29	rs29
542174	1	Zm00001eb419960	AT2G46610	Os04g0118900	RNA-binding (RRM/RBD/RNP motifs) family protein	NA	OsRS29, Os-RS29, OsRSp29, Os-RSp29	RS domain protein 29, RS subfamily protein 29	RS domain protein 29	rs29
100281229	1	Zm00001eb006940	AT5G64990	Os03g0191400	RAB GTPase homolog H1A	AtRABH1a	OsRab6B2, Rab6B2, OsRab6a, Rab6a	small GTP-binding protein OsRab6B2			Vegetative organ - Root, Tolerance and resistance - Stress tolerance	TO:0000207 - plant height, TO:0000495 - chlorophyll content, TO:0000227 - root length, TO:0000656 - root development trait, TO:0000571 - shoot fresh weight, TO:0000224 - iron sensitivity, TO:0000578 - root fresh weight, TO:0000457 - total biomass yield
100281229	1	Zm00001eb006940	AT2G22290	Os03g0191400	RAB GTPase homolog H1D	ATRAB-H1D	OsRab6B2, Rab6B2, OsRab6a, Rab6a	small GTP-binding protein OsRab6B2			Vegetative organ - Root, Tolerance and resistance - Stress tolerance	TO:0000207 - plant height, TO:0000495 - chlorophyll content, TO:0000227 - root length, TO:0000656 - root development trait, TO:0000571 - shoot fresh weight, TO:0000224 - iron sensitivity, TO:0000578 - root fresh weight, TO:0000457 - total biomass yield
100281229	1	Zm00001eb006940	AT4G39890	Os03g0191400	RAB GTPase homolog H1C	AtRABH1c	OsRab6B2, Rab6B2, OsRab6a, Rab6a	small GTP-binding protein OsRab6B2			Vegetative organ - Root, Tolerance and resistance - Stress tolerance	TO:0000207 - plant height, TO:0000495 - chlorophyll content, TO:0000227 - root length, TO:0000656 - root development trait, TO:0000571 - shoot fresh weight, TO:0000224 - iron sensitivity, TO:0000578 - root fresh weight, TO:0000457 - total biomass yield
100281229	1	Zm00001eb006940	AT5G10260	Os03g0191400	RAB GTPase homolog H1E	AtRABH1e	OsRab6B2, Rab6B2, OsRab6a, Rab6a	small GTP-binding protein OsRab6B2			Vegetative organ - Root, Tolerance and resistance - Stress tolerance	TO:0000207 - plant height, TO:0000495 - chlorophyll content, TO:0000227 - root length, TO:0000656 - root development trait, TO:0000571 - shoot fresh weight, TO:0000224 - iron sensitivity, TO:0000578 - root fresh weight, TO:0000457 - total biomass yield
100282898	1	Zm00001eb239090	AT5G17400	Os11g0661300	endoplasmic reticulum-adenine nucleotide transporter 1	ER-ANT1	ER-ANT1	endoplasmic reticulum-localized adenine nucleotide transporter1, endoplasmic reticulum-localized adenine nucleotide transporter 1	ENDOPLASMIC RETICULUM-LOCALIZED ADENINE NUCLEOTIDE TRANSPORTER 1	er-ant1	Biochemical character, Tolerance and resistance - Stress tolerance
100383336	1	Zm00001eb259320	AT4G19510	Os02g0826600	Disease resistance protein (TIR-NBS-LRR class)	NA	OsIRL6	intracellular Ras-group-related LRR protein 6
100383336	1	Zm00001eb259320	AT3G15410	Os02g0826600	Leucine-rich repeat (LRR) family protein	NA	OsIRL6	intracellular Ras-group-related LRR protein 6
103625988	1	Zm00001eb217350	AT1G19700	Os03g0680800	BEL1-like homeodomain 10	BEL10	OsBIHD1, BIHD1	BTH-induced homeodomain protein 1, BLH6-like 1, BEL1-LIKE HOMEODOMAIN6-like 1		osbihd1	Vegetative organ - Culm, Reproductive organ - Pollination, fertilization, fertility, Tolerance and resistance - Disease resistance, Tolerance and resistance - Stress tolerance, Other	TO:0006001 - salt tolerance, TO:0000074 - blast disease, TO:0000420 - fertility related trait, TO:0002657 - oxidative stress, TO:0000429 - salt sensitivity, TO:0000112 - disease resistance, TO:0000148 - viral disease resistance, TO:0000043 - root anatomy and morphology trait, TO:0002677 - brassinosteroid sensitivity, TO:0000207 - plant height
103625988	1	Zm00001eb217350	AT2G16400	Os03g0680800	BEL1-like homeodomain 7	BLH7	OsBIHD1, BIHD1	BTH-induced homeodomain protein 1, BLH6-like 1, BEL1-LIKE HOMEODOMAIN6-like 1		osbihd1	Vegetative organ - Culm, Reproductive organ - Pollination, fertilization, fertility, Tolerance and resistance - Disease resistance, Tolerance and resistance - Stress tolerance, Other	TO:0006001 - salt tolerance, TO:0000074 - blast disease, TO:0000420 - fertility related trait, TO:0002657 - oxidative stress, TO:0000429 - salt sensitivity, TO:0000112 - disease resistance, TO:0000148 - viral disease resistance, TO:0000043 - root anatomy and morphology trait, TO:0002677 - brassinosteroid sensitivity, TO:0000207 - plant height
103625988	1	Zm00001eb217350	AT4G34610	Os03g0680800	BEL1-like homeodomain 6	BLH6	OsBIHD1, BIHD1	BTH-induced homeodomain protein 1, BLH6-like 1, BEL1-LIKE HOMEODOMAIN6-like 1		osbihd1	Vegetative organ - Culm, Reproductive organ - Pollination, fertilization, fertility, Tolerance and resistance - Disease resistance, Tolerance and resistance - Stress tolerance, Other	TO:0006001 - salt tolerance, TO:0000074 - blast disease, TO:0000420 - fertility related trait, TO:0002657 - oxidative stress, TO:0000429 - salt sensitivity, TO:0000112 - disease resistance, TO:0000148 - viral disease resistance, TO:0000043 - root anatomy and morphology trait, TO:0002677 - brassinosteroid sensitivity, TO:0000207 - plant height
103625988	1	Zm00001eb217350	AT1G75410	Os03g0680800	BEL1-like homeodomain 3	BLH3	OsBIHD1, BIHD1	BTH-induced homeodomain protein 1, BLH6-like 1, BEL1-LIKE HOMEODOMAIN6-like 1		osbihd1	Vegetative organ - Culm, Reproductive organ - Pollination, fertilization, fertility, Tolerance and resistance - Disease resistance, Tolerance and resistance - Stress tolerance, Other	TO:0006001 - salt tolerance, TO:0000074 - blast disease, TO:0000420 - fertility related trait, TO:0002657 - oxidative stress, TO:0000429 - salt sensitivity, TO:0000112 - disease resistance, TO:0000148 - viral disease resistance, TO:0000043 - root anatomy and morphology trait, TO:0002677 - brassinosteroid sensitivity, TO:0000207 - plant height
100216679	1	Zm00001eb260720	AT4G24270	Os08g0113200	EMBRYO DEFECTIVE 140	EMB140	BIP113	brassinosteroid receptor kinase (BRI1)-interacting protein 113, BRI1-interacting protein 113, brassinosteroid receptor kinase-interacting protein 113			Other
100284385	1	Zm00001eb248520	AT1G03680	Os02g0639900	thioredoxin M-type 1	ATHM1	OsTRXM1	thioredoxin M1	THIOREDOXIN M-TYPE 1		Biochemical character
100284385	1	Zm00001eb248520	AT4G03520	Os02g0639900	Thioredoxin superfamily protein	ATHM2	OsTRXM1	thioredoxin M1	THIOREDOXIN M-TYPE 1		Biochemical character
100381591	1	Zm00001eb163140	AT2G28540	Os11g0102800	RNA binding (RRM/RBD/RNP motifs) family protein	NA	OsRINGC2-1, RINGC2-1	RING-C2 type protein 1
100381591	1	Zm00001eb163140	AT3G45630	Os11g0102800	RNA binding (RRM/RBD/RNP motifs) family protein	NA	OsRINGC2-1, RINGC2-1	RING-C2 type protein 1
100381591	1	Zm00001eb163140	AT5G60170	Os11g0102800	RNA binding (RRM/RBD/RNP motifs) family protein	NA	OsRINGC2-1, RINGC2-1	RING-C2 type protein 1
100381591	1	Zm00001eb163140	AT2G28540	Os12g0102400	RNA binding (RRM/RBD/RNP motifs) family protein	NA	OsRINGC2-2	RING-C2 type protein 2
100381591	1	Zm00001eb163140	AT3G45630	Os12g0102400	RNA binding (RRM/RBD/RNP motifs) family protein	NA	OsRINGC2-2	RING-C2 type protein 2
100381591	1	Zm00001eb163140	AT5G60170	Os12g0102400	RNA binding (RRM/RBD/RNP motifs) family protein	NA	OsRINGC2-2	RING-C2 type protein 2
103647540	1	Zm00001eb101880	AT2G42280	Os09g0487900	basic helix-loop-helix (bHLH) DNA-binding superfamily protein	NA	OsbHLH143	basic helix-loop-helix protein 143
103647540	1	Zm00001eb101880	AT1G51140	Os09g0487900	basic helix-loop-helix (bHLH) DNA-binding superfamily protein	NA	OsbHLH143	basic helix-loop-helix protein 143
103627850	1	Zm00001eb257660	AT4G28080	Os02g0255700	Tetratricopeptide repeat (TPR)-like superfamily protein	NA	FLL1	FLO2-LIKE1
100286079	1	Zm00001eb159750	AT3G19860	Os02g0433600	basic helix-loop-helix (bHLH) DNA-binding superfamily protein	bHLH121	OsbHLH064	basic helix-loop-helix protein 064			Tolerance and resistance - Stress tolerance, Other	TO:0000168 - abiotic stress trait
103647601	1	Zm00001eb103090	AT1G01880	Os09g0521900	5'-3' exonuclease family protein	NA	rad, rad*, OsRAD, GEN1, OsGEN-L, OsGEN1	reduced ADH activity, Flap endonuclease GEN-like 1, Protein OsGEN-like, OsGEN-like	FLAP ENDONUCLEASE GEN-LIKE 1	osgen1	Biochemical character, Reproductive organ - Pollination, fertilization, fertility - Male sterility, Reproductive organ - Pollination, fertilization, fertility - Meiosis	TO:0000060 - aborted uni-nucleate stage, TO:0000053 - pollen sterility, TO:0000437 - male sterility
100216729	1	Zm00001eb106810	AT3G08940	Os07g0558400	light harvesting complex photosystem II	LHCB4.2	CP29, OsCP29, LHCB4, Lhcb4, OsLHCB4	light-harvesting protein CP29, PSII inner antenna subunit CP29, PSII antenna CP29, Photosystem II Inner Antenna CP29, light-harvesting complex subunit b4			Tolerance and resistance - Stress tolerance	TO:0000075 - light sensitivity
100216729	1	Zm00001eb106810	AT5G01530	Os07g0558400	light harvesting complex photosystem II	LHCB4.1	CP29, OsCP29, LHCB4, Lhcb4, OsLHCB4	light-harvesting protein CP29, PSII inner antenna subunit CP29, PSII antenna CP29, Photosystem II Inner Antenna CP29, light-harvesting complex subunit b4			Tolerance and resistance - Stress tolerance	TO:0000075 - light sensitivity
100191843	1	Zm00001eb286090	AT2G40160	Os05g0354400	Plant protein of unknown function (DUF828)	TBL30	OsTBL13, TBL13, OsXOAT5	trichome birefringence-like 13, xylan O-acetyltransferase 5	XYLAN O-ACETYLTRANSFERASE 5		Biochemical character
100191843	1	Zm00001eb286090	AT2G40150	Os05g0354400	TRICHOME BIREFRINGENCE-LIKE 28	TBL28	OsTBL13, TBL13, OsXOAT5	trichome birefringence-like 13, xylan O-acetyltransferase 5	XYLAN O-ACETYLTRANSFERASE 5		Biochemical character
100191843	1	Zm00001eb286090	AT3G55990	Os05g0354400	Plant protein of unknown function (DUF828)	ESK1	OsTBL13, TBL13, OsXOAT5	trichome birefringence-like 13, xylan O-acetyltransferase 5	XYLAN O-ACETYLTRANSFERASE 5		Biochemical character
103654735	1	Zm00001eb204370	AT1G17790	Os02g0250300	DNA-binding bromodomain-containing protein	NA	GTE4, OsGTE4	GENERAL TRANSCRIPTION FACTOR GROUP E4		gte4
103654735	1	Zm00001eb204370	AT1G06230	Os02g0250300	global transcription factor group E4	GTE4	GTE4, OsGTE4	GENERAL TRANSCRIPTION FACTOR GROUP E4		gte4
103654735	1	Zm00001eb204370	AT1G73150	Os02g0250300	global transcription factor group E3	GTE3	GTE4, OsGTE4	GENERAL TRANSCRIPTION FACTOR GROUP E4		gte4
100217078	1	Zm00001eb384990	AT1G02340	Os03g0591300	basic helix-loop-helix (bHLH) DNA-binding superfamily protein	FBI1	OsbHLH140	basic helix-loop-helix protein 140
100217078	1	Zm00001eb384990	AT5G56960	Os03g0591300	basic helix-loop-helix (bHLH) DNA-binding family protein	NA	OsbHLH140	basic helix-loop-helix protein 140
103635623	1	Zm00001eb348740	AT1G34320	Os05g0430300	Protein of unknown function (DUF668)	NA	OsDUF668-8	DUF668 family member 8	DUF668 FAMILY MEMBER 8		Tolerance and resistance - Stress tolerance	TO:0000303 - cold tolerance, TO:0000276 - drought tolerance, TO:0000095 - osmotic response sensitivity
103635623	1	Zm00001eb348740	AT5G08660	Os05g0430300	Protein of unknown function (DUF668)	NA	OsDUF668-8	DUF668 family member 8	DUF668 FAMILY MEMBER 8		Tolerance and resistance - Stress tolerance	TO:0000303 - cold tolerance, TO:0000276 - drought tolerance, TO:0000095 - osmotic response sensitivity
103629395	1	Zm00001eb269180	AT5G48030	Os06g0116800	gametophytic factor 2	GFA2	OsDjA9	DnaJ domain protein A9			Tolerance and resistance - Stress tolerance
100502522	1	Zm00001eb153000	AT4G32810	Os01g0746400	carotenoid cleavage dioxygenase 8	ATCCD8	d10(d15,d16), d16, d15, dwf9, d10, OsCCD8b, OsCCD8, CCD8, OsD10	kikeibanshinriki or toyohikaribunwai tillering dwarf, dwarf-10, carotenoid cleavage dioxygenase 8, DWARF 10, DWARF10, carotenoid cleavage dioxygenase 8b	CATOTENOID DIOXYGENASE 8	ccd8, d10, dwarf10-2, d10-1, d10-2	Vegetative organ - Culm, Vegetative organ - Root, Tolerance and resistance - Stress tolerance, Character as QTL - Yield and productivity	TO:0002688 - leaf lamina joint bending, TO:0001013 - lateral root number, TO:0000586 - seminal root length, TO:0000163 - auxin sensitivity, TO:0000346 - tiller number, TO:0000576 - stem length, TO:0000152 - panicle number, TO:0000476 - growth hormone content, TO:0000207 - plant height, TO:0000040 - panicle length, TO:0000011 - nitrogen sensitivity, TO:0000167 - cytokinin sensitivity, TO:0000339 -…
103643484	1	Zm00001eb046310	AT5G43920	Os10g0465000	transducin family protein / WD-40 repeat family protein	NA	OsWD40-177
103651650	1	Zm00001eb163160	AT5G60410	Os03g0719100	DNA-binding protein with MIZ/SP-RING zinc finger, PHD-finger and SAP domain	ATSIZ1	OsSIZ2	SAP and MIZ 2, SIZ/PIAS-type SUMO E3 ligase 2	_	Ossiz2, ossiz2	Reproductive organ - Spikelet, flower, glume, awn, Tolerance and resistance - Stress tolerance, Seed - Morphological traits, Character as QTL - Yield and productivity	TO:0006001 - salt tolerance, TO:0000421 - pollen fertility, TO:0000146 - seed length, TO:0000455 - seed set percent, TO:0000653 - seed development trait, TO:0000303 - cold tolerance
100282229	1	Zm00001eb212150	AT4G26400	Os03g0812200	RING/U-box superfamily protein	NA	OsRFP	RING finger protein
103635691	1	Zm00001eb349990	AT5G25880	Os05g0186300	NADP-malic enzyme 3	ATNADP-ME3	OscytME2, cytME2	cytosolic NADP malic enzyme 2	_		Biochemical character, Tolerance and resistance - Stress tolerance	TO:0006001 - salt tolerance
103635691	1	Zm00001eb349990	AT5G11670	Os05g0186300	NADP-malic enzyme 2	ATNADP-ME2	OscytME2, cytME2	cytosolic NADP malic enzyme 2	_		Biochemical character, Tolerance and resistance - Stress tolerance	TO:0006001 - salt tolerance
100193344	1	Zm00001eb328530	AT5G47520	Os07g0634200	RAB GTPase homolog A5A	AtRABA5a	OsRab11G1	small GTP-binding protein OsRab11G1
100217143	1	Zm00001eb009160	AT1G68020	Os03g0224300	UDP-Glycosyltransferase / trehalose-phosphatase family protein	ATTPS6	OsTPS4		TREHALOSE-6-PHOSPHATE SYNTHASE 4		Biochemical character, Tolerance and resistance - Stress tolerance
541618	1	Zm00001eb376640	AT3G59790	Os06g0154500	MAP kinase 10	ATMPK10	OsMAPK6, MAPK6, OsMPK6, OsSIPK, SIPK, OsMAPK1, MAPK1, MPK1, OsMPK1, MPK6, OsDSG1	Mitogen-activated protein kinase 1, MAP kinase 1, MAP kinase 6, dwarf and small grain1	MITOGEN-ACTIVATED PROTEIN KINASE 6	mpk6, osmpk6, osmpk6-1, osmpk6-2, dsg1	Biochemical character, Vegetative organ - Root, Seed - Morphological traits - Grain shape, Tolerance and resistance - Disease resistance, Tolerance and resistance - Insect resistance, Tolerance and resistance - Stress tolerance, Character as QTL - Yield and productivity, Reproductive organ - Panicle, Mode of branching	TO:0000439 - fungal disease resistance, TO:0000615 - abscisic acid sensitivity, TO:0002657 - oxidative stress, TO:0002669 - diterpenoid phytoalexin content, TO:0006001 - salt tolerance, TO:0000175 - bacterial blight disease resistance, TO:0000656 - root development trait, TO:0000167 - cytokinin sensitivity, TO:0000074 - blast disease, TO:0000163 - auxin sensitivity, TO:0000397 - grain size, TO:00…
100502401	1	Zm00001eb147970	AT5G02030	Os01g0848400	POX (plant homeobox) family protein	BLH9	qSH1, qsh1, qSH-1, RIL1, OsRIL1	QTL of seed shattering in chromosome 1, RI-LIKE1, erticillate rachis-like 1		qSH1-A, qSH1-W, qSH1-T, qSH1-N, ril1, ril1-1	Vegetative organ - Culm, Reproductive organ - Inflorescence, Seed - Physiological traits - Shattering	TO:0000473 - grain shattering, TO:0000207 - plant height, TO:0000145 - internode length, TO:0006014 - phyllotaxy, TO:0006020 - shoot apical meristem development, TO:0000142 - secondary branching of inflorescence, TO:0000547 - primary branch number
542329	1	Zm00001eb006300	AT4G14210	Os03g0184000	phytoene desaturase 3	PDE226	PDS1, PDS, OsPDS, Pds	\Phytoene dehydrogenase, chloroplastic/chromoplastic\", Phytoene desaturase"	PHYTOENE DESATURASE		Biochemical character, Coloration - Others
542568	1	Zm00001eb425070	AT5G55760	Os04g0271000	sirtuin 1	SRT1	osSRT701, OsSIRT701, OsSRT1, SRT1, OS-SIR2	sirtuin 1			Biochemical character, Vegetative organ - Leaf, Seed - Morphological traits - Endosperm, Seed - Physiological traits, Seed - Physiological traits - Storage substances, Tolerance and resistance - Stress tolerance	TO:0000653 - seed development trait, TO:0000180 - spikelet fertility, TO:0000696 - starch content, TO:0000266 - chalky endosperm, TO:0002658 - starch grain synthesis, TO:0000269 - 100-seed weight, TO:0000249 - leaf senescence, TO:0002668 - jasmonic acid content, TO:0000723 - microsporocyte development trait
103643824	1	Zm00001eb053370	AT5G04500	Os03g0684500	glycosyltransferase family protein 47	NA	OsGINT2	GLUCOSAMINE INOSITOLPHOSPHORYLCERAMIDE TRANSFERASE2	GLUCOSAMINE INOSITOLPHOSPHORYLCERAMIDE TRANSFERASE 2		Biochemical character
100284406	1	Zm00001eb066560	AT3G18630	Os04g0673400	uracil dna glycosylase	ATUNG	Ung	Uracil-N-Glycosylase			Biochemical character
100273536	1	Zm00001eb306060	AT3G59350	Os03g0844100	Protein kinase superfamily protein	NA	OsRLCK123	Receptor-like Cytoplasmic Kinase 123	RECEPTOR-LIKE CYTOPLASMIC KINASE 123		Tolerance and resistance, Tolerance and resistance - Disease resistance	TO:0000175 - bacterial blight disease resistance, TO:0000074 - blast disease
100273536	1	Zm00001eb306060	AT1G06700	Os03g0844100	Protein kinase superfamily protein	NA	OsRLCK123	Receptor-like Cytoplasmic Kinase 123	RECEPTOR-LIKE CYTOPLASMIC KINASE 123		Tolerance and resistance, Tolerance and resistance - Disease resistance	TO:0000175 - bacterial blight disease resistance, TO:0000074 - blast disease
100273536	1	Zm00001eb306060	AT2G43230	Os03g0844100	Protein kinase superfamily protein	NA	OsRLCK123	Receptor-like Cytoplasmic Kinase 123	RECEPTOR-LIKE CYTOPLASMIC KINASE 123		Tolerance and resistance, Tolerance and resistance - Disease resistance	TO:0000175 - bacterial blight disease resistance, TO:0000074 - blast disease
100273536	1	Zm00001eb306060	AT2G30730	Os03g0844100	Protein kinase superfamily protein	NA	OsRLCK123	Receptor-like Cytoplasmic Kinase 123	RECEPTOR-LIKE CYTOPLASMIC KINASE 123		Tolerance and resistance, Tolerance and resistance - Disease resistance	TO:0000175 - bacterial blight disease resistance, TO:0000074 - blast disease
100273536	1	Zm00001eb306060	AT2G30740	Os03g0844100	Protein kinase superfamily protein	NA	OsRLCK123	Receptor-like Cytoplasmic Kinase 123	RECEPTOR-LIKE CYTOPLASMIC KINASE 123		Tolerance and resistance, Tolerance and resistance - Disease resistance	TO:0000175 - bacterial blight disease resistance, TO:0000074 - blast disease
100279734	1	Zm00001eb173420	AT3G26020	Os08g0122000	Protein phosphatase 2A regulatory B subunit family protein	NA	OsPP2A-B'theta, OsB'theta, PP2A-B'theta, OsPP2A-B'theta, OsB'theta	protein phosphatase 2A B'theta subunit, PROTEIN PHOSPHATASE 2A REGULATORY SUBUNIT B' theta, protein phosphatase 2A B'theta subunit	PROTEIN PHOSPHATASE 2A REGULATORY SUBUNIT B' THETA
100279734	1	Zm00001eb173420	AT1G13460	Os08g0122000	Protein phosphatase 2A regulatory B subunit family protein	NA	OsPP2A-B'theta, OsB'theta, PP2A-B'theta, OsPP2A-B'theta, OsB'theta	protein phosphatase 2A B'theta subunit, PROTEIN PHOSPHATASE 2A REGULATORY SUBUNIT B' theta, protein phosphatase 2A B'theta subunit	PROTEIN PHOSPHATASE 2A REGULATORY SUBUNIT B' THETA
100279734	1	Zm00001eb173420	AT3G26030	Os08g0122000	serine/threonine protein phosphatase 2A 55 kDa regulatory subunit B prime delta	ATB' DELTA	OsPP2A-B'theta, OsB'theta, PP2A-B'theta, OsPP2A-B'theta, OsB'theta	protein phosphatase 2A B'theta subunit, PROTEIN PHOSPHATASE 2A REGULATORY SUBUNIT B' theta, protein phosphatase 2A B'theta subunit	PROTEIN PHOSPHATASE 2A REGULATORY SUBUNIT B' THETA
100285726	1	Zm00001eb187850	AT1G09930	Os02g0695800	oligopeptide transporter 2	ATOPT2	OsOPT8	Oligopeptide transporter 8
100384255	1	Zm00001eb137880	AT5G08080	Os06g0168500	syntaxin of plants 132	ATSYP132	OsSYP131	Syntaxin of Plants131	SYNTAXIN OF PLANTS 131		Biochemical character
100384255	1	Zm00001eb137880	AT3G03800	Os06g0168500	syntaxin of plants 131	ATSYP131	OsSYP131	Syntaxin of Plants131	SYNTAXIN OF PLANTS 131		Biochemical character
100284345	1	Zm00001eb115120	AT5G50550	Os11g0610700	Transducin/WD40 repeat-like superfamily protein	NA	OsWD40-190
100284345	1	Zm00001eb115120	AT5G50650	Os11g0610700	Transducin/WD40 repeat-like superfamily protein	NA	OsWD40-190
100284345	1	Zm00001eb115120	AT2G01470	Os11g0610700	SEC12P-like 2 protein	ATSEC12	OsWD40-190
100283766	1	Zm00001eb397940	AT1G53540	Os03g0266900	HSP20-like chaperones superfamily protein	NA	OsHsp17.3, OsHSP17.3, Oshsp17.3	17.3 kDa class I heat shock protein, 17.3 kDa heat shock protein, 17.3-kD class I heat shock protein	17.3 KDA CLASS I HEAT SHOCK PROTEIN		Tolerance and resistance - Stress tolerance	TO:0000259 - heat tolerance
100283766	1	Zm00001eb397940	AT5G59720	Os03g0266900	heat shock protein 18.2	HSP18.2	OsHsp17.3, OsHSP17.3, Oshsp17.3	17.3 kDa class I heat shock protein, 17.3 kDa heat shock protein, 17.3-kD class I heat shock protein	17.3 KDA CLASS I HEAT SHOCK PROTEIN		Tolerance and resistance - Stress tolerance	TO:0000259 - heat tolerance
100283766	1	Zm00001eb397940	AT3G46230	Os03g0266900	heat shock protein 17.4	ATHSP17.4	OsHsp17.3, OsHSP17.3, Oshsp17.3	17.3 kDa class I heat shock protein, 17.3 kDa heat shock protein, 17.3-kD class I heat shock protein	17.3 KDA CLASS I HEAT SHOCK PROTEIN		Tolerance and resistance - Stress tolerance	TO:0000259 - heat tolerance
100283766	1	Zm00001eb397940	AT1G53540	Os03g0267000	HSP20-like chaperones superfamily protein	NA	OsHSP18.0-CI, HSP18.0-CI, OsHsp18.0, OsHSP18.0, Oshsp18.0, OsSHSP1, SHSP1, OsMSR3, MSR3, OsHSP20, HSP20, OsHSP18.6, HSP18.6	18.0 kDa class I heat shock protein, 18.0 kDa heat shock protein, 18.0-kD class I heat shock protein, multiple stress responsive gene 3, small heat shock protein 20	18.0-KD CLASS I HEAT SHOCK PROTEIN		Tolerance and resistance - Disease resistance, Tolerance and resistance - Stress tolerance	TO:0000276 - drought tolerance, TO:0000259 - heat tolerance, TO:0000303 - cold tolerance, TO:0000020 - black streak dwarf virus resistance, TO:0000413 - rice tungro virus resistance, TO:0000213 - rice grassy stunt 1 and 2 virus resistance, TO:0000148 - viral disease resistance, TO:0000021 - copper sensitivity, TO:0000016 - cobalt sensitivity, TO:0000080 - micronutrient sensitivity, TO:0000227 - r…
100283766	1	Zm00001eb397940	AT5G59720	Os03g0267000	heat shock protein 18.2	HSP18.2	OsHSP18.0-CI, HSP18.0-CI, OsHsp18.0, OsHSP18.0, Oshsp18.0, OsSHSP1, SHSP1, OsMSR3, MSR3, OsHSP20, HSP20, OsHSP18.6, HSP18.6	18.0 kDa class I heat shock protein, 18.0 kDa heat shock protein, 18.0-kD class I heat shock protein, multiple stress responsive gene 3, small heat shock protein 20	18.0-KD CLASS I HEAT SHOCK PROTEIN		Tolerance and resistance - Disease resistance, Tolerance and resistance - Stress tolerance	TO:0000276 - drought tolerance, TO:0000259 - heat tolerance, TO:0000303 - cold tolerance, TO:0000020 - black streak dwarf virus resistance, TO:0000413 - rice tungro virus resistance, TO:0000213 - rice grassy stunt 1 and 2 virus resistance, TO:0000148 - viral disease resistance, TO:0000021 - copper sensitivity, TO:0000016 - cobalt sensitivity, TO:0000080 - micronutrient sensitivity, TO:0000227 - r…
100283766	1	Zm00001eb397940	AT3G46230	Os03g0267000	heat shock protein 17.4	ATHSP17.4	OsHSP18.0-CI, HSP18.0-CI, OsHsp18.0, OsHSP18.0, Oshsp18.0, OsSHSP1, SHSP1, OsMSR3, MSR3, OsHSP20, HSP20, OsHSP18.6, HSP18.6	18.0 kDa class I heat shock protein, 18.0 kDa heat shock protein, 18.0-kD class I heat shock protein, multiple stress responsive gene 3, small heat shock protein 20	18.0-KD CLASS I HEAT SHOCK PROTEIN		Tolerance and resistance - Disease resistance, Tolerance and resistance - Stress tolerance	TO:0000276 - drought tolerance, TO:0000259 - heat tolerance, TO:0000303 - cold tolerance, TO:0000020 - black streak dwarf virus resistance, TO:0000413 - rice tungro virus resistance, TO:0000213 - rice grassy stunt 1 and 2 virus resistance, TO:0000148 - viral disease resistance, TO:0000021 - copper sensitivity, TO:0000016 - cobalt sensitivity, TO:0000080 - micronutrient sensitivity, TO:0000227 - r…
100283766	1	Zm00001eb397940	AT1G53540	Os03g0266300	HSP20-like chaperones superfamily protein	NA	Oshsp17.9A, OsHsp17.9A, OsHSP17.9A-CI, Oshsp17.9	17.9 kDa class I heat shock protein, 17.9 kDa heat shock protein 1, 17.9-kD class I heat shock protein	17.9 KDA CLASS I HEAT SHOCK PROTEIN 1		Tolerance and resistance - Stress tolerance	TO:0000259 - heat tolerance
100283766	1	Zm00001eb397940	AT5G59720	Os03g0266300	heat shock protein 18.2	HSP18.2	Oshsp17.9A, OsHsp17.9A, OsHSP17.9A-CI, Oshsp17.9	17.9 kDa class I heat shock protein, 17.9 kDa heat shock protein 1, 17.9-kD class I heat shock protein	17.9 KDA CLASS I HEAT SHOCK PROTEIN 1		Tolerance and resistance - Stress tolerance	TO:0000259 - heat tolerance
100283766	1	Zm00001eb397940	AT3G46230	Os03g0266300	heat shock protein 17.4	ATHSP17.4	Oshsp17.9A, OsHsp17.9A, OsHSP17.9A-CI, Oshsp17.9	17.9 kDa class I heat shock protein, 17.9 kDa heat shock protein 1, 17.9-kD class I heat shock protein	17.9 KDA CLASS I HEAT SHOCK PROTEIN 1		Tolerance and resistance - Stress tolerance	TO:0000259 - heat tolerance
100283766	1	Zm00001eb397940	AT1G53540	Os03g0267200	HSP20-like chaperones superfamily protein	NA	OsHsp17.7, OsHSP17.4-CI, OsHSP17.7, Oshsp17.7	17.7 kDa class I heat shock protein, 17.7 kDa heat shock protein, 17.7-kD class I heat shock protein	17.7 KDA CLASS I HEAT SHOCK PROTEIN		Tolerance and resistance - Stress tolerance	TO:0000259 - heat tolerance
100283766	1	Zm00001eb397940	AT5G59720	Os03g0267200	heat shock protein 18.2	HSP18.2	OsHsp17.7, OsHSP17.4-CI, OsHSP17.7, Oshsp17.7	17.7 kDa class I heat shock protein, 17.7 kDa heat shock protein, 17.7-kD class I heat shock protein	17.7 KDA CLASS I HEAT SHOCK PROTEIN		Tolerance and resistance - Stress tolerance	TO:0000259 - heat tolerance
100283766	1	Zm00001eb397940	AT3G46230	Os03g0267200	heat shock protein 17.4	ATHSP17.4	OsHsp17.7, OsHSP17.4-CI, OsHSP17.7, Oshsp17.7	17.7 kDa class I heat shock protein, 17.7 kDa heat shock protein, 17.7-kD class I heat shock protein	17.7 KDA CLASS I HEAT SHOCK PROTEIN		Tolerance and resistance - Stress tolerance	TO:0000259 - heat tolerance
100282427	1	Zm00001eb206650	AT4G02950	Os02g0179300	Ubiquitin family protein	NA	Rad23				Biochemical character
100282427	1	Zm00001eb206650	AT4G05270	Os02g0179300	Ubiquitin-like superfamily protein	NA	Rad23				Biochemical character
100282427	1	Zm00001eb206650	AT4G05310	Os02g0179300	Ubiquitin-like superfamily protein	NA	Rad23				Biochemical character
100282427	1	Zm00001eb206650	AT4G05240	Os02g0179300	Ubiquitin-like superfamily protein	NA	Rad23				Biochemical character
100282427	1	Zm00001eb206650	AT4G03360	Os02g0179300	Ubiquitin family protein	NA	Rad23				Biochemical character
100282427	1	Zm00001eb206650	AT4G05250	Os02g0179300	Ubiquitin-like superfamily protein	NA	Rad23				Biochemical character
100274607	1	Zm00001eb139130	AT2G32810	Os12g0429200	beta galactosidase 9	BGAL9	OsBgal13, OsBGal13	Beta-galactosidase 15, Lactase 15	BETA-GALACTOSIDASE 13		Biochemical character
100272913	1	Zm00001eb365200	AT2G36460	Os05g0402700	Aldolase superfamily protein	NA	GSC 233, AldC-2	fructose-diphosphate aldolase, aldolase isozyme C-2, aldolase C-2, cytoplasmic aldolase C-2			Tolerance and resistance - Stress tolerance
100272913	1	Zm00001eb365200	AT5G03690	Os05g0402700	Aldolase superfamily protein	NA	GSC 233, AldC-2	fructose-diphosphate aldolase, aldolase isozyme C-2, aldolase C-2, cytoplasmic aldolase C-2			Tolerance and resistance - Stress tolerance
100272913	1	Zm00001eb365200	AT3G52930	Os05g0402700	Aldolase superfamily protein	NA	GSC 233, AldC-2	fructose-diphosphate aldolase, aldolase isozyme C-2, aldolase C-2, cytoplasmic aldolase C-2			Tolerance and resistance - Stress tolerance
100272913	1	Zm00001eb365200	AT2G36460	Os01g0905800	Aldolase superfamily protein	NA	AldC-1	cytoplast aldolase-1, aldolase isozyme C-1, aldolase C-1, cytoplasmic aldolase C-1	CYTOPLAST ALDOLASE 1		Biochemical character, Tolerance and resistance - Stress tolerance
100272913	1	Zm00001eb365200	AT5G03690	Os01g0905800	Aldolase superfamily protein	NA	AldC-1	cytoplast aldolase-1, aldolase isozyme C-1, aldolase C-1, cytoplasmic aldolase C-1	CYTOPLAST ALDOLASE 1		Biochemical character, Tolerance and resistance - Stress tolerance
100272913	1	Zm00001eb365200	AT3G52930	Os01g0905800	Aldolase superfamily protein	NA	AldC-1	cytoplast aldolase-1, aldolase isozyme C-1, aldolase C-1, cytoplasmic aldolase C-1	CYTOPLAST ALDOLASE 1		Biochemical character, Tolerance and resistance - Stress tolerance
100284562	1	Zm00001eb225020	AT5G63610	Os10g0580300	cyclin-dependent kinase E;1	ATCDK8	CDKE;1, Orysa;CDKE;1, OsCdk8_1, Cdk8_1		CYCLIN-DEPENDENT KINASE E;1		Biochemical character
100272976	1	Zm00001eb268690	AT5G41410	Os06g0108900	POX (plant homeobox) family protein	BEL1	BEL1, OsBEL, BEL	bell-like homeodomain protein, BELL1 homolog			Other
100283193	1	Zm00001eb295120	AT1G15110	Os05g0554400	phosphatidyl serine synthase family protein	NA	OsSUI2, ES5, OsES5	Shortened Uppermost Internode 2, early leaf senescence 5		sui2, es5	Biochemical character, Vegetative organ - Leaf, Vegetative organ - Culm, Seed - Morphological traits - Grain shape, Character as QTL - Yield and productivity	TO:0000734 - grain length, TO:0000592 - 1000-dehulled grain weight, TO:0000455 - seed set percent, TO:0000346 - tiller number, TO:0001015 - photosynthetic rate, TO:0002715 - chloroplast development trait, TO:0000605 - hydrogen peroxide content, TO:0000496 - carotenoid content, TO:0000295 - chlorophyll-b content, TO:0000293 - chlorophyll-a content, TO:0000326 - leaf color, TO:0000249 - leaf senesc…
100170245	1	Zm00001eb231070	AT2G41980	Os02g0128800	Protein with RING/U-box and TRAF-like domains	NA	OsRFPHC-9	RING finger protein OsRFPHC-9, RING-HC protein 9			Biochemical character
100170245	1	Zm00001eb231070	AT3G58040	Os02g0128800	seven in absentia of Arabidopsis 2	SINAT2	OsRFPHC-9	RING finger protein OsRFPHC-9, RING-HC protein 9			Biochemical character
100381912	1	Zm00001eb053020	AT1G60650	Os03g0681900	RNA-binding (RRM/RBD/RNP motifs) family protein with retrovirus zinc finger-like domain	NA	OsRZ3	zinc finger-containing glycine-rich RNA-binding protein 3			Tolerance and resistance - Stress tolerance
100381912	1	Zm00001eb053020	AT5G04280	Os03g0681900	RNA-binding (RRM/RBD/RNP motifs) family protein with retrovirus zinc finger-like domain	NA	OsRZ3	zinc finger-containing glycine-rich RNA-binding protein 3			Tolerance and resistance - Stress tolerance
103653468	1	Zm00001eb179590	AT1G68810	Os08g0432800	basic helix-loop-helix (bHLH) DNA-binding superfamily protein	NA	OsbHLH038	basic helix-loop-helix protein 038
103653468	1	Zm00001eb179590	AT3G25710	Os08g0432800	basic helix-loop-helix 32	ATAIG1	OsbHLH038	basic helix-loop-helix protein 038
100274365	1	Zm00001eb005330	AT5G61410	Os03g0169100	D-ribulose-5-phosphate-3-epimerase	EMB2728	RPE	D-ribulose-5-phosphate 3-epimerase, chl-RPEase, chloroplast RPEase, chloroplast D-Ribulose-5-phosphate 3-Epimerase			Biochemical character, Tolerance and resistance - Disease resistance
100273146	1	Zm00001eb015880	AT3G10670	Os03g0332700	non-intrinsic ABC protein 7	ATNAP7	OsABCI3_1, OsABCI3_2, OsISC17	ABC transporter superfamily ABCI subgroup member 3_1, Iron-sulfur cluster protein 17	ABC TRANSPORTER I FAMILY MEMBER 3_1		Biochemical character
103643889	1	Zm00001eb054810	AT1G73870	Os03g0711100	B-box type zinc finger protein with CCT domain	NA	OsBBX10, OsJ, OsCCT14, OsCOL10, COL10, OsCOL9, BBX10, CCT14, COL9	B-box-containing protein 10, CCT domain-containing gene 14, CCT (CO, CO-LIKE and TOC1) domain protein 14, CCT domain protein 14, CONSTANS-Like 10, CONSTANS-like 9			Reproductive organ - Heading date, Tolerance and resistance - Disease resistance, Character as QTL - Yield and productivity	TO:0000137 - days to heading, TO:0002616 - flowering time, TO:0000074 - blast disease, TO:0000173 - ethylene sensitivity, TO:0000447 - filled grain number
103643889	1	Zm00001eb054810	AT1G68520	Os03g0711100	B-box type zinc finger protein with CCT domain	NA	OsBBX10, OsJ, OsCCT14, OsCOL10, COL10, OsCOL9, BBX10, CCT14, COL9	B-box-containing protein 10, CCT domain-containing gene 14, CCT (CO, CO-LIKE and TOC1) domain protein 14, CCT domain protein 14, CONSTANS-Like 10, CONSTANS-like 9			Reproductive organ - Heading date, Tolerance and resistance - Disease resistance, Character as QTL - Yield and productivity	TO:0000137 - days to heading, TO:0002616 - flowering time, TO:0000074 - blast disease, TO:0000173 - ethylene sensitivity, TO:0000447 - filled grain number
103643889	1	Zm00001eb054810	AT1G49130	Os03g0711100	B-box type zinc finger protein with CCT domain	NA	OsBBX10, OsJ, OsCCT14, OsCOL10, COL10, OsCOL9, BBX10, CCT14, COL9	B-box-containing protein 10, CCT domain-containing gene 14, CCT (CO, CO-LIKE and TOC1) domain protein 14, CCT domain protein 14, CONSTANS-Like 10, CONSTANS-like 9			Reproductive organ - Heading date, Tolerance and resistance - Disease resistance, Character as QTL - Yield and productivity	TO:0000137 - days to heading, TO:0002616 - flowering time, TO:0000074 - blast disease, TO:0000173 - ethylene sensitivity, TO:0000447 - filled grain number
103643889	1	Zm00001eb054810	AT1G25440	Os03g0711100	B-box type zinc finger protein with CCT domain	NA	OsBBX10, OsJ, OsCCT14, OsCOL10, COL10, OsCOL9, BBX10, CCT14, COL9	B-box-containing protein 10, CCT domain-containing gene 14, CCT (CO, CO-LIKE and TOC1) domain protein 14, CCT domain protein 14, CONSTANS-Like 10, CONSTANS-like 9			Reproductive organ - Heading date, Tolerance and resistance - Disease resistance, Character as QTL - Yield and productivity	TO:0000137 - days to heading, TO:0002616 - flowering time, TO:0000074 - blast disease, TO:0000173 - ethylene sensitivity, TO:0000447 - filled grain number
100192057	1	Zm00001eb407120	AT5G22220	Os12g0158800	E2F transcription factor 1	ATE2FB	Orysa;E2F2, OsE2F2, E2F2, DLN252, OsDLN252	E2F transcription factor 2, DLN repressor 252, DLN motif protein 252	_		Other
100192057	1	Zm00001eb407120	AT2G36010	Os12g0158800	E2F transcription factor 3	ATE2FA	Orysa;E2F2, OsE2F2, E2F2, DLN252, OsDLN252	E2F transcription factor 2, DLN repressor 252, DLN motif protein 252	_		Other
100282141	1	Zm00001eb056320	AT1G72280	Os03g0733800	endoplasmic reticulum oxidoreductins 1	AERO1	ERO1, Ero1	ER membrane-localized sulfhydryl oxidase Ero1, ER membrane-localized sulfhydryl oxidase 1	_		Biochemical character
100501876	1	Zm00001eb071930	AT5G11710	Os04g0599900	ENTH/VHS family protein	NA		clathrin assenbly Enth domain protein			Seed	TO:0000620 - embryo development trait, TO:0000653 - seed development trait
103651301	1	Zm00001eb155880	AT1G02510	Os01g0696100	Outward rectifying potassium channel protein	ATKCO4	OsROK	outward K+-rectifying channel, K+ leakage channel			Biochemical character, Tolerance and resistance - Stress tolerance	TO:0006001 - salt tolerance
100381773	1	Zm00001eb209870	AT3G47450	Os02g0104700	P-loop containing nucleoside triphosphate hydrolases superfamily protein	ATNOA1	NOA1, OsNOA1	Nitric Oxide-Associated1, Nitric Oxide Associated protein 1	_		Biochemical character, Vegetative organ - Leaf, Coloration - Chlorophyll, Tolerance and resistance - Disease resistance, Tolerance and resistance - Stress tolerance	TO:0000495 - chlorophyll content, TO:0000326 - leaf color, TO:0000303 - cold tolerance, TO:0000319 - rubisco content, TO:0000020 - black streak dwarf virus resistance
100217161	1	Zm00001eb358750	AT1G17060	Os01g0627400	cytochrome p450 72c1	CYP72C1	OsCYP72A17	Cytochrome P450 72A17	CYTOCHROME P450 72A17		Biochemical character
100282667	1	Zm00001eb191400	AT2G31300	Os02g0817200	actin-related protein C1B	ARPC1	OsWD40-59
100282667	1	Zm00001eb191400	AT2G30910	Os02g0817200	actin-related protein C1A	ARPC1	OsWD40-59
103650190	1	Zm00001eb131860	AT2G37390	Os01g0976300	Chloroplast-targeted copper chaperone protein	NA	OsHMP10	Heavy metal-associated protein 10	HEAVY METAL-ASSOCIATED PROTEIN 10		Biochemical character
103650190	1	Zm00001eb131860	AT5G02600	Os01g0976300	Heavy metal transport/detoxification superfamily protein	NA	OsHMP10	Heavy metal-associated protein 10	HEAVY METAL-ASSOCIATED PROTEIN 10		Biochemical character
103650190	1	Zm00001eb131860	AT3G53530	Os01g0976300	Chloroplast-targeted copper chaperone protein	NA	OsHMP10	Heavy metal-associated protein 10	HEAVY METAL-ASSOCIATED PROTEIN 10		Biochemical character
101027228	1	Zm00001eb161280	AT1G64480	Os01g0598200	calcineurin B-like protein 8	CBL8	OsCBL5	Calcineurin B-like protein 5	CALCINEURIN B-LIKE PROTEIN 5		Biochemical character, Tolerance and resistance - Stress tolerance
103626827	1	Zm00001eb235950	AT5G59810	Os02g0198700	Subtilase family protein	ATSBT5.4	OsSub12, SUB12	Subtilisin 12, SUBTILISIN 12			Biochemical character
103626827	1	Zm00001eb235950	AT2G04160	Os02g0198700	Subtilisin-like serine endopeptidase family protein	AIR3	OsSub12, SUB12	Subtilisin 12, SUBTILISIN 12			Biochemical character
542321	1	Zm00001eb433540	AT1G15820	Os04g0457000	light harvesting complex photosystem II subunit 6	CP24	CP24, Lhcb6, OsCP24, OsLhcb6	light-harvesting protein CP24, PSII CP24, light-harvesting complex subunit b6			Tolerance and resistance - Stress tolerance	TO:0000158 - red light sensitivity, TO:0000159 - blue light sensitivity
103638134	1	Zm00001eb378210	AT4G34710	Os06g0131300	arginine decarboxylase 2	ADC2	OsADC1, ARGDC, ADC, OsAdc1	Arginine decarboxylase, Arginine decarboxylase 1	ARGININE DECARBODYLASE		Biochemical character, Tolerance and resistance - Stress tolerance	TO:0000259 - heat tolerance, TO:0006001 - salt tolerance
103638134	1	Zm00001eb378210	AT2G16500	Os06g0131300	arginine decarboxylase 1	ADC1	OsADC1, ARGDC, ADC, OsAdc1	Arginine decarboxylase, Arginine decarboxylase 1	ARGININE DECARBODYLASE		Biochemical character, Tolerance and resistance - Stress tolerance	TO:0000259 - heat tolerance, TO:0006001 - salt tolerance
100381413	1	Zm00001eb009490	AT1G10120	Os03g0231950	basic helix-loop-helix (bHLH) DNA-binding superfamily protein	NA	OsbHLH088	basic helix-loop-helix protein 088
103636584	1	Zm00001eb369710	AT4G37140	Os01g0787600	alpha/beta-Hydrolases superfamily protein	ATMES20	OsPOP4, POP4	Prolyl Oligopeptidase 4, PROLYL OLIGOPEPTIDASE 4			Biochemical character
103636584	1	Zm00001eb369710	AT2G23590	Os01g0787600	methyl esterase 8	ATMES8	OsPOP4, POP4	Prolyl Oligopeptidase 4, PROLYL OLIGOPEPTIDASE 4			Biochemical character
103636584	1	Zm00001eb369710	AT2G23610	Os01g0787600	methyl esterase 3	ATMES3	OsPOP4, POP4	Prolyl Oligopeptidase 4, PROLYL OLIGOPEPTIDASE 4			Biochemical character
103636584	1	Zm00001eb369710	AT2G23580	Os01g0787600	methyl esterase 4	ABE4	OsPOP4, POP4	Prolyl Oligopeptidase 4, PROLYL OLIGOPEPTIDASE 4			Biochemical character
103636584	1	Zm00001eb369710	AT2G23550	Os01g0787600	methyl esterase 6	ABE1	OsPOP4, POP4	Prolyl Oligopeptidase 4, PROLYL OLIGOPEPTIDASE 4			Biochemical character
103636584	1	Zm00001eb369710	AT2G23570	Os01g0787600	methyl esterase 19	ATMES19	OsPOP4, POP4	Prolyl Oligopeptidase 4, PROLYL OLIGOPEPTIDASE 4			Biochemical character
103636584	1	Zm00001eb369710	AT4G37150	Os01g0787600	methyl esterase 9	ATMES9	OsPOP4, POP4	Prolyl Oligopeptidase 4, PROLYL OLIGOPEPTIDASE 4			Biochemical character
103636584	1	Zm00001eb369710	AT2G23560	Os01g0787600	methyl esterase 7	ATMES7	OsPOP4, POP4	Prolyl Oligopeptidase 4, PROLYL OLIGOPEPTIDASE 4			Biochemical character
103636584	1	Zm00001eb369710	AT2G23600	Os01g0787600	acetone-cyanohydrin lyase	ACL	OsPOP4, POP4	Prolyl Oligopeptidase 4, PROLYL OLIGOPEPTIDASE 4			Biochemical character
103636584	1	Zm00001eb369710	AT2G23620	Os01g0787600	methyl esterase 1	ATMES1	OsPOP4, POP4	Prolyl Oligopeptidase 4, PROLYL OLIGOPEPTIDASE 4			Biochemical character
103636584	1	Zm00001eb369710	AT5G10300	Os01g0787600	methyl esterase 5	ATMES5	OsPOP4, POP4	Prolyl Oligopeptidase 4, PROLYL OLIGOPEPTIDASE 4			Biochemical character
542396	1	Zm00001eb249220	AT1G02130	Os01g0179700	RAS 5	ARA-5	OsRab1C1	small GTP-binding protein OsRab1C1, GTP-binding protein OsRab1
100285253	1	Zm00001eb223950	AT4G33500	Os10g0370000	Protein phosphatase 2C family protein	NA	OsPP2C71, PP2C71, OsPP111	protein phosphatase 2C71, protein phosphatase 2C 71, protein phosphatase 111
100191777	1	Zm00001eb330830	AT3G63450	Os07g0682400	RNA-binding (RRM/RBD/RNP motifs) family protein	NA	OsC3H53	Zinc finger CCCH domain-containing protein 53	ZINC FINGER CCCH DOMAIN-CONTAINING PROTEIN 53		Other
100191777	1	Zm00001eb330830	AT3G51950	Os07g0682400	Zinc finger (CCCH-type) family protein / RNA recognition motif (RRM)-containing protein	NA	OsC3H53	Zinc finger CCCH domain-containing protein 53	ZINC FINGER CCCH DOMAIN-CONTAINING PROTEIN 53		Other
100383674	1	Zm00001eb142610	AT5G13960	Os01g0927000	SU(VAR)3-9 homolog 4	KYP	OsSDG714, OsSET5, OsSUVH4	SET Domain Group Protein714, SET protein 5, SUVH Histone Methyltransferase 4	SET DOMAIN GROUP PROTEIN 714	ossdg714	Biochemical character, Tolerance and resistance - Stress tolerance
100502289	1	Zm00001eb251230	AT4G17900	Os02g0692700	PLATZ transcription factor family protein	NA		PLATZ transcription factor			Other
100502289	1	Zm00001eb251230	AT1G32700	Os02g0692700	PLATZ transcription factor family protein	NA		PLATZ transcription factor			Other
100502289	1	Zm00001eb251230	AT5G46710	Os02g0692700	PLATZ transcription factor family protein	NA		PLATZ transcription factor			Other
100276421	1	Zm00001eb238650	AT1G78420	Os02g0244100	RING/U-box superfamily protein	NA	OsGW2	GRAIN WIDTH AND WEIGHT2, Grain width 2	RING-TYPE E3 UBIQUITIN LIGASE	GW2-A, GW2-B, gw2, gw2-1, gw2-2	Seed - Morphological traits - Grain shape, Character as QTL - Yield and productivity	TO:0000391 - seed size, TO:0000396 - grain yield, TO:0000402 - grain width, TO:0000397 - grain size, TO:0000590 - grain weight
100192978	1	Zm00001eb046740	AT5G22920	Os10g0456800	CHY-type/CTCHY-type/RING-type Zinc finger protein	NA	OsDCA1	DST Co-activator 1		dca1	Tolerance and resistance - Stress tolerance, Other	TO:0006001 - salt tolerance, TO:0000605 - hydrogen peroxide content, TO:0000276 - drought tolerance
100274680	1	Zm00001eb175960	AT3G45750	Os08g0559900	Nucleotidyltransferase family protein	NA	OsNTP9	nucleotidyl transferase protein 9	NUCLEOTIDYL TRANSFERASE PROTEIN 9		Biochemical character, Tolerance and resistance - Stress tolerance	TO:0000276 - drought tolerance
100274680	1	Zm00001eb175960	AT3G45760	Os08g0559900	Nucleotidyltransferase family protein	NA	OsNTP9	nucleotidyl transferase protein 9	NUCLEOTIDYL TRANSFERASE PROTEIN 9		Biochemical character, Tolerance and resistance - Stress tolerance	TO:0000276 - drought tolerance
100384006	1	Zm00001eb377300	AT5G11380	Os06g0142900	1-deoxy-D-xylulose 5-phosphate synthase 3	DXPS3	OsDXS2, dxs2	1-Deoxy-D-xylulose 5-phosphate synthase 2, Deoxyxylulose 5-phosphate synthase 2	1-DEOXY-D-XYLULOSE 5-PHOSPHATE SYNTHASE 2		Biochemical character, Coloration - Chlorophyll, Coloration - Others, Seed - Morphological traits	TO:0000496 - carotenoid content, TO:0002699 - lycopene content, TO:0002696 - alpha carotene content, TO:0002695 - beta-carotene content, TO:0000486 - seed color, TO:0000495 - chlorophyll content
100282810	1	Zm00001eb061070	AT3G23090	Os03g0799100	TPX2 (targeting protein for Xklp2) protein family	NA	BIP116	brassinosteroid receptor kinase (BRI1)-interacting protein 116, BRI1-interacting protein 116, brassinosteroid receptor kinase-interacting protein 116
100280852	1	Zm00001eb433660	AT1G50320	Os04g0676100	thioredoxin X	ATHX	Trx x	Thioredoxin x			Biochemical character, Tolerance and resistance - Stress tolerance	TO:0002657 - oxidative stress
100280759	1	Zm00001eb273860	AT4G18372	Os06g0677600	Small nuclear ribonucleoprotein family protein	NA		Sm gene, Sm family protein
100283878	1	Zm00001eb202400	AT5G09810	Os11g0163100	actin 7	ACT7		Actin
100383181	1	Zm00001eb202120	AT3G11670	Os11g0158400	UDP-Glycosyltransferase superfamily protein	DGD1	OsDGD1delta, DGD1delta, OsDGD1D	Digalactosyldiacylglycerol synthase 1 delta, DGDG synthase 1 delta	DIGALACTOSYLDIACYLGLYCEROL SYNTHASE 1 DELTA		Biochemical character
100383435	1	Zm00001eb371840	AT5G14940	Os06g0239300	Major facilitator superfamily protein	NA	PTR	peptide transporter
100383435	1	Zm00001eb371840	AT3G01350	Os06g0239300	Major facilitator superfamily protein	NA	PTR	peptide transporter
100383435	1	Zm00001eb371840	AT5G14940	Os06g0239500	Major facilitator superfamily protein	NA	PTR	peptide transporter
100383435	1	Zm00001eb371840	AT3G01350	Os06g0239500	Major facilitator superfamily protein	NA	PTR	peptide transporter
100217040	1	Zm00001eb265270	AT3G45300	Os05g0125500	isovaleryl-CoA-dehydrogenase	ATIVD		Acyl-coenzyme A dehydrogenase, mitochondrial precursor			Biochemical character
103647149	1	Zm00001eb093900	AT5G01930	Os11g0118200	Glycosyl hydrolase superfamily protein	NA		Mannan endo-1, 4-beta-mannosidase 7			Biochemical character, Tolerance and resistance - Stress tolerance	TO:0000021 - copper sensitivity
103641205	1	Zm00001eb414790	AT1G34210	Os08g0174700	somatic embryogenesis receptor-like kinase 2	ATSERK2	OsSERK1, OsBAK1, OsSERK1/OsBAK1, OsBISERK1, OsSerk1, OsBAK1-1, 08SG2/OsBAK1, 08SG2, SG2	somatic embryogenesis receptor-like kinase 1, somatic embryogenesis receptor kinase 1, BRI1-associated receptor kinase 1, BTH-induced SERK1, benzothiadiazole-induced SERK1, bri1-associated receptor kinase 1 (BAK1) homologue 1, small grain 2		sg2	Biochemical character, Vegetative organ - Culm, Seed - Morphological traits, Character as QTL - Yield and productivity	TO:0000734 - grain length, TO:0002677 - brassinosteroid sensitivity, TO:0000207 - plant height, TO:0002688 - leaf lamina joint bending, TO:0000397 - grain size, TO:0002759 - grain number
103641205	1	Zm00001eb414790	AT1G71830	Os08g0174700	somatic embryogenesis receptor-like kinase 1	ATSERK1	OsSERK1, OsBAK1, OsSERK1/OsBAK1, OsBISERK1, OsSerk1, OsBAK1-1, 08SG2/OsBAK1, 08SG2, SG2	somatic embryogenesis receptor-like kinase 1, somatic embryogenesis receptor kinase 1, BRI1-associated receptor kinase 1, BTH-induced SERK1, benzothiadiazole-induced SERK1, bri1-associated receptor kinase 1 (BAK1) homologue 1, small grain 2		sg2	Biochemical character, Vegetative organ - Culm, Seed - Morphological traits, Character as QTL - Yield and productivity	TO:0000734 - grain length, TO:0002677 - brassinosteroid sensitivity, TO:0000207 - plant height, TO:0002688 - leaf lamina joint bending, TO:0000397 - grain size, TO:0002759 - grain number
542067	1	Zm00001eb358040	AT5G25480	Os01g0612000	DNA methyltransferase-2	AtDNMT2	OsDNMT2, OsDnmt2	DNA methyltransferase 2	DNA METHYLTRANSFERASE 2		Biochemical character
100217233	1	Zm00001eb092590	AT1G65040	Os06g0301000	RING/U-box superfamily protein	NA	OsHrd1, Hrd1	a homologue of yeast Hrd1			Biochemical character, Tolerance and resistance - Stress tolerance
100217233	1	Zm00001eb092590	AT3G16090	Os06g0301000	RING/U-box superfamily protein	NA	OsHrd1, Hrd1	a homologue of yeast Hrd1			Biochemical character, Tolerance and resistance - Stress tolerance
103643932	1	Zm00001eb055620	AT4G34430	Os03g0722100	DNA-binding family protein	ATSWI3D	OsCHB706, CHB706	SWIRM domain-containing protein CHB706
100283253	1	Zm00001eb374150	AT1G17280	Os06g0193000	ubiquitin-conjugating enzyme 34	UBC34	OsUBC46	Ubiquitin-conjugating enzyme 46	UBIQUITIN-CONJUGATING ENZYME 46		Biochemical character	TO:0000615 - abscisic acid sensitivity, TO:0000653 - seed development trait
100283253	1	Zm00001eb374150	AT5G50430	Os06g0193000	ubiquitin-conjugating enzyme 33	UBC33	OsUBC46	Ubiquitin-conjugating enzyme 46	UBIQUITIN-CONJUGATING ENZYME 46		Biochemical character	TO:0000615 - abscisic acid sensitivity, TO:0000653 - seed development trait
[truncated: 5,916 more rows]
