# Supplementary material for: Multi-Omics Analysis Reveals a Regulatory Network of ZmCCT During Maize Resistance to Gibberella Stalk Rot at the Early Stage
Source: Front Plant Sci. 2022 Jun 23;13:917493. doi: 10.3389/fpls.2022.917493 (PMC9260664; doi:10.3389/fpls.2022.917493)
Supplement: Supplementary file 7 [file Table_7.xlsx]

## Sheet: 0 hpi
Table S7 DEPs identified in proteomics.
gene_ID	protein_log2FC_0	protein_type_0
100284765	-6.269	down
100384615	-5.868	down
103649720	-3.152	down
103639615	-3.129	down
100191676	-2.723	down
100193047	-2.5	down
100273251	-2.446	down
100277173	-2.414	down
100281536	-2.396	down
100285581	-2.366	down
100384414	-2.347	down
100191795	-2.299	down
100281069	-2.262	down
103631819	-2.233	down
100192784	-2.198	down
100273051	-2.171	down
100279283	-2.166	down
103643314	-2.136	down
100192542	-2.104	down
542414	-2.066	down
100273247	-2.066	down
103640855	-2.059	down
100383322	-2.03	down
100280629	-2.028	down
100284489	-2.02	down
100384452	-2.005	down
100284053	-1.953	down
103638912	-1.906	down
100282026	-1.882	down
103626165	-1.857	down
109942340	-1.854	down
103636281	-1.831	down
100283683	-1.815	down
100282224	-1.785	down
100281076	-1.763	down
100193153	-1.724	down
100280508	-1.719	down
100278373	-1.708	down
100272547	-1.704	down
100273674	-1.681	down
100281528	-1.668	down
100285485	-1.654	down
100194103	-1.632	down
541936	-1.626	down
103654338	-1.623	down
100280962	-1.617	down
100273408	-1.616	down
100273297	-1.577	down
103638288	-1.575	down
100192631	-1.575	down
103654915	-1.572	down
100304392	-1.538	down
100856943	-1.515	down
100285657	-1.507	down
100273735	-1.498	down
103630751	-1.486	down
100272705	-1.47	down
100284707	-1.468	down
100276965	-1.463	down
100381665	-1.46	down
100273826	-1.445	down
103627696	-1.43	down
100277024	-1.429	down
100501776	-1.426	down
100304322	-1.424	down
100280392	-1.422	down
103628994	-1.388	down
100278565	-1.387	down
100285631	-1.384	down
542751	-1.383	down
103635138	-1.377	down
100192683	-1.363	down
100281822	-1.357	down
100857041	-1.356	down
100217217	-1.338	down
100283157	-1.328	down
100280369	-1.326	down
103650978	-1.324	down
100191856	-1.318	down
100193302	-1.317	down
103631711	-1.316	down
100280082	-1.315	down
100282681	-1.314	down
100286246	-1.313	down
103640490	-1.311	down
100383440	-1.303	down
100283954	-1.294	down
542222	-1.293	down
103642551	-1.288	down
732784	-1.284	down
103653576	-1.282	down
100274322	-1.274	down
100282042	-1.266	down
100193566	-1.263	down
100284854	-1.262	down
100282935	-1.255	down
100285150	-1.253	down
100274469	-1.252	down
100283211	-1.248	down
732812	-1.236	down
103643202	-1.228	down
103633162	-1.222	down
100193449	-1.221	down
100279957	-1.22	down
100280456	-1.218	down
100274261	-1.21	down
100193917	-1.21	down
100284722	-1.207	down
103634377	-1.201	down
100273088	-1.196	down
100279859	-1.192	down
100216633	-1.188	down
103643201	-1.185	down
100283237	-1.181	down
541634	-1.179	down
103630007	-1.178	down
100272360	-1.177	down
542764	-1.174	down
100282805	-1.174	down
100501769	-1.172	down
100281961	-1.172	down
103637980	-1.168	down
100279932	-1.167	down
100381602	-1.163	down
100276389	-1.15	down
100170240	-1.147	down
100272963	-1.145	down
103651198	-1.144	down
100277445	-1.141	down
103637811	-1.14	down
100280719	-1.136	down
100282595	-1.133	down
100383766	-1.131	down
100281173	-1.123	down
100280333	-1.121	down
103645956	-1.121	down
100281416	-1.119	down
103651371	-1.113	down
100501057	-1.111	down
100126971	-1.108	down
100383770	-1.106	down
103647995	-1.106	down
100284353	-1.106	down
103642826	-1.105	down
100286091	-1.103	down
542536	-1.102	down
100286178	-1.1	down
100275580	-1.094	down
100280335	-1.091	down
100281336	-1.09	down
100279893	-1.085	down
100284093	-1.081	down
103634994	-1.079	down
100278320	-1.076	down
100217017	-1.076	down
103626686	-1.075	down
100281181	-1.074	down
103641734	-1.072	down
100192020	-1.07	down
100274137	-1.069	down
100272392	-1.066	down
100276755	-1.064	down
100193701	-1.064	down
100191721	-1.063	down
100277650	-1.06	down
100191409	-1.06	down
100191622	-1.056	down
103632943	-1.056	down
100383082	-1.053	down
100286098	-1.05	down
100282176	-1.05	down
100383140	-1.048	down
100283282	-1.047	down
100282278	-1.047	down
100278656	-1.046	down
100285138	-1.044	down
100274357	-1.033	down
100272273	-1.031	down
103649679	-1.03	down
100275296	-1.029	down
103653701	-1.029	down
103626566	-1.028	down
100281079	-1.027	down
100281183	-1.026	down
100284456	-1.024	down
100273498	-1.022	down
100274743	-1.021	down
100282372	-1.021	down
100283207	-1.017	down
100279713	-1.017	down
103650755	-1.017	down
100276026	-1.017	down
100282353	-1.013	down
103638144	-1.013	down
100280564	-1.001	down
100304314	-1	down
542550	-0.999	none
100383510	-0.998	none
100282212	-0.996	none
100274080	-0.994	none
100284756	-0.991	none
103647667	-0.986	none
103646106	-0.985	none
103632249	-0.984	none
100276220	-0.982	none
100276377	-0.981	none
103646811	-0.977	none
100856942	-0.976	none
103634563	-0.974	none
541891	-0.974	none
100279887	-0.974	none
100273683	-0.973	none
100283572	-0.972	none
100272608	-0.969	none
103639124	-0.967	none
103642400	-0.965	none
542074	-0.963	none
100192044	-0.962	none
103633595	-0.96	none
103634483	-0.958	none
541855	-0.957	none
100216689	-0.957	none
100281767	-0.956	none
100281793	-0.953	none
100192858	-0.951	none
100217209	-0.95	none
103643375	-0.95	none
100381681	-0.948	none
100281162	-0.945	none
100283021	-0.944	none
100217057	-0.941	none
100286151	-0.939	none
100501070	-0.937	none
541617	-0.935	none
100382629	-0.934	none
541896	-0.933	none
100191398	-0.932	none
100191582	-0.931	none
100502392	-0.93	none
103647611	-0.929	none
100191388	-0.928	none
103626108	-0.926	none
100382554	-0.926	none
100282382	-0.925	none
103632874	-0.924	none
100285412	-0.923	none
100276944	-0.922	none
100502487	-0.917	none
103628960	-0.915	none
100282747	-0.915	none
100276985	-0.914	none
103632953	-0.912	none
100285843	-0.911	none
541846	-0.911	none
100276397	-0.91	none
100279546	-0.909	none
100282728	-0.907	none
100273520	-0.905	none
109944852	-0.904	none
100216857	-0.904	none
103654840	-0.902	none
100193450	-0.901	none
100273019	-0.901	none
100280323	-0.9	none
100283985	-0.893	none
100216977	-0.891	none
542620	-0.89	none
103651067	-0.889	none
100285543	-0.886	none
541818	-0.885	none
100856910	-0.885	none
100382972	-0.884	none
100277153	-0.884	none
100217037	-0.881	none
541816	-0.88	none
100194241	-0.878	none
100191504	-0.878	none
100282336	-0.877	none
100285244	-0.877	none
100284425	-0.876	none
103648421	-0.876	none
100283761	-0.875	none
100191901	-0.874	none
100192543	-0.873	none
100381687	-0.873	none
100280516	-0.873	none
100275269	-0.872	none
100285429	-0.869	none
541834	-0.869	none
100274878	-0.866	none
103642205	-0.866	none
100283101	-0.865	none
542139	-0.864	none
103640843	-0.863	none
100285290	-0.86	none
100273729	-0.86	none
100283376	-0.859	none
542717	-0.857	none
100283652	-0.855	none
103649658	-0.853	none
100283612	-0.852	none
103651477	-0.851	none
100283057	-0.85	none
542749	-0.85	none
100282739	-0.85	none
100284461	-0.849	none
100502326	-0.848	none
100282409	-0.848	none
100280790	-0.846	none
100273034	-0.846	none
100383327	-0.846	none
109941429	-0.845	none
100274512	-0.843	none
541804	-0.843	none
100193279	-0.842	none
732800	-0.842	none
103638559	-0.842	none
100274091	-0.842	none
100217206	-0.841	none
100282900	-0.839	none
103653397	-0.839	none
100216558	-0.838	none
100282464	-0.838	none
100281383	-0.838	none
100283123	-0.836	none
109939223	-0.836	none
100282678	-0.833	none
103625902	-0.833	none
100274446	-0.832	none
100277402	-0.831	none
100216800	-0.83	none
100502400	-0.83	none
100280470	-0.83	none
100273911	-0.829	none
100282490	-0.827	none
100280467	-0.825	none
103634616	-0.824	none
100384051	-0.824	none
100191998	-0.823	none
100273569	-0.822	none
100273590	-0.819	none
778438	-0.819	none
100280473	-0.819	none
103641937	-0.818	none
100284598	-0.817	none
100278827	-0.816	none
100191507	-0.815	none
103634987	-0.813	none
100192472	-0.812	none
103643822	-0.81	none
103634623	-0.81	none
100217115	-0.809	none
541940	-0.808	none
103647398	-0.806	none
100274597	-0.805	none
542267	-0.803	none
100285524	-0.802	none
100216997	-0.802	none
100193419	-0.8	none
100276369	-0.799	none
100382694	-0.799	none
100194151	-0.799	none
542310	-0.797	none
103649589	-0.796	none
100191312	-0.795	none
100280926	-0.795	none
100193061	-0.794	none
103632892	-0.794	none
100285382	-0.791	none
100283994	-0.791	none
100278709	-0.79	none
100216660	-0.788	none
100191272	-0.786	none
100383153	-0.783	none
100273099	-0.78	none
103627825	-0.78	none
100281668	-0.78	none
100285106	-0.779	none
103633224	-0.779	none
100282202	-0.778	none
100284589	-0.777	none
542758	-0.777	none
100272316	-0.775	none
542085	-0.774	none
100279889	-0.771	none
100282299	-0.77	none
100381784	-0.77	none
103627856	-0.769	none
103640488	-0.768	none
103628491	-0.768	none
100284312	-0.767	none
100279433	-0.767	none
100193091	-0.767	none
100502226	-0.766	none
100284629	-0.765	none
100217197	-0.765	none
100273774	-0.765	none
541938	-0.764	none
100193253	-0.764	none
100273845	-0.764	none
100193557	-0.764	none
100381551	-0.761	none
100281166	-0.76	none
103632701	-0.76	none
103629819	-0.76	none
100283536	-0.76	none
103643871	-0.759	none
100282522	-0.759	none
100216826	-0.759	none
100272944	-0.759	none
100193334	-0.758	none
103641383	-0.758	none
100280033	-0.757	none
100280317	-0.757	none
103645139	-0.755	none
100280855	-0.754	none
100280274	-0.754	none
100192488	-0.753	none
100383969	-0.753	none
109941441	-0.752	none
100283218	-0.752	none
100282280	-0.748	none
100383035	-0.747	none
100216810	-0.747	none
100283483	-0.747	none
100283562	-0.747	none
103645921	-0.746	none
542418	-0.746	none
103655056	-0.746	none
109939389	-0.745	none
103652598	-0.745	none
100283707	-0.744	none
103631301	-0.743	none
103652726	-0.743	none
100274113	-0.742	none
100281152	-0.742	none
103645940	-0.742	none
103632616	-0.741	none
103627663	-0.741	none
100279931	-0.739	none
100191271	-0.739	none
103630794	-0.737	none
103647118	-0.737	none
103651725	-0.737	none
100384297	-0.734	none
100191606	-0.734	none
103648313	-0.733	none
107282093	-0.733	none
100191740	-0.733	none
100282808	-0.732	none
100280127	-0.732	none
109943985	-0.732	none
100192936	-0.732	none
103635000	-0.732	none
103648491	-0.731	none
542555	-0.731	none
100285326	-0.731	none
100284316	-0.73	none
100283343	-0.73	none
100381961	-0.73	none
103646346	-0.729	none
100280531	-0.728	none
542107	-0.728	none
100192112	-0.727	none
100383704	-0.727	none
100286151	-0.726	none
103632712	-0.726	none
100276770	-0.726	none
103629707	-0.726	none
100101525	-0.726	none
100276420	-0.725	none
778432	-0.725	none
100272740	-0.724	none
100278407	-0.724	none
100273968	-0.723	none
100273936	-0.723	none
103639610	-0.723	none
100191735	-0.723	none
100383379	-0.723	none
542542	-0.722	none
100273388	-0.722	none
100279305	-0.721	none
103638375	-0.721	none
542014	-0.721	none
100384708	-0.72	none
100278917	-0.719	none
103633502	-0.719	none
732776	-0.716	none
103650176	-0.716	none
100284646	-0.716	none
542312	-0.716	none
100279553	-0.716	none
100191155	-0.715	none
100193137	-0.715	none
100382293	-0.715	none
100276271	-0.715	none
100280249	-0.714	none
100273413	-0.714	none
100383511	-0.714	none
100193155	-0.713	none
100282927	-0.713	none
100383447	-0.713	none
100383838	-0.711	none
100277245	-0.71	none
100280615	-0.71	none
107325939	-0.709	none
100274548	-0.708	none
100217189	-0.708	none
100381982	-0.708	none
100217007	-0.708	none
100279470	-0.708	none
100382298	-0.708	none
100194260	-0.707	none
100191832	-0.707	none
100280092	-0.706	none
103627471	-0.705	none
100191584	-0.705	none
100384259	-0.704	none
103638270	-0.704	none
100286301	-0.704	none
100272684	-0.703	none
100384384	-0.702	none
542076	-0.702	none
100282837	-0.702	none
732821	-0.702	none
103640492	-0.701	none
100272786	-0.7	none
100282252	-0.699	none
100279280	-0.699	none
100193712	-0.699	none
100193085	-0.699	none
542211	-0.698	none
103630498	-0.698	none
542687	-0.697	none
100193973	-0.696	none
103651682	-0.696	none
100281600	-0.696	none
100192351	-0.695	none
100193158	-0.694	none
100384817	-0.694	none
100383428	-0.694	none
100281847	-0.693	none
100284394	-0.693	none
100272617	-0.692	none
100281447	-0.691	none
100276061	-0.69	none
541643	-0.69	none
103643332	-0.69	none
100194033	-0.688	none
103637824	-0.687	none
100285187	-0.687	none
103626575	-0.687	none
100285053	-0.687	none
100501928	-0.686	none
111365147	-0.685	none
100272886	-0.685	none
100384077	-0.685	none
100382269	-0.684	none
100501842	-0.684	none
100282664	-0.684	none
100857077	-0.684	none
541858	-0.683	none
100384583	-0.683	none
542496	-0.682	none
100283407	-0.681	none
100280717	-0.681	none
103636018	-0.68	none
100382650	-0.679	none
100192890	-0.679	none
100382888	-0.678	none
103638564	-0.678	none
103640610	-0.678	none
542012	-0.677	none
103632096	-0.677	none
100191550	-0.677	none
103654391	-0.677	none
100191578	-0.677	none
103645755	-0.677	none
100217047	-0.677	none
100281621	-0.677	none
100382327	-0.675	none
100193344	-0.675	none
103645815	-0.674	none
103651639	-0.674	none
100382209	-0.673	none
103644222	-0.673	none
100274470	-0.672	none
100285263	-0.671	none
100191595	-0.67	none
103629928	-0.67	none
100282740	-0.669	none
100276616	-0.669	none
100383165	-0.668	none
100284561	-0.668	none
100279122	-0.666	none
100282220	-0.666	none
100285072	-0.666	none
100193150	-0.665	none
100278461	-0.665	none
100191549	-0.665	none
100272481	-0.664	none
541800	-0.664	none
103640923	-0.664	none
103651227	-0.663	none
100382704	-0.662	none
100286248	-0.661	none
100282843	-0.661	none
100274691	-0.661	none
103633375	-0.661	none
103654268	-0.66	none
100281712	-0.66	none
100285201	-0.66	none
103645940	-0.66	none
100278592	-0.658	none
100282568	-0.658	none
100381841	-0.658	none
100285978	-0.657	none
100284305	-0.657	none
103637742	-0.657	none
100381661	-0.656	none
109943315	-0.655	none
100284469	-0.655	none
100279308	-0.655	none
100284518	-0.655	none
100273111	-0.654	none
100382218	-0.654	none
109942339	-0.654	none
103633469	-0.653	none
100284966	-0.653	none
100191320	-0.653	none
103634807	-0.652	none
100192524	-0.652	none
100274425	-0.651	none
100193758	-0.651	none
100193689	-0.65	none
103641812	-0.65	none
100501287	-0.65	none
103633408	-0.649	none
100281557	-0.649	none
100273516	-0.649	none
100192041	-0.649	none
541821	-0.648	none
100283851	-0.647	none
100192584	-0.647	none
100285937	-0.646	none
103644355	-0.646	none
103644083	-0.646	none
100192725	-0.646	none
100273754	-0.645	none
100279532	-0.645	none
109943525	-0.645	none
100285178	-0.644	none
100276154	-0.644	none
103643506	-0.643	none
100283964	-0.643	none
100284452	-0.643	none
100382332	-0.641	none
100381625	-0.64	none
100192790	-0.64	none
100279953	-0.639	none
100383582	-0.639	none
100277077	-0.638	none
100273152	-0.638	none
103634684	-0.638	none
100281182	-0.638	none
100273597	-0.638	none
103634649	-0.637	none
103626660	-0.637	none
103642983	-0.635	none
100217059	-0.635	none
100282799	-0.634	none
100286237	-0.634	none
100383327	-0.634	none
100280365	-0.634	none
103629648	-0.633	none
103633283	-0.633	none
100284791	-0.633	none
100191898	-0.632	none
100192103	-0.631	none
732728	-0.631	none
100273610	-0.63	none
103643456	-0.63	none
100193712	-0.629	none
100285740	-0.629	none
103634826	-0.628	none
100501149	-0.628	none
100282352	-0.628	none
100280396	-0.627	none
103643410	-0.627	none
100383504	-0.627	none
103641505	-0.626	none
541841	-0.625	none
100191337	-0.625	none
103638112	-0.625	none
103649706	-0.624	none
100501841	-0.624	none
103646597	-0.624	none
103653008	-0.623	none
103626482	-0.623	none
100279786	-0.623	none
100381801	-0.622	none
100193061	-0.622	none
100272571	-0.622	none
100502226	-0.622	none
100191695	-0.621	none
103645877	-0.62	none
103654087	-0.62	none
100384475	-0.62	none
100194395	-0.62	none
100273633	-0.619	none
103625718	-0.619	none
100273928	-0.619	none
606415	-0.618	none
100275097	-0.618	none
100191947	-0.617	none
100284313	-0.617	none
100192985	-0.617	none
100285178	-0.616	none
100384780	-0.616	none
103625778	-0.616	none
100383654	-0.616	none
100191509	-0.614	none
541979	-0.614	none
100273782	-0.614	none
100284621	-0.613	none
100279218	-0.613	none
103643069	-0.613	none
100281326	-0.612	none
100281241	-0.612	none
100279147	-0.611	none
100282554	-0.611	none
103625732	-0.611	none
103634676	-0.61	none
100191202	-0.61	none
100281707	-0.609	none
100194170	-0.608	none
100191520	-0.608	none
103654365	-0.608	none
100276213	-0.607	none
100278503	-0.607	none
100193955	-0.607	none
100192768	-0.606	none
100284613	-0.606	none
732725	-0.606	none
103639252	-0.606	none
100193209	-0.605	none
100279801	-0.605	none
100272722	-0.605	none
100382376	-0.605	none
100194254	-0.604	none
100194331	-0.604	none
103637953	-0.603	none
100193970	-0.603	none
103648374	-0.602	none
103654551	-0.601	none
100191325	-0.6	none
100280282	-0.6	none
103651084	-0.6	none
100282601	-0.6	none
100283798	-0.599	none
100284148	-0.599	none
100273634	-0.599	none
100283890	-0.598	none
103646662	-0.598	none
100278893	-0.598	none
100194373	-0.598	none
100286092	-0.597	none
100194039	-0.597	none
100194315	-0.597	none
100193379	-0.597	none
100382264	-0.596	none
100278116	-0.595	none
103643471	-0.595	none
100216960	-0.594	none
103643225	-0.593	none
103653563	-0.593	none
100282206	-0.593	none
103643958	-0.593	none
100381734	-0.593	none
100285185	-0.592	none
100283131	-0.591	none
100273774	-0.591	none
100193984	-0.591	none
100274574	-0.591	none
103650969	-0.59	none
100193358	-0.59	none
100382301	-0.59	none
103652503	-0.59	none
100285132	-0.589	none
541851	-0.589	none
100273714	-0.588	none
103651639	-0.587	none
100191848	-0.587	none
100216768	-0.587	none
100282379	-0.587	none
100283612	-0.586	none
100282494	-0.586	none
100285950	-0.586	none
100381804	-0.585	none
100283660	-0.585	none
100276645	-0.585	none
100276291	-0.585	none
100277844	-0.585	none
100382837	-0.584	none
100382164	-0.584	none
100277656	-0.584	none
103626594	-0.583	none
100192773	-0.583	none
100283981	-0.582	none
100281554	-0.582	none
100278915	-0.582	none
100273498	-0.582	none
100279881	-0.581	none
103635502	-0.581	none
100193174	-0.58	none
100127017	-0.58	none
100282335	-0.58	none
541850	-0.58	none
100272978	-0.579	none
100286039	-0.578	none
100193011	-0.578	none
542472	-0.578	none
103626805	-0.578	none
103627442	-0.578	none
542172	-0.578	none
100193803	-0.578	none
100384449	-0.577	none
100272455	-0.577	none
100192491	-0.577	none
101027254	-0.576	none
100273754	-0.576	none
100383702	-0.576	none
103630807	-0.576	none
100381820	-0.576	none
100274207	-0.575	none
100383056	-0.574	none
103654814	-0.574	none
103644083	-0.574	none
732816	-0.574	none
100384052	-0.574	none
100279232	-0.573	none
100283180	-0.573	none
100279208	-0.573	none
100283509	-0.572	none
103635831	-0.572	none
100384159	-0.572	none
100383336	-0.572	none
103632239	-0.572	none
100280709	-0.571	none
100281424	-0.571	none
109939190	-0.571	none
100282665	-0.57	none
100280798	-0.57	none
103626513	-0.57	none
100383541	-0.569	none
103644195	-0.569	none
100502409	-0.568	none
100382702	-0.567	none
100381974	-0.567	none
100279940	-0.567	none
100281965	-0.566	none
100272983	-0.565	none
100286062	-0.565	none
103625885	-0.565	none
103643893	-0.564	none
100194300	-0.564	none
100279206	-0.564	none
103633162	-0.563	none
103627396	-0.563	none
100284307	-0.563	none
542685	-0.562	none
103645972	-0.561	none
103650666	-0.561	none
100193854	-0.561	none
541885	-0.561	none
100283498	-0.56	none
541949	-0.56	none
103651400	-0.56	none
103632922	-0.56	none
103638141	-0.559	none
100304379	-0.559	none
100274928	-0.559	none
103637470	-0.559	none
103635817	-0.558	none
100283278	-0.558	none
100281112	-0.558	none
778429	-0.558	none
100283872	-0.557	none
100272622	-0.557	none
100272377	-0.556	none
103650598	-0.556	none
100216890	-0.556	none
103646285	-0.556	none
100382854	-0.556	none
100216950	-0.556	none
100217075	-0.556	none
100193458	-0.555	none
542599	-0.555	none
100193642	-0.555	none
103651403	-0.555	none
103633920	-0.555	none
103633442	-0.555	none
100280230	-0.554	none
103632095	-0.554	none
103630229	-0.554	none
100279383	-0.554	none
100283847	-0.554	none
100275347	-0.553	none
541914	-0.553	none
100193873	-0.553	none
100381303	-0.553	none
100191846	-0.553	none
542644	-0.553	none
100192891	-0.553	none
100285685	-0.552	none
100282503	-0.552	none
100275178	-0.552	none
100281144	-0.551	none
100285133	-0.551	none
100283845	-0.551	none
100304330	-0.551	none
100280265	-0.55	none
100193424	-0.55	none
100273014	-0.55	none
100273513	-0.55	none
103649701	-0.55	none
103633250	-0.549	none
100282924	-0.548	none
100273973	-0.548	none
103650935	-0.548	none
100501921	-0.547	none
100381872	-0.547	none
100282419	-0.547	none
100280055	-0.547	none
100384257	-0.547	none
100276476	-0.547	none
100273767	-0.547	none
100382877	-0.547	none
103629817	-0.547	none
103626181	-0.547	none
103632244	-0.547	none
100282395	-0.546	none
100382146	-0.546	none
100285522	-0.546	none
100217151	-0.546	none
100216831	-0.545	none
100193469	-0.545	none
103645956	-0.545	none
100284885	-0.544	none
100282835	-0.544	none
103654182	-0.544	none
100282949	-0.544	none
100193035	-0.544	none
103649318	-0.544	none
103644387	-0.543	none
103645585	-0.543	none
100381812	-0.543	none
100284496	-0.543	none
103645842	-0.542	none
100502003	-0.542	none
100278389	-0.542	none
100191283	-0.542	none
103643916	-0.542	none
541950	-0.542	none
103627358	-0.542	none
100283735	-0.542	none
100282107	-0.541	none
103635342	-0.54	none
103625708	-0.54	none
103632918	-0.54	none
100383666	-0.54	none
103642035	-0.54	none
100279417	-0.54	none
100191511	-0.539	none
100282562	-0.539	none
103640871	-0.539	none
606443	-0.538	none
103638369	-0.538	none
100282150	-0.538	none
103644856	-0.538	none
103636103	-0.538	none
100193191	-0.537	none
103653144	-0.537	none
100282890	-0.536	none
100192734	-0.535	none
103640805	-0.534	none
100281078	-0.534	none
100274456	-0.533	none
100285763	-0.532	none
100275901	-0.53	none
103643972	-0.53	none
103650432	-0.53	none
100384421	-0.53	none
103632850	-0.529	none
109940156	-0.529	none
100279314	-0.528	none
109939167	-0.528	none
100272582	-0.528	none
100272883	-0.527	none
100501379	-0.527	none
100283048	-0.527	none
100283507	-0.527	none
100192879	-0.526	none
100191667	-0.526	none
100381832	-0.526	none
103641538	-0.526	none
100283814	-0.525	none
100501513	-0.525	none
100285592	-0.525	none
100282317	-0.524	none
100383478	-0.524	none
100283321	-0.524	none
100283168	-0.524	none
100283096	-0.524	none
100191844	-0.523	none
100285111	-0.523	none
103635958	-0.523	none
103625729	-0.523	none
100272658	-0.522	none
103634727	-0.522	none
100286052	-0.522	none
100194104	-0.522	none
100383374	-0.522	none
100282775	-0.522	none
100383170	-0.522	none
100282616	-0.521	none
100285285	-0.521	none
103636254	-0.521	none
100284337	-0.521	none
100276506	-0.52	none
542007	-0.52	none
100281506	-0.52	none
100277946	-0.52	none
100382347	-0.519	none
100282332	-0.519	none
100272954	-0.519	none
100279556	-0.519	none
103634810	-0.519	none
100191438	-0.519	none
100502532	-0.519	none
100281333	-0.519	none
100273383	-0.518	none
100217083	-0.518	none
107282093	-0.518	none
103653343	-0.517	none
100277822	-0.517	none
100856957	-0.517	none
100192917	-0.516	none
100272856	-0.515	none
100501739	-0.515	none
103646298	-0.515	none
100285098	-0.515	none
100278079	-0.515	none
103631772	-0.514	none
100284070	-0.514	none
103630320	-0.514	none
100037782	-0.514	none
100193880	-0.513	none
100280048	-0.513	none
100276370	-0.513	none
606450	-0.513	none
100275203	-0.512	none
103636001	-0.512	none
100281378	-0.512	none
100277207	-0.511	none
100502295	-0.511	none
100280694	-0.511	none
103652724	-0.511	none
103629391	-0.51	none
103626142	-0.51	none
100192976	-0.51	none
100272302	-0.51	none
100285319	-0.51	none
541708	-0.509	none
100280505	-0.509	none
100272981	-0.509	none
100282414	-0.509	none
100383372	-0.509	none
100273063	-0.509	none
100126363	-0.509	none
103641257	-0.509	none
103644246	-0.508	none
100284292	-0.508	none
103639123	-0.508	none
100273533	-0.508	none
103636588	-0.507	none
103651514	-0.507	none
100193835	-0.507	none
103654761	-0.507	none
100273404	-0.507	none
111258510	-0.507	none
100282883	-0.506	none
100285985	-0.506	none
103629229	-0.506	none
100501049	-0.506	none
103648143	-0.506	none
103641916	-0.506	none
100273799	-0.505	none
100281744	-0.505	none
103626926	-0.505	none
100192595	-0.505	none
100384269	-0.505	none
100282597	-0.504	none
100191274	-0.504	none
100273009	-0.504	none
103635529	-0.504	none
100381924	-0.503	none
100281352	-0.503	none
103641233	-0.503	none
103647650	-0.503	none
101027254	-0.502	none
100285739	-0.502	none
103647251	-0.502	none
100192579	-0.502	none
103649516	-0.501	none
100382609	-0.501	none
100383591	-0.501	none
100277472	-0.501	none
100273308	-0.501	none
541963	-0.5	none
100283975	-0.5	none
103649582	-0.5	none
103644583	-0.5	none
100282928	-0.5	none
109940179	-0.499	none
103632101	-0.499	none
100284479	-0.499	none
103631995	-0.498	none
103627724	-0.498	none
103653150	-0.498	none
542765	-0.498	none
103650422	-0.498	none
100273548	-0.497	none
100277120	-0.497	none
100191188	-0.497	none
100284085	-0.496	none
100284092	-0.496	none
103636806	-0.496	none
100285422	-0.496	none
100383081	-0.495	none
100192944	-0.495	none
100281934	-0.495	none
100193565	-0.495	none
100383078	-0.495	none
100383088	-0.495	none
100280936	-0.495	none
100381603	-0.494	none
103634709	-0.494	none
100282051	-0.494	none
103651144	-0.494	none
100192629	-0.493	none
100278107	-0.493	none
100279780	-0.493	none
100193642	-0.492	none
100125657	-0.492	none
100193070	-0.492	none
100502415	-0.492	none
100217039	-0.491	none
100278777	-0.49	none
103654819	-0.49	none
100193220	-0.49	none
100275940	-0.489	none
103650099	-0.489	none
100381550	-0.489	none
100192804	-0.489	none
100279356	-0.488	none
100192499	-0.488	none
100278925	-0.488	none
103627258	-0.488	none
103649703	-0.487	none
100501489	-0.487	none
100384319	-0.487	none
100282612	-0.487	none
100193476	-0.486	none
100192475	-0.486	none
103631495	-0.486	none
107548104	-0.486	none
100284265	-0.485	none
100283250	-0.485	none
100273682	-0.485	none
103627107	-0.485	none
100284464	-0.485	none
542092	-0.485	none
100193921	-0.484	none
542736	-0.484	none
100856944	-0.484	none
732720	-0.484	none
100273823	-0.484	none
100282298	-0.484	none
100281304	-0.484	none
100272403	-0.484	none
100191361	-0.483	none
100279827	-0.483	none
103654412	-0.483	none
100285909	-0.483	none
542393	-0.483	none
100284260	-0.482	none
100285153	-0.482	none
541860	-0.481	none
541805	-0.481	none
103626368	-0.48	none
103645759	-0.48	none
100279855	-0.48	none
100304270	-0.479	none
103629620	-0.479	none
541990	-0.479	none
100285661	-0.479	none
103646897	-0.479	none
100281834	-0.479	none
103641506	-0.478	none
100216703	-0.478	none
100280816	-0.478	none
103645752	-0.478	none
103640187	-0.478	none
100286008	-0.477	none
103643833	-0.477	none
100382858	-0.477	none
100382125	-0.477	none
103647771	-0.477	none
542349	-0.477	none
100284315	-0.476	none
100280192	-0.476	none
103643670	-0.476	none
103636214	-0.476	none
100194158	-0.476	none
100284047	-0.476	none
100501277	-0.476	none
100191668	-0.475	none
100191154	-0.475	none
100280382	-0.475	none
100275802	-0.474	none
100279572	-0.474	none
100277863	-0.474	none
100193261	-0.474	none
100191510	-0.474	none
100304339	-0.474	none
103642016	-0.474	none
103633782	-0.473	none
100281385	-0.473	none
100274582	-0.473	none
100284826	-0.473	none
100273882	-0.473	none
100280924	-0.472	none
100193995	-0.472	none
100382529	-0.471	none
100502100	-0.471	none
100383767	-0.471	none
103649670	-0.471	none
100283857	-0.47	none
100285115	-0.47	none
100280083	-0.47	none
103639534	-0.469	none
103639423	-0.469	none
100193603	-0.469	none
100286087	-0.469	none
100278146	-0.469	none
100191712	-0.469	none
100282792	-0.468	none
100283903	-0.468	none
100282856	-0.468	none
542595	-0.468	none
100383137	-0.468	none
100193799	-0.468	none
100281702	-0.468	none
100282487	-0.467	none
541819	-0.467	none
103635205	-0.467	none
100284184	-0.467	none
100384278	-0.467	none
542656	-0.466	none
103630192	-0.466	none
103626494	-0.466	none
100278967	-0.465	none
103648282	-0.465	none
100193425	-0.465	none
100381988	-0.465	none
100194158	-0.465	none
542735	-0.464	none
100281607	-0.463	none
100384114	-0.463	none
542737	-0.463	none
103645750	-0.463	none
103636597	-0.463	none
100282930	-0.463	none
100192923	-0.462	none
100281757	-0.462	none
100383059	-0.462	none
100191827	-0.462	none
100193337	-0.462	none
100274326	-0.461	none
103647427	-0.461	none
100194409	-0.461	none
103633484	-0.461	none
100284127	-0.461	none
100502470	-0.461	none
100277743	-0.461	none
100283909	-0.46	none
100283367	-0.46	none
103635621	-0.459	none
541811	-0.459	none
100280420	-0.459	none
100304385	-0.459	none
100273481	-0.459	none
100272445	-0.458	none
100282996	-0.458	none
100273441	-0.458	none
103625908	-0.458	none
100284178	-0.457	none
100274274	-0.457	none
103625891	-0.457	none
542152	-0.456	none
100282626	-0.456	none
100216610	-0.456	none
103626304	-0.456	none
100284846	-0.456	none
100272776	-0.455	none
100193387	-0.455	none
542026	-0.455	none
103632740	-0.455	none
103650955	-0.455	none
100193393	-0.455	none
100279845	-0.455	none
100382188	-0.454	none
100281968	-0.454	none
100273993	-0.454	none
100193245	-0.454	none
100193514	-0.454	none
100304120	-0.454	none
100283834	-0.454	none
100502434	-0.453	none
100278279	-0.453	none
542083	-0.453	none
100284200	-0.453	none
103637104	-0.453	none
100279149	-0.453	none
100280507	-0.453	none
103635013	-0.452	none
100502178	-0.452	none
100279872	-0.452	none
100282241	-0.452	none
103629863	-0.451	none
100276682	-0.451	none
103639406	-0.451	none
100384187	-0.451	none
100193023	-0.451	none
100381519	-0.451	none
100191648	-0.45	none
100191798	-0.45	none
100502366	-0.45	none
100501577	-0.45	none
100193869	-0.449	none
103630305	-0.449	none
100276880	-0.449	none
100277287	-0.449	none
100193755	-0.449	none
100191632	-0.449	none
103638205	-0.449	none
100282080	-0.449	none
100283849	-0.448	none
100284953	-0.448	none
103643710	-0.448	none
100279860	-0.447	none
100282130	-0.447	none
103630397	-0.447	none
100193043	-0.447	none
100273585	-0.447	none
100279891	-0.447	none
100283009	-0.447	none
100381867	-0.447	none
100279304	-0.446	none
100191298	-0.446	none
100502300	-0.446	none
100280471	-0.446	none
100282075	-0.445	none
100193563	-0.445	none
100194297	-0.445	none
100279527	-0.445	none
100276113	-0.445	none
541942	-0.445	none
100194211	-0.445	none
100384432	-0.445	none
100281811	-0.445	none
103655564	-0.444	none
100280690	-0.444	none
100274443	-0.444	none
100192522	-0.443	none
103649546	-0.443	none
100502295	-0.443	none
103627697	-0.443	none
100192791	-0.442	none
100283573	-0.442	none
101027218	-0.442	none
109942989	-0.442	none
100279736	-0.442	none
103643661	-0.442	none
100284795	-0.441	none
100191982	-0.441	none
100283686	-0.441	none
100193739	-0.441	none
100273892	-0.441	none
100304331	-0.44	none
541763	-0.44	none
100383274	-0.44	none
100382103	-0.439	none
100279244	-0.439	none
100272676	-0.439	none
103626007	-0.439	none
100282700	-0.439	none
100281708	-0.439	none
100279598	-0.439	none
100283381	-0.438	none
541714	-0.438	none
100273933	-0.438	none
100272368	-0.438	none
100304418	-0.438	none
542150	-0.438	none
100282462	-0.438	none
100272259	-0.437	none
103636374	-0.437	none
100217223	-0.437	none
100274579	-0.437	none
100280648	-0.437	none
100276756	-0.436	none
103632278	-0.436	none
100381735	-0.436	none
100284664	-0.436	none
542540	-0.436	none
100285036	-0.436	none
103654805	-0.436	none
103655094	-0.435	none
100191952	-0.435	none
100192863	-0.435	none
100284328	-0.435	none
103638092	-0.434	none
542357	-0.434	none
103625805	-0.434	none
100216710	-0.434	none
100283346	-0.434	none
109940833	-0.433	none
103634865	-0.433	none
100192687	-0.432	none
100282683	-0.432	none
100381809	-0.432	none
100273101	-0.432	none
100191484	-0.432	none
103635779	-0.432	none
100285174	-0.431	none
100193069	-0.431	none
100273649	-0.431	none
100281261	-0.43	none
103655412	-0.43	none
100279276	-0.43	none
103647964	-0.43	none
107521945	-0.43	none
100285423	-0.43	none
100276472	-0.43	none
100381530	-0.429	none
100274229	-0.429	none
100273504	-0.429	none
100216812	-0.429	none
103635078	-0.429	none
103644362	-0.428	none
100193189	-0.428	none
103631665	-0.428	none
100384378	-0.428	none
100285647	-0.428	none
100284056	-0.428	none
606487	-0.428	none
103633174	-0.428	none
100275524	-0.427	none
100284026	-0.427	none
103645856	-0.427	none
100274274	-0.427	none
103644200	-0.427	none
103655027	-0.427	none
100273792	-0.426	none
100192966	-0.426	none
100282127	-0.426	none
103630762	-0.426	none
541666	-0.426	none
100381733	-0.425	none
100284617	-0.425	none
100276799	-0.425	none
541999	-0.425	none
100382450	-0.425	none
100284448	-0.425	none
100278239	-0.425	none
100286133	-0.425	none
100193018	-0.425	none
103626013	-0.424	none
100217251	-0.424	none
542329	-0.424	none
542438	-0.424	none
100282248	-0.424	none
103654364	-0.423	none
100282158	-0.423	none
100273441	-0.423	none
100383287	-0.423	none
100284399	-0.423	none
541991	-0.422	none
100193783	-0.422	none
100280063	-0.422	none
100192999	-0.422	none
100382519	-0.421	none
103633604	-0.421	none
100283137	-0.421	none
100281305	-0.42	none
100273405	-0.42	none
100283105	-0.42	none
100273831	-0.42	none
100383373	-0.42	none
100280989	-0.419	none
541681	-0.419	none
100283497	-0.419	none
103638016	-0.419	none
100381748	-0.419	none
100273174	-0.419	none
103651324	-0.419	none
100285948	-0.418	none
100191977	-0.418	none
100193357	-0.418	none
541883	-0.418	none
103634282	-0.418	none
100147734	-0.418	none
100281691	-0.418	none
100272744	-0.417	none
100285676	-0.417	none
100191987	-0.417	none
103634613	-0.417	none
100282234	-0.417	none
103650768	-0.417	none
100196928	-0.416	none
100277419	-0.416	none
100382965	-0.416	none
103637660	-0.416	none
100273395	-0.416	none
100191177	-0.415	none
100286143	-0.415	none
100194355	-0.415	none
100281565	-0.415	none
100273879	-0.415	none
100284555	-0.414	none
100283881	-0.414	none
103629715	-0.414	none
100282499	-0.413	none
100276729	-0.413	none
103635431	-0.413	none
100194261	-0.413	none
100284867	-0.413	none
103642232	-0.413	none
103632033	-0.412	none
100382295	-0.412	none
100194261	-0.412	none
103652644	-0.412	none
100194334	-0.412	none
541794	-0.412	none
103642489	-0.412	none
100282595	-0.411	none
100382805	-0.411	none
100276728	-0.411	none
100383823	-0.411	none
100381766	-0.411	none
103630795	-0.411	none
100273863	-0.41	none
103652779	-0.41	none
100274001	-0.41	none
103625943	-0.41	none
542445	-0.41	none
100274416	-0.41	none
103647953	-0.409	none
100282898	-0.409	none
100274535	-0.409	none
100272640	-0.409	none
100381411	-0.409	none
103638381	-0.409	none
100304212	-0.409	none
103646282	-0.409	none
100502230	-0.409	none
103634598	-0.409	none
103640938	-0.408	none
103631259	-0.408	none
100281787	-0.408	none
100281970	-0.408	none
542631	-0.408	none
100284620	-0.408	none
778439	-0.407	none
100283467	-0.407	none
100127509	-0.407	none
100278992	-0.407	none
100191930	-0.407	none
100274413	-0.407	none
100283965	-0.407	none
100282296	-0.406	none
100502219	-0.406	none
100383873	-0.406	none
103631492	-0.406	none
100383753	-0.406	none
100276490	-0.406	none
103646054	-0.406	none
100272291	-0.405	none
103627568	-0.405	none
100281485	-0.405	none
100284862	-0.405	none
100280155	-0.405	none
100282327	-0.404	none
100136881	-0.404	none
100280423	-0.404	none
103655412	-0.404	none
103629870	-0.404	none
100381846	-0.404	none
100193845	-0.404	none
103633183	-0.403	none
100191179	-0.403	none
100382477	-0.403	none
103636339	-0.403	none
542366	-0.403	none
100280173	-0.403	none
100217132	-0.402	none
103654166	-0.402	none
103633535	-0.402	none
100304117	-0.402	none
100194302	-0.402	none
541902	-0.401	none
100273647	-0.401	none
103650262	-0.401	none
100274095	-0.401	none
100272859	-0.401	none
100286258	-0.401	none
103634961	-0.4	none
100192789	-0.4	none
103630732	-0.4	none
542247	-0.4	none
541930	-0.4	none
100192526	-0.399	none
103626482	-0.399	none
100384057	-0.399	none
542166	-0.399	none
100191799	-0.399	none
100282706	-0.398	none
103655792	-0.398	none
541845	-0.398	none
103651663	-0.397	none
100191309	-0.397	none
100280271	-0.397	none
100194018	-0.397	none
109944860	-0.397	none
103625947	-0.397	none
103653358	-0.397	none
100282857	-0.396	none
100193700	-0.396	none
103637825	-0.396	none
100304346	-0.396	none
100502226	-0.396	none
542270	-0.395	none
100382040	-0.395	none
100381789	-0.395	none
100216801	-0.395	none
100384185	-0.395	none
100286339	-0.395	none
103652684	-0.395	none
100281346	-0.395	none
100274074	-0.395	none
100286341	-0.395	none
100283673	-0.394	none
103631989	-0.394	none
542554	-0.394	none
100381984	-0.394	none
100194397	-0.393	none
100193185	-0.393	none
103636402	-0.393	none
100281684	-0.393	none
100282637	-0.393	none
100191362	-0.393	none
100502529	-0.393	none
542165	-0.392	none
100285260	-0.392	none
100381508	-0.392	none
100274397	-0.392	none
100285402	-0.392	none
100279474	-0.392	none
100274067	-0.392	none
100281121	-0.392	none
100285438	-0.391	none
103631463	-0.391	none
542395	-0.391	none
103633129	-0.391	none
100136879	-0.391	none
100501915	-0.39	none
100383520	-0.39	none
100272296	-0.39	none
100194345	-0.39	none
100281597	-0.39	none
100382098	-0.39	none
103654209	-0.389	none
100274652	-0.389	none
100217128	-0.388	none
100192788	-0.388	none
103633980	-0.388	none
100191657	-0.388	none
100192859	-0.388	none
100283906	-0.388	none
100285211	-0.388	none
100383358	-0.388	none
100216901	-0.387	none
100286312	-0.387	none
103639352	-0.387	none
541686	-0.387	none
100304358	-0.387	none
100278237	-0.387	none
103650922	-0.387	none
100383212	-0.387	none
103643324	-0.387	none
100217136	-0.386	none
542319	-0.386	none
100285248	-0.386	none
100278788	-0.386	none
100192877	-0.386	none
103646881	-0.385	none
100280557	-0.385	none
100304027	-0.385	none
100284297	-0.385	none
100285226	-0.385	none
100282614	-0.385	none
100284984	-0.385	none
100384721	-0.385	none
100279714	-0.385	none
100192630	-0.384	none
100285322	-0.384	none
542008	-0.384	none
103647451	-0.384	none
100272352	-0.384	none
100125659	-0.384	none
100281381	-0.384	none
100283680	-0.384	none
100283535	-0.383	none
100276416	-0.383	none
542707	-0.383	none
103638625	-0.383	none
100382617	-0.383	none
103627898	-0.383	none
100273458	-0.383	none
103641305	-0.382	none
100279825	-0.382	none
100282876	-0.382	none
103643033	-0.382	none
100281458	-0.382	none
606417	-0.381	none
100285671	-0.381	none
103625708	-0.381	none
103627764	-0.38	none
103633436	-0.38	none
100216921	-0.38	none
109943316	-0.379	none
100194298	-0.379	none
100275036	-0.379	none
103654245	-0.379	none
100382925	-0.379	none
542549	-0.378	none
100283476	-0.378	none
541865	-0.378	none
100279987	-0.377	none
100194111	-0.376	none
100502351	-0.376	none
103642014	-0.376	none
100282333	-0.376	none
100191190	-0.376	none
100281524	-0.376	none
100275982	-0.375	none
100275334	-0.375	none
100381640	-0.375	none
103638791	-0.375	none
100274231	-0.375	none
100384314	-0.375	none
100192365	-0.375	none
100272431	-0.375	none
100277773	-0.374	none
103629298	-0.374	none
100191463	-0.374	none
100282705	-0.374	none
100217143	-0.374	none
100384476	-0.374	none
103643151	-0.374	none
103649951	-0.373	none
100383787	-0.373	none
103649560	-0.373	none
103645857	-0.373	none
100283494	-0.373	none
100192011	-0.373	none
100127513	-0.373	none
100279320	-0.372	none
100383540	-0.372	none
103656035	-0.372	none
100284958	-0.372	none
542619	-0.372	none
542548	-0.371	none
103626410	-0.371	none
100383827	-0.371	none
103634524	-0.371	none
542105	-0.371	none
103634962	-0.371	none
100285758	-0.37	none
100273246	-0.37	none
103642006	-0.37	none
100272439	-0.369	none
100280270	-0.369	none
100191813	-0.369	none
103629721	-0.369	none
100272801	-0.369	none
103638367	-0.369	none
100191621	-0.369	none
100382230	-0.369	none
103646378	-0.369	none
100191335	-0.368	none
100272560	-0.368	none
100280631	-0.368	none
103627761	-0.368	none
542627	-0.368	none
100281696	-0.368	none
103644231	-0.368	none
100280170	-0.368	none
100282271	-0.368	none
100283837	-0.367	none
100533140	-0.367	none
100283232	-0.367	none
100283380	-0.367	none
100193822	-0.367	none
100281981	-0.367	none
100280315	-0.367	none
100274084	-0.367	none
542446	-0.367	none
100280155	-0.367	none
100283264	-0.366	none
100274129	-0.366	none
100191821	-0.366	none
100272496	-0.366	none
100283039	-0.365	none
100280472	-0.365	none
542738	-0.365	none
100274171	-0.365	none
100279852	-0.365	none
100280081	-0.365	none
103654328	-0.365	none
103629287	-0.365	none
100273981	-0.364	none
103635715	-0.364	none
100384394	-0.364	none
103654298	-0.364	none
100274377	-0.364	none
103645176	-0.363	none
100274262	-0.363	none
100501122	-0.363	none
100191389	-0.363	none
103626932	-0.363	none
103646852	-0.363	none
542606	-0.362	none
100282953	-0.362	none
100501431	-0.362	none
100216586	-0.362	none
100285703	-0.362	none
103626463	-0.361	none
100383910	-0.361	none
100274244	-0.361	none
100383432	-0.361	none
100286036	-0.361	none
100216615	-0.361	none
100275738	-0.361	none
100383550	-0.361	none
732770	-0.36	none
100274039	-0.36	none
103653627	-0.36	none
542027	-0.36	none
100272911	-0.359	none
542103	-0.359	none
103634981	-0.359	none
542313	-0.359	none
100501945	-0.358	none
103641392	-0.358	none
100193714	-0.358	none
100282378	-0.358	none
100383527	-0.357	none
100383756	-0.357	none
103642614	-0.357	none
100283846	-0.357	none
103650348	-0.357	none
100273212	-0.356	none
103631112	-0.356	none
100282236	-0.356	none
100283201	-0.356	none
542354	-0.356	none
103642212	-0.356	none
100192696	-0.355	none
100272376	-0.355	none
732836	-0.355	none
103647318	-0.355	none
103644161	-0.354	none
100282615	-0.354	none
100381743	-0.354	none
100383160	-0.354	none
100384840	-0.354	none
103635679	-0.354	none
100282854	-0.354	none
100276229	-0.354	none
100281056	-0.354	none
100278902	-0.353	none
100191559	-0.353	none
100283446	-0.353	none
100501728	-0.353	none
100216925	-0.353	none
100283092	-0.352	none
541972	-0.352	none
100193485	-0.352	none
100278435	-0.352	none
100277615	-0.352	none
100273129	-0.352	none
100501369	-0.352	none
100273013	-0.351	none
103635831	-0.351	none
103637393	-0.351	none
100191475	-0.351	none
103631635	-0.351	none
100384303	-0.351	none
103650065	-0.351	none
100216830	-0.35	none
103641486	-0.35	none
100193781	-0.35	none
100285832	-0.35	none
100274901	-0.35	none
100191565	-0.35	none
541649	-0.35	none
103650550	-0.35	none
542356	-0.35	none
100194408	-0.35	none
100276830	-0.349	none
100284173	-0.349	none
100276743	-0.349	none
103638000	-0.349	none
103634880	-0.349	none
103647586	-0.348	none
103641640	-0.348	none
100284415	-0.348	none
103633393	-0.347	none
542696	-0.347	none
100194050	-0.347	none
100282707	-0.347	none
541628	-0.347	none
542073	-0.347	none
100278917	-0.347	none
100272331	-0.347	none
100191701	-0.347	none
103631244	-0.347	none
100280800	-0.346	none
100383424	-0.346	none
103638112	-0.346	none
103634469	-0.346	none
100285318	-0.346	none
103641392	-0.346	none
100191244	-0.346	none
100502506	-0.346	none
100279323	-0.346	none
100384560	-0.346	none
100281892	-0.346	none
103653626	-0.345	none
100382428	-0.345	none
100383209	-0.345	none
100191302	-0.345	none
100502260	-0.345	none
103642893	-0.345	none
100285756	-0.344	none
100282504	-0.344	none
103629877	-0.344	none
100193866	-0.344	none
100857099	-0.344	none
100272361	-0.344	none
103654673	-0.344	none
100382746	-0.344	none
100283588	-0.344	none
100284501	-0.343	none
100383890	-0.343	none
100382952	-0.343	none
103655222	-0.343	none
100284458	-0.342	none
100272502	-0.342	none
100273962	-0.342	none
100191894	-0.342	none
103626734	-0.342	none
103637751	-0.342	none
541889	-0.342	none
100284188	-0.341	none
100283623	-0.341	none
541780	-0.341	none
100273409	-0.341	none
541901	-0.341	none
100283365	-0.341	none
103651272	-0.341	none
103633176	-0.341	none
100194052	-0.34	none
100383701	-0.34	none
100278909	-0.34	none
[truncated: 5,574 more rows]

## Sheet: 1 hpi
gene_ID	protein_log2FC_1	protein_type
100281822	-13.829	down
100284765	-5.832	down
100272547	-4.987	down
103649720	-3.793	down
100273247	-3.435	down
103625941	-3.298	down
103636313	-2.857	down
100272379	-2.699	down
103626463	-2.656	down
100284053	-2.647	down
103633431	-2.506	down
100382548	-2.408	down
100280362	-2.338	down
100193185	-2.203	down
103651248	-2.109	down
100383379	-2.074	down
100194249	-2.072	down
103637953	-1.987	down
100279369	-1.98	down
103638891	-1.977	down
100501797	-1.959	down
100382238	-1.9	down
103650755	-1.894	down
100286231	-1.875	down
103634871	-1.851	down
100276695	-1.84	down
103629715	-1.822	down
541617	-1.726	down
100273251	-1.714	down
100278320	-1.697	down
100194398	-1.673	down
100192473	-1.647	down
100193748	-1.613	down
542127	-1.612	down
100282076	-1.607	down
100216721	-1.604	down
100191795	-1.591	down
100286142	-1.588	down
100191155	-1.578	down
100279249	-1.574	down
103654959	-1.557	down
103648642	-1.544	down
100276040	-1.536	down
103651661	-1.534	down
100274473	-1.529	down
100282382	-1.523	down
100281554	-1.523	down
100282935	-1.509	down
100193240	-1.504	down
100280703	-1.491	down
109940308	-1.489	down
103646915	-1.487	down
100192725	-1.479	down
100279889	-1.478	down
103633219	-1.478	down
100277643	-1.477	down
100381737	-1.475	down
100273767	-1.474	down
100501614	-1.465	down
100281321	-1.462	down
100281076	-1.458	down
100285998	-1.453	down
100278373	-1.45	down
103634623	-1.432	down
542349	-1.428	down
100285392	-1.425	down
100382068	-1.424	down
100278565	-1.418	down
100384475	-1.418	down
100193698	-1.401	down
100283100	-1.401	down
100216890	-1.396	down
100283804	-1.387	down
103642551	-1.376	down
100273051	-1.367	down
100279795	-1.365	down
100272873	-1.363	down
100194125	-1.342	down
103643664	-1.336	down
100286246	-1.332	down
100284598	-1.328	down
100273601	-1.32	down
100280213	-1.318	down
100280456	-1.315	down
100383431	-1.309	down
100279280	-1.301	down
100282567	-1.288	down
100277865	-1.28	down
100283149	-1.278	down
103504718	-1.276	down
100272963	-1.272	down
100274322	-1.262	down
103642085	-1.261	down
542729	-1.25	down
100193279	-1.238	down
541896	-1.232	down
100502438	-1.231	down
103635427	-1.23	down
100384051	-1.229	down
100281506	-1.224	down
103647452	-1.215	down
100282742	-1.208	down
100282026	-1.205	down
100501753	-1.204	down
542567	-1.204	down
103627875	-1.198	down
103654959	-1.194	down
542312	-1.193	down
100282665	-1.19	down
103637972	-1.185	down
100170239	-1.184	down
542553	-1.175	down
103627437	-1.17	down
103654364	-1.168	down
103634509	-1.167	down
109944019	-1.164	down
100383170	-1.162	down
100193679	-1.156	down
100502226	-1.151	down
100280970	-1.15	down
103628960	-1.15	down
100279770	-1.149	down
103654396	-1.144	down
100281536	-1.142	down
542620	-1.14	down
100170240	-1.139	down
100283245	-1.132	down
103641156	-1.13	down
100192913	-1.129	down
100278159	-1.126	down
100283897	-1.111	down
100191900	-1.108	down
100136880	-1.108	down
103639124	-1.104	down
732784	-1.092	down
100273590	-1.091	down
100279931	-1.088	down
100191844	-1.081	down
100192094	-1.08	down
103641233	-1.066	down
100283123	-1.066	down
103630329	-1.062	down
100383093	-1.051	down
103640706	-1.045	down
100285801	-1.044	down
542299	-1.044	down
100279859	-1.043	down
103625885	-1.041	down
100191856	-1.038	down
103635516	-1.038	down
100282327	-1.037	down
103632740	-1.035	down
100273683	-1.033	down
103646122	-1.032	down
100274017	-1.029	down
100501369	-1.029	down
100191237	-1.028	down
100281418	-1.025	down
100279855	-1.024	down
100273609	-1.023	down
100278764	-1.023	down
100383137	-1.02	down
100286087	-1.019	down
100193488	-1.017	down
100502295	-1.016	down
100382269	-1.009	down
542376	-1.005	down
103625891	-1.004	down
100382276	-1.004	down
100283886	-0.999	none
100274440	-0.997	none
100283020	-0.997	none
100280615	-0.996	none
100286187	-0.987	none
100273088	-0.986	none
100383059	-0.983	none
103635831	-0.979	none
100283680	-0.979	none
100283612	-0.975	none
100273774	-0.974	none
103626932	-0.973	none
100193226	-0.97	none
100278378	-0.969	none
103653701	-0.969	none
100192606	-0.968	none
100192829	-0.967	none
100191258	-0.966	none
100192631	-0.965	none
109941429	-0.965	none
100191730	-0.964	none
100281167	-0.961	none
100281673	-0.961	none
109939200	-0.96	none
103643533	-0.958	none
100383559	-0.956	none
100502385	-0.956	none
103647239	-0.955	none
100282597	-0.954	none
100284867	-0.954	none
100279572	-0.953	none
100193512	-0.947	none
100216633	-0.941	none
100381521	-0.94	none
100216830	-0.94	none
103654551	-0.938	none
100273125	-0.938	none
103628491	-0.937	none
100280508	-0.931	none
100216777	-0.93	none
100272376	-0.929	none
100280816	-0.928	none
100192475	-0.926	none
100384384	-0.925	none
103633416	-0.924	none
100193603	-0.923	none
541858	-0.922	none
100277469	-0.922	none
100501945	-0.919	none
100191177	-0.917	none
100192976	-0.916	none
100280962	-0.911	none
100381536	-0.907	none
541841	-0.905	none
100281777	-0.902	none
542115	-0.902	none
100501536	-0.902	none
100283824	-0.896	none
100283343	-0.895	none
100282799	-0.894	none
541839	-0.893	none
100281388	-0.892	none
100193297	-0.89	none
103654305	-0.889	none
103651403	-0.889	none
103634879	-0.888	none
100283683	-0.888	none
100273895	-0.887	none
100277822	-0.885	none
103641704	-0.882	none
100192998	-0.881	none
100191430	-0.879	none
100286338	-0.878	none
542329	-0.876	none
100191896	-0.876	none
100216679	-0.875	none
103641421	-0.875	none
100283970	-0.874	none
100193362	-0.868	none
100273911	-0.868	none
100383374	-0.866	none
541649	-0.862	none
100283660	-0.861	none
100192966	-0.859	none
100279727	-0.859	none
100194355	-0.858	none
542083	-0.857	none
100275134	-0.857	none
542092	-0.856	none
103650432	-0.855	none
100280265	-0.851	none
732800	-0.85	none
103632850	-0.849	none
100502226	-0.849	none
100283380	-0.848	none
103640805	-0.848	none
100193150	-0.847	none
541849	-0.846	none
100191520	-0.845	none
100192068	-0.844	none
100192891	-0.844	none
100282241	-0.843	none
100193012	-0.842	none
100381550	-0.835	none
103654581	-0.834	none
100384721	-0.834	none
100282281	-0.833	none
103630751	-0.832	none
606444	-0.831	none
100272235	-0.83	none
100381608	-0.828	none
100281252	-0.828	none
100283053	-0.828	none
100283246	-0.827	none
100194305	-0.826	none
103638373	-0.825	none
100192721	-0.825	none
100194192	-0.825	none
100272558	-0.82	none
100283066	-0.819	none
100192708	-0.818	none
100286107	-0.817	none
103651618	-0.817	none
100286317	-0.817	none
100283956	-0.815	none
100273308	-0.814	none
100191712	-0.813	none
100192687	-0.812	none
103652921	-0.811	none
103642051	-0.811	none
100273735	-0.809	none
103643201	-0.806	none
103643205	-0.806	none
100283237	-0.805	none
100193035	-0.805	none
100284697	-0.804	none
100282090	-0.803	none
103627618	-0.802	none
100192482	-0.8	none
100282737	-0.796	none
100191735	-0.795	none
100501714	-0.794	none
103627761	-0.793	none
100273633	-0.791	none
100284227	-0.791	none
100193604	-0.789	none
100280420	-0.789	none
103633550	-0.787	none
100217017	-0.786	none
100191545	-0.782	none
100274851	-0.781	none
103634267	-0.78	none
100193892	-0.78	none
100502392	-0.778	none
100273516	-0.777	none
100193401	-0.777	none
100285581	-0.777	none
103652813	-0.777	none
103644323	-0.776	none
100191975	-0.776	none
100272983	-0.775	none
103633980	-0.775	none
100282233	-0.774	none
100381984	-0.773	none
542267	-0.773	none
103640648	-0.772	none
100273872	-0.772	none
100193845	-0.772	none
100286123	-0.771	none
100282595	-0.77	none
100216857	-0.769	none
103636025	-0.769	none
100384330	-0.769	none
100276965	-0.769	none
103626410	-0.769	none
103650580	-0.768	none
103629725	-0.767	none
100191301	-0.767	none
542367	-0.764	none
107546776	-0.764	none
100283098	-0.761	none
100280654	-0.76	none
100283733	-0.758	none
100280050	-0.758	none
100284708	-0.757	none
100502020	-0.756	none
100193973	-0.755	none
100273589	-0.755	none
103635146	-0.752	none
100273702	-0.751	none
100283478	-0.751	none
100272959	-0.748	none
100193896	-0.747	none
542393	-0.746	none
100192485	-0.746	none
100280902	-0.745	none
100381768	-0.741	none
100272776	-0.741	none
103646871	-0.74	none
103651171	-0.74	none
542704	-0.739	none
100216877	-0.739	none
100191832	-0.738	none
103651635	-0.736	none
100272328	-0.736	none
100282595	-0.734	none
100191507	-0.734	none
100304418	-0.734	none
542749	-0.732	none
103643375	-0.732	none
100381459	-0.732	none
606443	-0.73	none
542076	-0.729	none
541901	-0.729	none
100191463	-0.727	none
100280082	-0.727	none
100276346	-0.726	none
100272786	-0.725	none
103635000	-0.724	none
100274336	-0.723	none
100283840	-0.722	none
100193340	-0.719	none
100193970	-0.718	none
100282379	-0.718	none
100191898	-0.717	none
100276770	-0.717	none
100283572	-0.717	none
100281383	-0.717	none
541832	-0.715	none
100192630	-0.713	none
103632349	-0.711	none
100216862	-0.711	none
100283936	-0.711	none
103625869	-0.71	none
103625947	-0.71	none
100274964	-0.71	none
103639061	-0.708	none
100501921	-0.707	none
100274129	-0.707	none
103634987	-0.707	none
103643317	-0.705	none
100273395	-0.705	none
103639924	-0.705	none
100381804	-0.704	none
100272846	-0.704	none
100193822	-0.702	none
103651025	-0.701	none
100381602	-0.7	none
100304339	-0.699	none
109944852	-0.699	none
103643367	-0.698	none
100282303	-0.697	none
100382617	-0.697	none
100191549	-0.697	none
100194039	-0.695	none
103645943	-0.694	none
100280550	-0.694	none
100381841	-0.692	none
100277246	-0.689	none
100277079	-0.689	none
100279427	-0.687	none
100191219	-0.687	none
100273845	-0.686	none
100280471	-0.686	none
103631989	-0.686	none
103651242	-0.684	none
103640490	-0.683	none
103648491	-0.683	none
103639123	-0.682	none
542095	-0.682	none
100274326	-0.682	none
542258	-0.682	none
100193566	-0.681	none
100193011	-0.681	none
100280050	-0.681	none
103625718	-0.68	none
103638000	-0.68	none
100193189	-0.678	none
100283539	-0.678	none
100216977	-0.678	none
100383529	-0.677	none
100383763	-0.675	none
103650348	-0.675	none
100278739	-0.674	none
100272481	-0.673	none
100217209	-0.672	none
100285626	-0.672	none
100280557	-0.671	none
100382629	-0.669	none
100191846	-0.669	none
100285909	-0.668	none
100285239	-0.667	none
100383390	-0.665	none
100272740	-0.665	none
100277397	-0.665	none
100273145	-0.664	none
100273674	-0.664	none
100216909	-0.664	none
103639126	-0.663	none
100193643	-0.663	none
100304261	-0.662	none
103642614	-0.662	none
100303908	-0.662	none
542026	-0.661	none
103653343	-0.661	none
100282788	-0.661	none
100382188	-0.66	none
542629	-0.66	none
100281995	-0.66	none
100273019	-0.659	none
100280845	-0.659	none
100279297	-0.657	none
100283019	-0.657	none
100282614	-0.656	none
542526	-0.654	none
100273873	-0.654	none
100191460	-0.653	none
100282105	-0.651	none
100281691	-0.65	none
103630487	-0.65	none
100193519	-0.648	none
542762	-0.648	none
103633567	-0.647	none
100383766	-0.647	none
732812	-0.647	none
100193436	-0.647	none
100381695	-0.646	none
100283686	-0.646	none
100280009	-0.646	none
100192784	-0.645	none
100276098	-0.645	none
100283046	-0.645	none
103630297	-0.643	none
100286153	-0.642	none
100502400	-0.642	none
100279923	-0.641	none
100281617	-0.641	none
100382000	-0.64	none
100278143	-0.64	none
100273882	-0.639	none
541628	-0.638	none
100281032	-0.638	none
100279195	-0.637	none
100285053	-0.637	none
100217122	-0.637	none
100193409	-0.637	none
100127513	-0.636	none
100280516	-0.634	none
103652598	-0.634	none
542438	-0.633	none
100193289	-0.633	none
100283279	-0.633	none
103634676	-0.632	none
103635288	-0.63	none
100273099	-0.629	none
103626548	-0.629	none
103630229	-0.629	none
100192543	-0.628	none
100273787	-0.627	none
100283847	-0.627	none
100381417	-0.626	none
100216615	-0.626	none
100383767	-0.625	none
100283225	-0.625	none
100273704	-0.624	none
100283021	-0.624	none
109939389	-0.624	none
100217202	-0.624	none
100279331	-0.623	none
100192350	-0.622	none
100285412	-0.622	none
100192903	-0.619	none
100284799	-0.618	none
100282808	-0.618	none
100381764	-0.618	none
100194192	-0.618	none
100192041	-0.617	none
103642035	-0.617	none
100285523	-0.616	none
542542	-0.616	none
100381961	-0.615	none
103633369	-0.614	none
103655412	-0.614	none
100193148	-0.613	none
100276330	-0.613	none
103640907	-0.612	none
103639463	-0.611	none
542414	-0.61	none
100191582	-0.61	none
732776	-0.61	none
100285519	-0.61	none
100502487	-0.61	none
542327	-0.608	none
100283467	-0.608	none
100502230	-0.607	none
100193220	-0.607	none
101027095	-0.607	none
107521949	-0.607	none
100284692	-0.606	none
100274106	-0.606	none
103639113	-0.606	none
100384731	-0.606	none
100284103	-0.605	none
100384174	-0.605	none
100282220	-0.605	none
100857041	-0.605	none
100382651	-0.604	none
100217110	-0.604	none
100381801	-0.604	none
100192575	-0.604	none
100282107	-0.603	none
100280824	-0.603	none
100193836	-0.603	none
100191460	-0.602	none
100279239	-0.602	none
100274080	-0.602	none
100282900	-0.6	none
103646444	-0.599	none
103641294	-0.599	none
103654385	-0.599	none
100278503	-0.599	none
100285799	-0.599	none
100280258	-0.598	none
542504	-0.598	none
103626170	-0.598	none
103653401	-0.598	none
100216810	-0.597	none
103627906	-0.597	none
100191510	-0.597	none
542311	-0.596	none
100383335	-0.595	none
100280790	-0.595	none
100272360	-0.594	none
103653697	-0.594	none
100284877	-0.593	none
100285438	-0.593	none
100502473	-0.593	none
100193070	-0.593	none
100273863	-0.592	none
100284394	-0.591	none
100272672	-0.591	none
100284707	-0.591	none
100282978	-0.59	none
100272428	-0.59	none
542476	-0.59	none
100273432	-0.59	none
100273138	-0.589	none
100279149	-0.587	none
100285619	-0.587	none
103630236	-0.587	none
103653144	-0.585	none
100280153	-0.585	none
100281303	-0.585	none
100217032	-0.583	none
103635427	-0.583	none
103632918	-0.582	none
103631711	-0.582	none
100191664	-0.582	none
100285098	-0.58	none
100279786	-0.58	none
100382070	-0.58	none
100275241	-0.58	none
100281463	-0.579	none
100276369	-0.579	none
100277445	-0.579	none
100277950	-0.578	none
100276336	-0.578	none
100502178	-0.577	none
100276378	-0.577	none
103632291	-0.577	none
100382888	-0.577	none
100282827	-0.576	none
100284371	-0.576	none
100280048	-0.573	none
103641383	-0.573	none
100216677	-0.573	none
103650321	-0.572	none
100276377	-0.572	none
100283350	-0.571	none
100281607	-0.571	none
100191777	-0.57	none
100284613	-0.57	none
100217115	-0.569	none
103642454	-0.569	none
100193087	-0.569	none
100273682	-0.569	none
100192799	-0.568	none
103642205	-0.568	none
100274149	-0.567	none
100502003	-0.567	none
103645754	-0.567	none
100285709	-0.566	none
541708	-0.566	none
100283562	-0.566	none
100278592	-0.566	none
100194315	-0.566	none
100127515	-0.566	none
100276973	-0.565	none
100284200	-0.565	none
103654365	-0.564	none
100285374	-0.563	none
541666	-0.563	none
100192809	-0.562	none
100383174	-0.562	none
100283985	-0.562	none
100280423	-0.561	none
103646282	-0.561	none
100279807	-0.561	none
100191894	-0.56	none
100216632	-0.559	none
100382511	-0.559	none
100285948	-0.559	none
100384817	-0.559	none
103651302	-0.559	none
100275203	-0.559	none
541834	-0.559	none
100273147	-0.559	none
103649679	-0.559	none
100502286	-0.558	none
109944078	-0.557	none
100279736	-0.557	none
100279283	-0.556	none
100381766	-0.556	none
100191321	-0.556	none
100304181	-0.554	none
100193253	-0.553	none
100383013	-0.553	none
100280212	-0.553	none
100382230	-0.553	none
103651121	-0.552	none
100384297	-0.552	none
100272331	-0.552	none
100191283	-0.552	none
100272834	-0.551	none
103643332	-0.551	none
100282211	-0.551	none
100285636	-0.551	none
100272756	-0.55	none
100284848	-0.55	none
100194050	-0.55	none
100285260	-0.55	none
100501595	-0.549	none
103649701	-0.549	none
100282706	-0.549	none
100272911	-0.549	none
103645585	-0.548	none
100273063	-0.548	none
109940156	-0.548	none
100273597	-0.547	none
100282074	-0.546	none
100272336	-0.546	none
100273235	-0.546	none
100193712	-0.546	none
100279827	-0.545	none
103632892	-0.545	none
100286091	-0.545	none
100285296	-0.544	none
100279208	-0.544	none
103647914	-0.544	none
100304392	-0.543	none
100147733	-0.543	none
100383187	-0.543	none
100277024	-0.543	none
542291	-0.542	none
100282212	-0.542	none
100279225	-0.542	none
100283321	-0.542	none
103639534	-0.541	none
100191364	-0.541	none
541648	-0.54	none
100191320	-0.54	none
100192645	-0.54	none
100191496	-0.539	none
100383446	-0.538	none
100192035	-0.538	none
103644175	-0.538	none
100383340	-0.537	none
100281892	-0.537	none
103644072	-0.537	none
103643771	-0.536	none
100192939	-0.536	none
100191511	-0.534	none
100193880	-0.534	none
541818	-0.534	none
100283395	-0.533	none
100276101	-0.533	none
100280257	-0.532	none
100272599	-0.532	none
103645931	-0.532	none
100272316	-0.531	none
103634709	-0.531	none
100191972	-0.531	none
541819	-0.53	none
100279494	-0.53	none
100273017	-0.53	none
100282504	-0.53	none
100274383	-0.529	none
100194158	-0.528	none
100191947	-0.528	none
732728	-0.528	none
100283606	-0.527	none
103625708	-0.527	none
100285108	-0.527	none
100285178	-0.526	none
100275624	-0.525	none
100284093	-0.525	none
100282183	-0.525	none
100285451	-0.524	none
100273409	-0.523	none
100382327	-0.523	none
103637980	-0.522	none
103638564	-0.522	none
103630431	-0.521	none
100277419	-0.52	none
100274597	-0.52	none
100303864	-0.52	none
100125653	-0.519	none
100284953	-0.519	none
100194104	-0.519	none
542261	-0.518	none
100281589	-0.518	none
100280631	-0.517	none
100281305	-0.517	none
103635758	-0.517	none
100283627	-0.516	none
100282179	-0.516	none
542736	-0.515	none
103630794	-0.515	none
541626	-0.515	none
103630377	-0.515	none
100284078	-0.514	none
100279516	-0.513	none
100383198	-0.513	none
100501347	-0.513	none
100279510	-0.512	none
100502541	-0.512	none
100282891	-0.512	none
100285339	-0.512	none
103643663	-0.511	none
103648187	-0.51	none
100280396	-0.51	none
103646183	-0.509	none
103647292	-0.509	none
100283376	-0.508	none
103651067	-0.508	none
100502300	-0.508	none
100285631	-0.508	none
100282224	-0.508	none
100273892	-0.508	none
109943985	-0.506	none
100284561	-0.506	none
100037810	-0.504	none
100280152	-0.504	none
103641640	-0.503	none
100216683	-0.503	none
100279870	-0.502	none
103651042	-0.502	none
100381812	-0.502	none
100283559	-0.502	none
100282271	-0.502	none
100282843	-0.502	none
100286146	-0.501	none
100191693	-0.501	none
103653979	-0.501	none
100274109	-0.501	none
103632953	-0.5	none
103631772	-0.5	none
103642057	-0.5	none
103636254	-0.499	none
541902	-0.499	none
100194331	-0.499	none
100383088	-0.499	none
100191390	-0.498	none
100283194	-0.498	none
100304148	-0.497	none
100272544	-0.496	none
103626393	-0.496	none
541972	-0.496	none
100191168	-0.495	none
103640420	-0.495	none
100282205	-0.495	none
100282296	-0.494	none
100284353	-0.494	none
109944005	-0.494	none
103627873	-0.493	none
100273879	-0.493	none
100283232	-0.493	none
100193995	-0.493	none
100277656	-0.493	none
100281112	-0.492	none
100193342	-0.492	none
100384248	-0.492	none
103648083	-0.491	none
100191667	-0.491	none
541708	-0.491	none
100273786	-0.49	none
100272870	-0.489	none
100272909	-0.489	none
100280821	-0.489	none
103638791	-0.489	none
100191246	-0.489	none
103644067	-0.488	none
100272622	-0.488	none
100272546	-0.488	none
100284250	-0.487	none
606412	-0.487	none
100284043	-0.487	none
100191479	-0.486	none
100284501	-0.486	none
542152	-0.485	none
100279955	-0.485	none
100194297	-0.485	none
100283009	-0.485	none
100274691	-0.484	none
100281166	-0.484	none
100281757	-0.483	none
103650974	-0.483	none
100279307	-0.483	none
100285153	-0.483	none
541904	-0.482	none
100276441	-0.482	none
103634814	-0.482	none
103651400	-0.482	none
100283662	-0.482	none
100286348	-0.482	none
100283180	-0.481	none
100383169	-0.481	none
103638709	-0.481	none
100280067	-0.48	none
100283449	-0.48	none
100216901	-0.479	none
100383778	-0.479	none
100279329	-0.479	none
103626210	-0.479	none
100272832	-0.479	none
100283656	-0.479	none
103644020	-0.479	none
100502295	-0.479	none
100285201	-0.479	none
103641871	-0.479	none
100381815	-0.478	none
542622	-0.478	none
103644362	-0.478	none
100274107	-0.478	none
100216987	-0.477	none
100501636	-0.477	none
732818	-0.476	none
103629212	-0.476	none
100283056	-0.476	none
542763	-0.476	none
100383866	-0.475	none
100281110	-0.475	none
103650176	-0.475	none
103641506	-0.474	none
103649930	-0.474	none
103625708	-0.474	none
103645842	-0.474	none
100193485	-0.474	none
103654240	-0.474	none
100280664	-0.473	none
100193883	-0.473	none
100272940	-0.472	none
100381552	-0.472	none
100193393	-0.472	none
103638099	-0.472	none
103652644	-0.471	none
103648032	-0.471	none
103650598	-0.471	none
100276862	-0.47	none
100278278	-0.47	none
100281701	-0.47	none
100279843	-0.47	none
100381655	-0.47	none
103631489	-0.469	none
100282175	-0.469	none
100285583	-0.468	none
103647771	-0.468	none
103654166	-0.468	none
100272618	-0.468	none
103650944	-0.468	none
100282775	-0.468	none
103651144	-0.468	none
100502266	-0.467	none
100382387	-0.467	none
100286241	-0.467	none
100285462	-0.466	none
100273532	-0.466	none
100193712	-0.466	none
100384816	-0.466	none
103632944	-0.465	none
103650860	-0.465	none
100382290	-0.465	none
100501287	-0.465	none
103631711	-0.464	none
100280394	-0.464	none
100280216	-0.464	none
100283811	-0.463	none
100037812	-0.463	none
103644177	-0.463	none
100272744	-0.463	none
100279887	-0.463	none
103642826	-0.462	none
103654090	-0.462	none
541935	-0.462	none
100279546	-0.461	none
541878	-0.461	none
103655564	-0.461	none
100193903	-0.461	none
542085	-0.461	none
100282352	-0.461	none
100273520	-0.461	none
100281382	-0.46	none
100194333	-0.46	none
542550	-0.46	none
100284663	-0.46	none
100282252	-0.46	none
103628994	-0.46	none
100281274	-0.459	none
100279583	-0.459	none
100192683	-0.459	none
100216585	-0.459	none
542104	-0.459	none
103633249	-0.459	none
100192026	-0.458	none
100383587	-0.458	none
100276004	-0.457	none
103644583	-0.457	none
103655792	-0.457	none
100274446	-0.457	none
100191827	-0.457	none
100279341	-0.457	none
100273137	-0.457	none
103636612	-0.457	none
100282087	-0.456	none
100276044	-0.456	none
100280091	-0.456	none
100279761	-0.455	none
100283445	-0.455	none
100282299	-0.455	none
100283218	-0.455	none
100191679	-0.454	none
100273481	-0.454	none
100282943	-0.453	none
103645786	-0.453	none
103640871	-0.453	none
100304271	-0.453	none
100282207	-0.453	none
100280653	-0.452	none
100284565	-0.452	none
100383618	-0.452	none
100280067	-0.452	none
100191140	-0.452	none
100282849	-0.452	none
100381867	-0.451	none
103627742	-0.451	none
103652726	-0.45	none
109943525	-0.45	none
100280271	-0.45	none
100281621	-0.449	none
100194093	-0.449	none
100273928	-0.449	none
100283587	-0.449	none
103636601	-0.448	none
100191700	-0.448	none
103630319	-0.448	none
103634826	-0.447	none
100283483	-0.447	none
100384355	-0.447	none
103640962	-0.447	none
100381916	-0.446	none
100304357	-0.446	none
103650768	-0.446	none
100273013	-0.445	none
100273774	-0.445	none
109941441	-0.445	none
100283234	-0.445	none
100279503	-0.444	none
100283278	-0.444	none
100382746	-0.444	none
541988	-0.444	none
100381870	-0.444	none
100284846	-0.444	none
100283626	-0.444	none
100284904	-0.444	none
542151	-0.443	none
100282505	-0.443	none
100277820	-0.443	none
103645723	-0.443	none
100282483	-0.443	none
100273709	-0.443	none
100283735	-0.443	none
100382295	-0.442	none
103649658	-0.442	none
100191999	-0.441	none
100284589	-0.441	none
100382293	-0.441	none
100284247	-0.44	none
103652724	-0.44	none
100283126	-0.44	none
100193040	-0.44	none
100273129	-0.44	none
100191323	-0.439	none
100191705	-0.439	none
606475	-0.439	none
542620	-0.439	none
100193663	-0.438	none
100280709	-0.438	none
103653190	-0.438	none
100282854	-0.438	none
100286156	-0.438	none
100194055	-0.438	none
100278917	-0.438	none
103634377	-0.437	none
100217003	-0.437	none
100277245	-0.436	none
100304360	-0.436	none
100281485	-0.436	none
100191778	-0.435	none
100194254	-0.435	none
103633356	-0.434	none
100194118	-0.434	none
100217128	-0.434	none
100193873	-0.433	none
100282318	-0.432	none
100282446	-0.432	none
100216960	-0.432	none
100282511	-0.43	none
100273744	-0.43	none
100194018	-0.43	none
100191389	-0.43	none
100276113	-0.43	none
100501070	-0.43	none
100285075	-0.43	none
100282728	-0.429	none
100191799	-0.429	none
100196928	-0.429	none
103650331	-0.428	none
103653246	-0.428	none
103653473	-0.428	none
542764	-0.428	none
100274928	-0.428	none
100284915	-0.428	none
542735	-0.428	none
100281186	-0.427	none
103645755	-0.427	none
100284140	-0.426	none
100281282	-0.426	none
100217081	-0.426	none
100384650	-0.426	none
100282503	-0.426	none
100382805	-0.425	none
100191998	-0.425	none
100282970	-0.424	none
100283495	-0.424	none
100285843	-0.423	none
100382650	-0.423	none
100193137	-0.423	none
100383274	-0.423	none
100274174	-0.422	none
100191325	-0.422	none
732816	-0.422	none
103652794	-0.422	none
100281205	-0.422	none
100273297	-0.421	none
103627697	-0.421	none
542220	-0.421	none
103650099	-0.421	none
100193701	-0.421	none
103630277	-0.421	none
542211	-0.421	none
542589	-0.421	none
100279780	-0.42	none
103631244	-0.42	none
100279512	-0.42	none
100284998	-0.42	none
542583	-0.42	none
100502470	-0.419	none
100191453	-0.419	none
100216703	-0.419	none
103633603	-0.419	none
100273751	-0.419	none
100286341	-0.418	none
109943989	-0.418	none
103627151	-0.418	none
100283131	-0.418	none
100282625	-0.418	none
100192890	-0.418	none
100282740	-0.418	none
103638604	-0.418	none
107604628	-0.417	none
100382691	-0.417	none
100384804	-0.417	none
100191798	-0.417	none
606463	-0.417	none
100280079	-0.416	none
103651272	-0.416	none
100285199	-0.416	none
103635172	-0.416	none
100382195	-0.416	none
100284513	-0.415	none
100283718	-0.415	none
100284981	-0.415	none
103650429	-0.414	none
100382837	-0.414	none
100191348	-0.414	none
100278777	-0.413	none
100501867	-0.413	none
109617032	-0.413	none
103654268	-0.412	none
100280467	-0.412	none
542738	-0.412	none
100383111	-0.412	none
100272563	-0.412	none
100273799	-0.411	none
100280382	-0.411	none
103625908	-0.411	none
100383753	-0.411	none
100273385	-0.411	none
100284984	-0.411	none
103626926	-0.41	none
103635101	-0.41	none
100281078	-0.41	none
100192768	-0.41	none
103640839	-0.409	none
100283067	-0.409	none
100283761	-0.409	none
100192016	-0.409	none
100382860	-0.408	none
100383931	-0.408	none
107305676	-0.408	none
100193219	-0.408	none
100278185	-0.407	none
732836	-0.407	none
100272699	-0.407	none
103626170	-0.407	none
103651725	-0.407	none
109940179	-0.406	none
100272259	-0.406	none
100274317	-0.406	none
100279872	-0.406	none
103633129	-0.406	none
103637892	-0.406	none
100382111	-0.405	none
100284127	-0.405	none
100282949	-0.405	none
103638805	-0.405	none
100281052	-0.404	none
100217217	-0.404	none
100382477	-0.404	none
100272708	-0.404	none
100282624	-0.404	none
100383372	-0.403	none
100192491	-0.403	none
100272243	-0.403	none
100285226	-0.403	none
100856929	-0.403	none
542107	-0.402	none
100284621	-0.402	none
100273233	-0.402	none
100279985	-0.401	none
100284842	-0.4	none
103645927	-0.399	none
100194158	-0.399	none
100193648	-0.399	none
103628806	-0.399	none
103638898	-0.399	none
103647427	-0.398	none
100501884	-0.398	none
100284977	-0.398	none
100273782	-0.398	none
100283716	-0.398	none
100217059	-0.398	none
100191780	-0.397	none
100191578	-0.397	none
103629928	-0.397	none
100304331	-0.397	none
109944860	-0.397	none
103629815	-0.397	none
103643661	-0.396	none
100279983	-0.396	none
100275097	-0.395	none
542707	-0.395	none
100281241	-0.395	none
100276173	-0.395	none
542269	-0.395	none
100216997	-0.395	none
100285985	-0.395	none
100284633	-0.394	none
103633484	-0.394	none
103641081	-0.394	none
103632943	-0.394	none
100276027	-0.394	none
100283794	-0.393	none
100216710	-0.393	none
100276213	-0.393	none
103645944	-0.393	none
100275940	-0.393	none
100282885	-0.393	none
100280173	-0.393	none
100279308	-0.393	none
100272302	-0.392	none
100191982	-0.392	none
100501344	-0.392	none
100193061	-0.392	none
103653756	-0.392	none
100280667	-0.391	none
100192579	-0.391	none
100283981	-0.391	none
100283837	-0.39	none
100282336	-0.39	none
100192696	-0.39	none
100381708	-0.39	none
100286248	-0.389	none
100283207	-0.389	none
103633315	-0.389	none
103646225	-0.389	none
100384853	-0.388	none
100193936	-0.388	none
103645877	-0.388	none
100304292	-0.388	none
100283810	-0.388	none
100284260	-0.387	none
103641734	-0.386	none
732806	-0.386	none
100191268	-0.386	none
100281978	-0.386	none
100192554	-0.386	none
100276590	-0.386	none
100282248	-0.386	none
100216714	-0.385	none
100285144	-0.385	none
100276726	-0.385	none
103638138	-0.385	none
100274216	-0.384	none
100286052	-0.384	none
103636219	-0.384	none
100147734	-0.384	none
100283093	-0.384	none
100383416	-0.384	none
100191804	-0.384	none
103640647	-0.383	none
103645840	-0.383	none
100283769	-0.383	none
103642402	-0.382	none
100280161	-0.382	none
100193705	-0.382	none
100278562	-0.382	none
109943264	-0.382	none
100280690	-0.381	none
100275401	-0.381	none
100278239	-0.381	none
100194010	-0.381	none
100193330	-0.381	none
100282395	-0.38	none
541796	-0.38	none
103638287	-0.38	none
100192740	-0.38	none
100272352	-0.379	none
100381687	-0.379	none
100274579	-0.379	none
100136827	-0.379	none
100274392	-0.378	none
109939390	-0.378	none
542703	-0.378	none
100282310	-0.378	none
103643471	-0.378	none
100273173	-0.378	none
100217144	-0.378	none
103653975	-0.377	none
100274311	-0.377	none
103654004	-0.377	none
103627724	-0.377	none
100502035	-0.377	none
100282424	-0.377	none
100273548	-0.377	none
100273014	-0.377	none
100502041	-0.376	none
100279362	-0.376	none
100284783	-0.376	none
100383949	-0.376	none
100383756	-0.376	none
100383871	-0.376	none
103632740	-0.376	none
100283708	-0.376	none
100501088	-0.376	none
100382040	-0.375	none
100273562	-0.374	none
100282678	-0.374	none
103641393	-0.374	none
100272640	-0.374	none
100382452	-0.374	none
100283065	-0.373	none
100274470	-0.373	none
100282747	-0.373	none
103641549	-0.373	none
100282856	-0.373	none
100383320	-0.373	none
100282554	-0.373	none
100284265	-0.373	none
100281378	-0.373	none
542609	-0.373	none
100500945	-0.372	none
100280155	-0.371	none
100279212	-0.371	none
100286036	-0.371	none
100283563	-0.371	none
103648287	-0.371	none
100191892	-0.371	none
100272629	-0.371	none
542598	-0.371	none
100282191	-0.37	none
100273665	-0.37	none
541830	-0.37	none
100280924	-0.368	none
100216820	-0.368	none
100383082	-0.367	none
103637742	-0.367	none
100383654	-0.367	none
100284713	-0.366	none
100279932	-0.366	none
100274448	-0.365	none
100501431	-0.365	none
100284826	-0.365	none
100280533	-0.365	none
100273699	-0.364	none
542606	-0.364	none
100286008	-0.364	none
100501928	-0.364	none
100281046	-0.363	none
100193917	-0.363	none
100285548	-0.362	none
100281695	-0.362	none
100191426	-0.362	none
542701	-0.362	none
111589728	-0.362	none
100281352	-0.361	none
542536	-0.361	none
100276413	-0.361	none
100191561	-0.361	none
100193083	-0.361	none
103631635	-0.361	none
103629289	-0.361	none
100383035	-0.361	none
100273246	-0.36	none
541699	-0.36	none
100279464	-0.36	none
103649684	-0.36	none
100191977	-0.36	none
103625887	-0.36	none
100281725	-0.36	none
542759	-0.36	none
100285021	-0.359	none
100273181	-0.359	none
103647744	-0.359	none
103626681	-0.359	none
542446	-0.358	none
100284307	-0.358	none
100272465	-0.358	none
100276743	-0.358	none
541700	-0.357	none
100383299	-0.357	none
542027	-0.357	none
103625973	-0.357	none
103630732	-0.356	none
103626566	-0.355	none
100273753	-0.355	none
100381642	-0.355	none
100280890	-0.355	none
100193565	-0.355	none
103630760	-0.355	none
103632693	-0.355	none
100280507	-0.355	none
100501486	-0.354	none
100274341	-0.354	none
100285661	-0.354	none
100382567	-0.354	none
103629863	-0.354	none
103636612	-0.354	none
100282196	-0.354	none
100273348	-0.353	none
103651639	-0.353	none
100382356	-0.353	none
100193436	-0.353	none
103629287	-0.352	none
100384278	-0.351	none
100280502	-0.351	none
100281940	-0.351	none
100383770	-0.351	none
100384199	-0.351	none
109943181	-0.35	none
541714	-0.35	none
100285409	-0.35	none
100273569	-0.35	none
100286342	-0.35	none
100284630	-0.349	none
103645998	-0.349	none
100274261	-0.349	none
100283485	-0.349	none
100136881	-0.349	none
100281884	-0.349	none
100285481	-0.349	none
100283652	-0.348	none
100382733	-0.348	none
100272402	-0.348	none
100193860	-0.348	none
100273408	-0.347	none
100284724	-0.347	none
100193642	-0.347	none
100282333	-0.347	none
100272922	-0.347	none
100281592	-0.346	none
100277203	-0.346	none
100285072	-0.346	none
103653804	-0.346	none
107522034	-0.346	none
103625729	-0.346	none
100283878	-0.345	none
103646054	-0.345	none
100193334	-0.345	none
100282805	-0.345	none
100285198	-0.345	none
100282127	-0.344	none
103647308	-0.344	none
103627452	-0.344	none
100384491	-0.343	none
100282359	-0.343	none
100279351	-0.343	none
542022	-0.343	none
100272719	-0.343	none
100280887	-0.343	none
103636374	-0.343	none
100273610	-0.342	none
103638020	-0.342	none
100285442	-0.342	none
100280092	-0.342	none
100273405	-0.341	none
103636014	-0.341	none
100384449	-0.341	none
100191848	-0.341	none
100281811	-0.341	none
100384159	-0.34	none
103629229	-0.34	none
100272402	-0.34	none
103631492	-0.34	none
100274585	-0.34	none
100283318	-0.339	none
542526	-0.339	none
100381530	-0.339	none
542159	-0.339	none
542573	-0.339	none
103635205	-0.339	none
100282890	-0.339	none
100193357	-0.339	none
103640966	-0.339	none
100284119	-0.338	none
100193461	-0.338	none
100192526	-0.338	none
100280033	-0.338	none
100281182	-0.338	none
100384150	-0.338	none
100280914	-0.338	none
109939178	-0.338	none
100382203	-0.337	none
100384700	-0.337	none
100281702	-0.337	none
100381464	-0.337	none
103637845	-0.336	none
100191559	-0.336	none
100279290	-0.336	none
100191272	-0.336	none
103653804	-0.336	none
100191631	-0.335	none
732808	-0.335	none
100285685	-0.335	none
103637924	-0.335	none
100285285	-0.334	none
732828	-0.334	none
100191601	-0.334	none
100193141	-0.334	none
100280580	-0.334	none
103630368	-0.333	none
100276268	-0.333	none
103629391	-0.333	none
103633604	-0.333	none
100501489	-0.333	none
100283348	-0.333	none
100216790	-0.332	none
103639423	-0.332	none
103641619	-0.332	none
103637664	-0.332	none
100193089	-0.332	none
100382854	-0.332	none
100191469	-0.332	none
100191377	-0.332	none
100285351	-0.332	none
103634832	-0.332	none
100191322	-0.332	none
100279122	-0.331	none
103654524	-0.331	none
100194143	-0.331	none
542008	-0.331	none
100192996	-0.331	none
100283497	-0.331	none
100286337	-0.331	none
103652740	-0.33	none
100282562	-0.33	none
103654209	-0.33	none
100382042	-0.33	none
100280367	-0.329	none
100193614	-0.329	none
100281614	-0.329	none
103646811	-0.329	none
103651374	-0.329	none
100282419	-0.329	none
100383971	-0.329	none
541836	-0.328	none
100274357	-0.328	none
100282482	-0.328	none
103625822	-0.328	none
103651607	-0.328	none
100194114	-0.328	none
100281089	-0.328	none
100191468	-0.328	none
103634793	-0.328	none
100191624	-0.328	none
100193467	-0.328	none
100276229	-0.328	none
100383282	-0.327	none
100279289	-0.327	none
103627696	-0.327	none
103633375	-0.327	none
100502496	-0.327	none
100192075	-0.327	none
103631301	-0.326	none
100382784	-0.326	none
100284620	-0.326	none
100193998	-0.326	none
100283367	-0.324	none
100281708	-0.324	none
100277708	-0.324	none
100384795	-0.323	none
100381565	-0.323	none
103631894	-0.323	none
100501771	-0.323	none
100273405	-0.323	none
100283276	-0.323	none
107548104	-0.323	none
103640926	-0.323	none
103629990	-0.323	none
100382283	-0.323	none
100279250	-0.322	none
100191484	-0.322	none
100384583	-0.322	none
100193387	-0.322	none
100191655	-0.322	none
100275492	-0.322	none
103654165	-0.321	none
107457598	-0.321	none
100280500	-0.321	none
100284136	-0.321	none
100282456	-0.321	none
100284027	-0.321	none
542540	-0.321	none
542177	-0.321	none
100193503	-0.32	none
103629977	-0.32	none
542717	-0.32	none
100281197	-0.32	none
100192930	-0.32	none
100505456	-0.32	none
107521945	-0.32	none
103643155	-0.32	none
100191240	-0.319	none
100501841	-0.319	none
542172	-0.319	none
103640610	-0.319	none
100194184	-0.318	none
100282194	-0.318	none
100286302	-0.318	none
100856959	-0.318	none
100191797	-0.318	none
100191917	-0.317	none
103654819	-0.317	none
100282664	-0.317	none
103638857	-0.317	none
100193740	-0.317	none
100384476	-0.317	none
100274067	-0.317	none
100279614	-0.317	none
100285949	-0.316	none
103643309	-0.316	none
103627664	-0.316	none
100383938	-0.315	none
100193726	-0.315	none
100277122	-0.315	none
100216904	-0.315	none
103641505	-0.315	none
100193235	-0.315	none
100272732	-0.315	none
100284795	-0.315	none
100276061	-0.315	none
100273566	-0.314	none
542358	-0.314	none
100272431	-0.314	none
100275347	-0.314	none
103630633	-0.314	none
100193437	-0.313	none
100286084	-0.313	none
100280574	-0.313	none
100191819	-0.313	none
100281351	-0.313	none
100284029	-0.313	none
100284195	-0.313	none
100280498	-0.312	none
100274316	-0.312	none
100502422	-0.312	none
542318	-0.312	none
100193803	-0.312	none
100279403	-0.312	none
100217061	-0.311	none
103634613	-0.311	none
100277913	-0.311	none
100286022	-0.311	none
100384840	-0.31	none
100284026	-0.31	none
103647667	-0.31	none
100191409	-0.31	none
100281698	-0.31	none
541821	-0.31	none
103651223	-0.309	none
100381936	-0.309	none
103639463	-0.309	none
103643822	-0.309	none
100382486	-0.309	none
542270	-0.309	none
103643893	-0.309	none
542555	-0.309	none
100285365	-0.309	none
103635032	-0.308	none
103645776	-0.308	none
100272455	-0.308	none
100285423	-0.308	none
100284458	-0.308	none
100273146	-0.307	none
100382174	-0.307	none
103645893	-0.307	none
100282919	-0.307	none
541877	-0.307	none
541983	-0.306	none
100191620	-0.306	none
100283815	-0.306	none
103635817	-0.306	none
100274298	-0.306	none
100192876	-0.306	none
541936	-0.306	none
100272371	-0.306	none
103647671	-0.306	none
100284255	-0.306	none
100501513	-0.306	none
100240689	-0.306	none
100192644	-0.306	none
100284964	-0.305	none
100276525	-0.305	none
100286149	-0.305	none
100282835	-0.305	none
100283111	-0.305	none
100193694	-0.305	none
100192788	-0.305	none
100191757	-0.305	none
100284895	-0.305	none
100382554	-0.304	none
100193898	-0.304	none
100273796	-0.304	none
100284129	-0.304	none
103647592	-0.304	none
100285434	-0.303	none
103650586	-0.303	none
103654264	-0.303	none
100384259	-0.303	none
542083	-0.303	none
100193968	-0.303	none
100279860	-0.303	none
100383746	-0.303	none
542012	-0.303	none
100279246	-0.303	none
100194117	-0.303	none
100273940	-0.303	none
100282813	-0.302	none
103648345	-0.302	none
100282637	-0.302	none
100192351	-0.301	none
100282847	-0.301	none
100216838	-0.301	none
103629647	-0.301	none
100282640	-0.301	none
100279825	-0.301	none
103632677	-0.3	none
103654182	-0.3	none
100275494	-0.3	none
109940806	-0.3	none
100381303	-0.299	none
103646346	-0.299	none
100272855	-0.299	none
100193755	-0.299	none
100286166	-0.299	none
103629954	-0.299	none
100283865	-0.298	none
103644161	-0.298	none
100283919	-0.298	none
100274496	-0.298	none
100280567	-0.298	none
103634670	-0.297	none
100192035	-0.297	none
100274318	-0.297	none
100272886	-0.297	none
103633393	-0.297	none
103636362	-0.297	none
100192950	-0.297	none
103639406	-0.297	none
100194311	-0.297	none
103638381	-0.297	none
103649582	-0.297	none
100381559	-0.296	none
103643902	-0.296	none
606415	-0.296	none
541999	-0.296	none
100502035	-0.296	none
100280378	-0.296	none
541666	-0.296	none
100283157	-0.296	none
100283225	-0.296	none
100194030	-0.295	none
100284469	-0.295	none
100282671	-0.295	none
100276531	-0.295	none
100280888	-0.295	none
100383991	-0.295	none
100281041	-0.295	none
103651227	-0.294	none
100279276	-0.294	none
542445	-0.294	none
103654548	-0.294	none
100193337	-0.294	none
100274074	-0.294	none
100285112	-0.293	none
100281587	-0.293	none
100283064	-0.293	none
542578	-0.293	none
542365	-0.293	none
109943529	-0.292	none
100273297	-0.292	none
100283857	-0.292	none
103651512	-0.292	none
100280256	-0.292	none
100282428	-0.292	none
103646447	-0.292	none
103641142	-0.292	none
103635342	-0.291	none
100501945	-0.291	none
100383002	-0.291	none
100277067	-0.291	none
100273754	-0.291	none
100381373	-0.291	none
100191332	-0.291	none
100283567	-0.29	none
100191434	-0.29	none
103649670	-0.29	none
100272292	-0.289	none
100281517	-0.289	none
100193018	-0.289	none
542454	-0.289	none
100279895	-0.289	none
100282122	-0.288	none
103649706	-0.288	none
542495	-0.288	none
100384351	-0.288	none
542327	-0.288	none
100191154	-0.288	none
100285190	-0.288	none
103643410	-0.288	none
103641549	-0.287	none
103654587	-0.287	none
100272237	-0.287	none
100282527	-0.287	none
606414	-0.286	none
103639488	-0.286	none
100286133	-0.286	none
103643844	-0.286	none
100277723	-0.286	none
100280943	-0.286	none
100285638	-0.285	none
100282499	-0.285	none
103629395	-0.285	none
732842	-0.285	none
100273043	-0.284	none
100383081	-0.284	none
100284178	-0.284	none
100274696	-0.284	none
103641916	-0.284	none
100282427	-0.284	none
100283633	-0.284	none
100282616	-0.284	none
100283623	-0.284	none
103627070	-0.284	none
100284056	-0.283	none
100284092	-0.283	none
100281028	-0.283	none
103625954	-0.283	none
100285832	-0.283	none
103631385	-0.283	none
100274427	-0.283	none
100279884	-0.283	none
542472	-0.282	none
103650065	-0.282	none
100283140	-0.282	none
100283464	-0.282	none
100191403	-0.282	none
100273057	-0.282	none
100284676	-0.282	none
103632103	-0.282	none
100192869	-0.282	none
542566	-0.282	none
100193781	-0.281	none
100193760	-0.281	none
100273067	-0.281	none
103643331	-0.281	none
103643403	-0.281	none
103626594	-0.281	none
100281576	-0.281	none
103635858	-0.281	none
100382878	-0.281	none
100274607	-0.281	none
100281056	-0.281	none
100191778	-0.28	none
100284493	-0.28	none
100279928	-0.28	none
100283650	-0.28	none
100279713	-0.28	none
100191955	-0.28	none
606411	-0.28	none
100274265	-0.28	none
100279424	-0.28	none
100285763	-0.28	none
100193557	-0.28	none
100281744	-0.279	none
100191987	-0.279	none
100272886	-0.279	none
109942203	-0.279	none
100382050	-0.279	none
100283365	-0.279	none
100278079	-0.279	none
100191765	-0.278	none
100285961	-0.278	none
100284902	-0.278	none
100284094	-0.278	none
100284862	-0.278	none
100501489	-0.278	none
100276555	-0.278	none
542649	-0.278	none
103644355	-0.277	none
100279549	-0.277	none
100282202	-0.277	none
103653389	-0.277	none
100382164	-0.277	none
100279928	-0.276	none
100217299	-0.276	none
100283013	-0.276	none
100192679	-0.276	none
100277507	-0.276	none
100194157	-0.275	none
100191395	-0.275	none
542464	-0.275	none
100275334	-0.275	none
103635604	-0.275	none
103642217	-0.275	none
100273314	-0.275	none
100283168	-0.275	none
100217143	-0.275	none
100279496	-0.274	none
542084	-0.274	none
100285650	-0.274	none
100282102	-0.274	none
100283786	-0.274	none
100384196	-0.274	none
100276416	-0.274	none
103647976	-0.274	none
100285134	-0.273	none
103634880	-0.273	none
100275420	-0.273	none
542450	-0.272	none
103650005	-0.272	none
100217083	-0.272	none
100217038	-0.272	none
100282615	-0.271	none
103626734	-0.271	none
100273435	-0.271	none
100285736	-0.271	none
103638266	-0.271	none
100285894	-0.27	none
100283727	-0.27	none
100501309	-0.27	none
100382493	-0.27	none
541649	-0.27	none
100279878	-0.27	none
103631562	-0.269	none
100283463	-0.269	none
100170235	-0.269	none
100279472	-0.269	none
100383140	-0.269	none
103646597	-0.269	none
100272889	-0.269	none
100286384	-0.269	none
100384432	-0.268	none
103644303	-0.268	none
100283906	-0.268	none
100273498	-0.268	none
100285322	-0.268	none
100274563	-0.267	none
100273324	-0.267	none
100280083	-0.267	none
100277287	-0.267	none
100282130	-0.267	none
100276291	-0.267	none
100279845	-0.267	none
103640660	-0.267	none
100284991	-0.266	none
100285552	-0.266	none
100216679	-0.266	none
100283064	-0.266	none
103653473	-0.266	none
[truncated: 5,680 more rows]

## Sheet: 3 hpi
gene_ID	protein_log2FC_3	protein_type_3
100304392	-2.785	down
103626463	-1.052	down
103641675	-3.077	down
100280911	-1.255	down
100283285	-1.085	down
103630751	-1.311	down
100281894	-2.114	down
103641365	-2.274	down
100502336	-1.107	down
100501614	-1.803	down
100191349	-1.355	down
103626482	-1.491	down
100280048	-2.473	down
100384259	-1.015	down
100285558	-1.553	down
100193679	-1.303	down
100192698	-1.355	down
541938	-1.115	down
103649684	-1.397	down
103634684	-1.221	down
100191559	-1.084	down
100280516	-1.112	down
103654439	-1.054	down
100193748	-2.105	down
100282840	-2.091	down
100501364	-1.06	down
100193061	-1.056	down
100193061	-1.162	down
100191813	-1.612	down
103625941	-1.07	down
103630744	-1.301	down
103649658	-1.039	down
100383218	-1.817	down
100191898	-1.089	down
100381789	-1.211	down
100281112	-1.041	down
100280690	-1.038	down
100283761	-1.185	down
541806	-1.01	down
100856943	-1.552	down
100279932	-1.355	down
103627697	-1.123	down
732723	-1.15	down
100283806	-1.153	down
100273895	-1.181	down
542473	-1.023	down
100279859	-1.478	down
103629872	-1.946	down
100381552	-2.158	down
103654853	-1.025	down
100193538	-1.098	down
100192999	-1.993	down
100281940	-1.368	down
100384203	-1.044	down
100283612	-1.228	down
100283612	-1.57	down
100193976	-1.003	down
100383056	-1.083	down
100284958	-1.118	down
103650700	-1.26	down
542620	-1.259	down
100384159	-1.032	down
100191336	-1.197	down
100280531	-1.073	down
100285199	-1.453	down
100381603	-1.202	down
100276843	-1.262	down
100280396	-1.06	down
103633224	-1.216	down
100193047	-4.358	down
100282299	-1.027	down
100283914	-1.242	down
103643871	-1.207	down
103634810	-1.071	down
100280653	-1.066	down
100194261	-1.05	down
103654814	-1.19	down
100283947	-1.035	down
100856944	-2.222	down
100276348	-1.396	down
100191735	-1.267	down
100281554	-1.621	down
100278565	-1.012	down
100382399	-1.029	down
100216810	-1.069	down
542536	-1.429	down
100194158	-1.07	down
100282152	-1.482	down
100277245	-1.279	down
100281793	-1.529	down
100037806	-2.244	down
100284633	-1.019	down
100194264	-1.029	down
100284070	-1.025	down
100273933	-1.084	down
100280009	-1.236	down
100286237	-1.05	down
100191510	-1.111	down
103629647	-1.214	down
100279232	-1.077	down
103630344	-1.168	down
103647957	-1.032	down
100384384	-1.443	down
103643067	-1.518	down
100192715	-1.842	down
100192584	-1.245	down
100280369	-1.122	down
100382121	-1.231	down
100282278	-1.559	down
100273543	-1.39	down
541638	-1.258	down
103643892	-1.396	down
100381832	-2.845	down
100284294	-1.306	down
100383327	-1.36	down
100383327	-1.417	down
100286156	-1.127	down
100191475	-1.419	down
100382218	-1.007	down
100279850	-1.35	down
100193458	-1.071	down
100283067	-1.615	down
100278915	-1.072	down
100383055	-1.348	down
100191601	-1.03	down
541864	-1.09	down
103641233	-1.016	down
542247	-1.355	down
100383140	-1.368	down
100285153	-1.207	down
103635990	-1.072	down
100191832	-1.358	down
100216721	-1.883	down
100192789	-1.066	down
100285179	-1.285	down
100192804	-1.013	down
100273845	-1.112	down
103626575	-1.739	down
100284461	-1.351	down
103649720	-3.562	down
100280713	-1.933	down
100282951	-1.032	down
100193343	-1.17	down
107521945	-1.191	down
103625891	-1.031	down
100192499	-1.182	down
103632249	-1.024	down
100285909	-1.149	down
100274600	-1.028	down
100272547	-1.22	down
103633369	-1.887	down
100216820	-1.341	down
100136881	-1.125	down
100501814	-1.097	down
100191606	-1.163	down
103653144	-1.021	down
100279383	-1.109	down
103634670	-1.065	down
100281183	-1.117	down
100192863	-1.128	down
100284756	-1.189	down
109943985	-1.166	down
103626594	-1.324	down
100273709	-1.079	down
103626142	-1.256	down
100272319	-1.05	down
541804	-1.138	down
100285657	-3.027	down
100276506	-1.339	down
100383511	-1.204	down
103630794	-1.068	down
100278146	-1.069	down
100194318	-1.479	down
100282664	-1.677	down
100194268	-4.409	down
100272376	-1.204	down
100281068	-1.011	down
100279887	-1.09	down
100125659	-1.15	down
103631495	-1.107	down
100501841	-1.754	down
103654986	-1.659	down
100217076	-1.521	down
100279374	-1.476	down
100272776	-1.016	down
103625689	-1.131	down
100272544	-1.798	down
103647984	-1.074	down
100272349	-1.355	down
103637924	-1.184	down
100279297	-1.23	down
100273911	-1.228	down
100501769	-1.037	down
100284227	-1.125	down
100217037	-1.174	down
103645815	-1.536	down
100194170	-1.062	down
100216689	-1.047	down
100383816	-1.506	down
103638912	-1.06	down
100193571	-1.026	down
100281392	-1.239	down
100192721	-1.498	down
100282310	-1.277	down
100383666	-1.068	down
100276346	-1.025	down
100281261	-1.032	down
100282462	-1.214	down
100382363	-1.966	down
103650176	-1.202	down
100191312	-1.131	down
100193557	-1.044	down
100283346	-1.057	down
100286080	-1.413	down
100216858	-1.238	down
100274017	-1.483	down
732800	-1.455	down
100193712	-1.074	down
100193712	-1.089	down
100285745	-1.298	down
100280127	-1.002	down
100285072	-1.063	down
100272273	-1.046	down
100273520	-1.427	down
103643314	-2.439	down
103627843	-1.164	down
103648441	-2.394	down
100283683	-1.346	down
100194045	-1.314	down
103641383	-1	down
100191550	-1.062	down
100191258	-3.311	down
100276985	-1.038	down
100272846	-1.048	down
103647932	-1.158	down
100285581	-1.619	down
100283985	-1.19	down
100304327	-2.241	down
103635779	-1.766	down
103642400	-1.923	down
100284765	-6.248	down
100273084	-1.107	down
100383969	-1.772	down
103642551	-1.549	down
100384650	-1.126	down
100216826	-1.126	down
100382276	-1.045	down
100382376	-1.453	down
100383431	-1.921	down
103630229	-1.247	down
100273729	-1.629	down
103643033	-1.212	down
103627437	-3.124	down
100283708	-1.225	down
100193989	-1.103	down
100285239	-1.224	down
100284415	-1.14	down
100194241	-1.029	down
103641937	-1.738	down
103637742	-1.188	down
100381459	-1.642	down
732720	-2.126	down
100280082	-1.201	down
100286133	-1.116	down
100284722	-1.945	down
100284707	-1.362	down
103643375	-1.54	down
100282935	-1.603	down
100274322	-1.518	down
100281069	-2.015	down
100280362	-1.782	down
103647611	-1.319	down
100274415	-1.159	down
100282026	-2.487	down
100502228	-2.582	down
103654125	-1.397	down
100127515	-2.306	down
100192891	-1.372	down
100192631	-1.807	down
100273627	-2.794	down
100217017	-1.324	down
100274442	-1.738	down
100191582	-1.595	down
100273251	-1.889	down
100273051	-1.003	down
103632922	-1.045	down
541815	-1.204	down
100278320	-1.156	down
100272379	-1.297	down
100281754	0.195	none
100282319	0.833	none
100284190	0.607	none
100276859	-0.089	none
103636683	-0.072	none
103654178	0.261	none
100194341	0.158	none
109943485	0.963	none
100283216	0.811	none
103641734	0.05	none
103636702	0.524	none
541896	-0.004	none
541674	0.145	none
541674	-0.166	none
100125639	0.625	none
100382033	0.247	none
103646736	0.284	none
103646736	0.268	none
100272483	-0.34	none
100194191	0.101	none
100282431	0.777	none
100277126	0.27	none
541907	-0.273	none
100280070	0.429	none
103654990	0.17	none
103631735	0.185	none
103653536	0.334	none
103647003	0.371	none
100216875	0.363	none
100284201	-0.489	none
100193781	0.101	none
100273344	0.647	none
100383885	0.428	none
541905	-0.479	none
103654551	-0.911	none
103652915	-0.519	none
103631168	0.959	none
103639000	0.507	none
100282063	0.858	none
100282063	0.765	none
103655027	-0.002	none
103635837	-0.002	none
541648	0.516	none
100191910	0.891	none
103649427	-0.223	none
103653136	0.847	none
103654203	-0.069	none
103629240	0.108	none
100285894	0.064	none
100281838	-0.11	none
100273681	-0.054	none
100278185	-0.999	none
103652733	0.169	none
107548102	0.293	none
107548102	-0.943	none
542715	0.121	none
100283627	0.459	none
100281280	0.347	none
103627873	-0.3	none
541909	-0.336	none
103649694	-0.783	none
107648857	-0.115	none
100280589	-0.559	none
100502286	-0.217	none
778437	-0.469	none
100284795	-0.749	none
100285285	-0.51	none
109943987	-0.542	none
100281049	-0.9	none
541713	0.947	none
100191668	-0.36	none
100192016	0.659	none
100279407	0.331	none
541894	-0.416	none
100286319	0.893	none
100286319	0.593	none
103653478	0.743	none
541856	-0.316	none
100283865	0.025	none
100191727	-0.179	none
100283556	0.288	none
103639850	0.691	none
100193711	0.578	none
109946104	-0.469	none
100273516	-0.842	none
109943072	-0.803	none
100382861	0.194	none
100192350	-0.432	none
103646871	0.06	none
103646871	-0.961	none
100272885	-0.29	none
103630342	-0.063	none
541983	0.426	none
103635254	-0.31	none
103650330	0.241	none
103646401	-0.165	none
100191759	0.725	none
100281891	0.659	none
100278316	0.038	none
100272907	-0.005	none
100282124	0.03	none
101027116	0.909	none
100272786	-0.498	none
103644286	-0.302	none
109942340	-0.635	none
103626441	0.722	none
541904	0.353	none
103629842	0.438	none
103630103	0.149	none
109942982	0.57	none
100274594	0.481	none
100280862	0.019	none
103638141	-0.37	none
100037810	-0.189	none
100279506	-0.205	none
103653353	0.801	none
100284468	-0.756	none
103647877	0.711	none
103626019	0.595	none
109939170	-0.058	none
100285937	0.152	none
103642033	-0.016	none
103629440	0.815	none
103642084	-0.046	none
100284932	0.55	none
100273019	0.221	none
100191631	0.164	none
100284235	0.861	none
100276198	-0.34	none
103640437	0.173	none
100283503	-0.314	none
100284285	0.82	none
103637654	-0.556	none
100281263	-0.152	none
100281616	0.607	none
100282067	0.351	none
100383622	-0.434	none
100285511	-0.987	none
103649816	-0.034	none
103652771	0.658	none
100382295	-0.312	none
100383478	-0.596	none
103640748	-0.474	none
100273169	0.009	none
100501905	-0.304	none
103628113	0.72	none
103638313	0.607	none
100272870	0.107	none
103626138	0.114	none
100280285	0.082	none
100274518	-0.739	none
100272711	0.503	none
100284904	0.168	none
100272515	-0.199	none
103650571	0.727	none
100191178	0.199	none
541891	-0.166	none
103654693	0.093	none
103637992	-0.186	none
103637753	-0.867	none
100382788	-0.279	none
100384246	-0.206	none
100286039	0.762	none
100282074	-0.292	none
103631711	-0.324	none
103631711	-0.503	none
100283238	-0.033	none
103645841	-0.62	none
100285927	0.381	none
100281691	-0.528	none
103649702	0.734	none
103650331	0.368	none
103631879	-0.623	none
103637658	-0.52	none
103634865	-0.668	none
100505456	0.019	none
103637811	0.044	none
103632917	-0.172	none
100193614	0.418	none
100382264	-0.634	none
103646925	0.784	none
100274974	0.009	none
107522026	-0.11	none
103648322	0.452	none
542326	0.888	none
100276245	-0.102	none
103641407	0.721	none
542496	-0.755	none
100384795	0.273	none
103646920	0.474	none
103653383	0.299	none
103653383	-0.181	none
100192105	-0.157	none
541623	0.195	none
100279948	0.139	none
100281712	-0.634	none
100276241	-0.453	none
103654469	-0.661	none
100279491	0.081	none
100280615	-0.034	none
103636245	-0.262	none
100273061	0.927	none
109943181	-0.115	none
100276911	-0.078	none
103651121	-0.671	none
103629436	0.664	none
100279279	-0.308	none
542571	-0.149	none
103643506	-0.15	none
103627063	0.128	none
103649821	0.022	none
103640666	-0.368	none
103627718	-0.415	none
103629444	0.039	none
541839	-0.119	none
100384421	-0.35	none
100279931	-0.012	none
103633554	0.695	none
103654454	0.179	none
100273455	0.099	none
100279508	-0.29	none
103649676	0.355	none
103635831	0.251	none
103635831	0.086	none
542168	0.24	none
100217044	0.183	none
100279397	-0.694	none
103633462	-0.213	none
103651244	0.488	none
100191390	0.281	none
100191390	0.034	none
100279881	-0.638	none
100384769	0.321	none
542018	-0.764	none
100272302	0.189	none
103640839	-0.232	none
541855	0.505	none
100383159	0.334	none
100281395	-0.315	none
103636310	-0.695	none
732716	-0.132	none
103646628	0.126	none
103654957	0.02	none
100383770	0.1	none
100037802	-0.04	none
100282233	0.065	none
100284089	-0.029	none
100283976	0.26	none
100274563	-0.527	none
103643771	0.102	none
100382211	-0.382	none
100193358	-0.235	none
100283462	0.136	none
100279250	0.291	none
100273217	0.433	none
100281413	0.191	none
100217000	-0.866	none
541910	-0.235	none
100285650	-0.523	none
100191999	-0.148	none
100279241	-0.394	none
100272872	-0.503	none
100283065	0.303	none
100286359	-0.135	none
100286246	0.346	none
100277626	-0.117	none
100037800	0.842	none
100279209	-0.538	none
103632410	-0.076	none
100273044	-0.274	none
100280304	-0.538	none
100193461	0.489	none
100383618	0.405	none
103652911	-0.158	none
100280270	-0.96	none
100191323	-0.395	none
103642134	-0.886	none
100384715	0.104	none
100383139	-0.697	none
100279909	-0.008	none
103643968	-0.071	none
103633290	0.452	none
103643533	0.988	none
100193604	0.36	none
103648159	-0.05	none
100192561	0.219	none
100193561	0.055	none
103635678	0.526	none
103646048	0.243	none
542206	-0.279	none
101027208	-0.577	none
100382519	-0.877	none
103634377	-0.844	none
100281475	0.956	none
103638195	0.628	none
100279996	0.061	none
100280071	-0.615	none
100274288	-0.164	none
100194185	-0.282	none
100194185	-0.349	none
100193404	-0.603	none
100501517	0.502	none
103651899	-0.19	none
100285879	-0.224	none
606410	0.014	none
606410	-0.051	none
541865	-0.444	none
103633158	0.07	none
103634552	0.012	none
100284092	0.528	none
100382371	-0.436	none
100191400	-0.039	none
542217	0.135	none
103643115	0.367	none
100192110	0.306	none
100282878	0.797	none
103642112	-0.501	none
103635911	0.744	none
100279833	0.052	none
100191861	-0.641	none
103641486	0.244	none
100284680	0.263	none
103648019	-0.041	none
100191620	-0.824	none
100281546	0.043	none
100191748	-0.129	none
100191900	-0.333	none
103647653	-0.295	none
100282604	-0.441	none
100383322	0.414	none
103644067	0.142	none
103630489	0.262	none
100283382	0.078	none
100280729	0.773	none
100193519	0.17	none
103652907	-0.123	none
100381507	0.37	none
100502041	-0.829	none
103631259	0.271	none
103651042	-0.768	none
100382972	0.252	none
542736	0.152	none
109943516	0.644	none
100502434	0.368	none
100279761	-0.424	none
103651216	-0.325	none
542163	-0.552	none
100276515	0.125	none
100382543	0.647	none
100280459	-0.333	none
100281587	-0.399	none
100193657	0.327	none
103636349	-0.181	none
100501077	-0.358	none
103626598	0.613	none
100284192	0.248	none
100191430	0.902	none
100191819	-0.229	none
100285510	-0.097	none
100283131	-0.378	none
103639121	0.081	none
100037819	-0.193	none
100284989	0.452	none
100193273	-0.495	none
100279566	0.237	none
100276965	-0.262	none
100272439	0.554	none
100272439	-0.087	none
100283407	-0.169	none
100279985	-0.248	none
100273454	-0.091	none
100273454	-0.138	none
100193425	-0.456	none
100274483	-0.129	none
100274054	0.814	none
100274135	-0.537	none
109940179	0.103	none
103638108	0.831	none
103631856	0.481	none
100286151	0.147	none
100286151	-0.513	none
100192462	-0.061	none
542732	0.016	none
100125638	-0.299	none
100381559	-0.198	none
109941623	0.373	none
100194008	0.477	none
542464	0.104	none
100194305	0.378	none
103646060	0.128	none
100192966	-0.627	none
100383495	-0.037	none
103652921	-0.128	none
103636374	0.068	none
103636374	-0.221	none
542564	-0.644	none
100285666	-0.85	none
109945603	0.298	none
542314	-0.162	none
103633162	-0.295	none
103633162	-0.529	none
100193733	-0.281	none
100192598	0.464	none
542633	-0.274	none
100381825	0.194	none
100282545	-0.264	none
103652794	0.069	none
103638234	-0.032	none
606418	0.01	none
100279147	-0.797	none
100191416	-0.245	none
542349	0.045	none
103639303	-0.072	none
103649706	-0.431	none
103643996	0.072	none
100284708	0.757	none
103635090	-0.024	none
103651263	-0.378	none
103626482	-0.317	none
100272986	-0.572	none
100191165	-0.054	none
100282651	0.262	none
100280067	-0.316	none
100280067	-0.513	none
100283706	0.473	none
103635817	-0.087	none
103635817	-0.431	none
541805	-0.439	none
100283035	0.686	none
100273799	0.077	none
103651208	-0.485	none
100281920	0.576	none
100279713	-0.104	none
100279713	-0.4	none
109942375	0.097	none
541687	-0.245	none
103653171	0.264	none
100192498	-0.15	none
100192996	-0.522	none
103654275	0.305	none
100501670	0.263	none
100283433	0.845	none
100283775	-0.243	none
103649726	0.449	none
100037775	-0.369	none
100382343	-0.528	none
109940971	-0.768	none
542505	0.989	none
542505	0.714	none
103651272	-0.307	none
100501765	-0.616	none
100279427	-0.295	none
100217062	-0.947	none
606431	-0.49	none
100285739	0.002	none
100281336	-0.227	none
100285633	0.583	none
100382417	-0.047	none
100382383	-0.123	none
100285177	-0.254	none
107305676	-0.432	none
100381960	0.679	none
100500707	0.604	none
100191879	-0.116	none
100285259	-0.122	none
100281517	-0.189	none
100382062	-0.196	none
100285287	0.428	none
100216627	-0.638	none
100284105	-0.379	none
100384551	-0.55	none
100273264	-0.691	none
542084	-0.196	none
100191506	-0.168	none
100191303	-0.298	none
100382137	0.222	none
542549	-0.461	none
103647953	-0.644	none
100382506	-0.302	none
100193378	-0.315	none
100272867	-0.08	none
103644350	0.032	none
100284823	0.624	none
103647590	-0.308	none
100274018	-0.434	none
100502390	0.425	none
542707	0.392	none
100193773	0.501	none
100193715	-0.124	none
100285713	-0.316	none
100284140	0.834	none
100283211	0.101	none
100282342	-0.416	none
100194192	-0.14	none
103641531	-0.211	none
100194192	-0.354	none
100281206	0.32	none
103627787	0.715	none
100283867	0.011	none
100281401	-0.679	none
100282060	0.299	none
100282195	0.325	none
541942	0.184	none
541942	0.101	none
103631463	-0.648	none
100101546	-0.177	none
103630365	0.27	none
100384328	-0.965	none
100272873	-0.038	none
100283037	-0.26	none
100194039	-0.416	none
100276062	-0.48	none
100192065	-0.264	none
100283644	0.414	none
100278914	0.107	none
100273990	-0.444	none
100283684	-0.1	none
100501287	-0.61	none
100194201	0.046	none
100191413	-0.195	none
103654273	-0.155	none
109940806	-0.37	none
100192969	-0.018	none
103636602	-0.356	none
100283232	-0.13	none
100283232	-0.284	none
542758	0.124	none
606414	-0.073	none
100282707	-0.253	none
103635715	-0.181	none
100283632	-0.298	none
100275674	0.031	none
103630689	-0.051	none
100273873	-0.423	none
100273043	0.11	none
103654364	-0.224	none
100383541	-0.444	none
100191689	-0.582	none
100275601	-0.811	none
100274357	-0.588	none
100285202	-0.011	none
103631894	-0.999	none
100273919	-0.107	none
100193340	-0.467	none
100285159	0.831	none
103649684	-0.361	none
100281698	-0.474	none
100283542	0.4	none
100281579	-0.158	none
100191527	-0.051	none
100279917	0.015	none
100281702	-0.449	none
100283489	-0.465	none
100283161	0.265	none
100384560	-0.594	none
100383323	0.763	none
100170246	0.04	none
100285172	-0.139	none
100283180	0.437	none
103647716	-0.466	none
100285107	-0.699	none
109943986	0.025	none
103643505	-0.198	none
100272566	-0.091	none
100283115	-0.324	none
100382452	-0.622	none
100382888	-0.526	none
100273676	-0.211	none
100284565	0.07	none
103650031	-0.774	none
100284659	-0.046	none
100191367	-0.276	none
100283445	-0.349	none
100279272	0.151	none
100272959	0.127	none
103634496	-0.043	none
100280714	-0.131	none
103626464	0.637	none
100283414	0.443	none
100273981	-0.451	none
103630656	-0.466	none
100304322	0.507	none
100101533	0.207	none
100383599	0.181	none
100273351	-0.134	none
100282482	-0.303	none
542451	0.246	none
103654388	-0.754	none
100286191	-0.215	none
100284340	-0.112	none
100282511	-0.334	none
103641120	0.146	none
100191780	-0.032	none
103630397	-0.449	none
103650745	-0.542	none
542414	0.161	none
100382773	-0.028	none
542414	-0.251	none
100283550	0.815	none
100283533	0.125	none
100274341	-0.423	none
100274178	0.11	none
100272834	-0.199	none
103649703	-0.935	none
100283964	-0.271	none
103654554	-0.175	none
732828	-0.275	none
103637875	0.192	none
103637875	0.12	none
541807	-0.66	none
100382294	-0.195	none
100284407	0.028	none
103651415	0.697	none
100280449	-0.253	none
100280449	-0.355	none
541849	0.174	none
100384763	-0.197	none
103636103	0.489	none
100275732	-0.346	none
100302578	-0.349	none
103647599	-0.136	none
103654684	-0.499	none
103649623	0.521	none
100502231	-0.433	none
103629946	-0.795	none
100217223	-0.419	none
542721	-0.609	none
606486	-0.184	none
100193387	-0.998	none
100383792	0.146	none
100381429	0.689	none
103625882	0.089	none
100383470	0.829	none
100283617	0.15	none
100280205	-0.481	none
100383531	0.007	none
541836	-0.339	none
100280464	-0.406	none
100281211	-0.562	none
100192365	0.269	none
100191511	-0.55	none
100284458	-0.32	none
103641619	-0.443	none
100272824	0.081	none
100384615	0.07	none
100384615	-0.042	none
100272824	-0.077	none
103626104	-0.988	none
100304310	0.179	none
100304345	-0.074	none
103645972	-0.101	none
100304310	-0.513	none
100273126	-0.199	none
100383679	-0.978	none
100194270	-0.285	none
100280902	-0.557	none
100274672	-0.794	none
100273405	0.274	none
100285406	0.025	none
100273405	-0.012	none
100277111	-0.12	none
542385	0.707	none
542385	0.162	none
100281764	-0.292	none
103654926	-0.602	none
103647995	0.326	none
100194303	0.078	none
103655094	0.201	none
100280781	-0.27	none
103653626	-0.346	none
542504	-0.353	none
103653626	-0.367	none
100283692	-0.332	none
100193061	-0.664	none
100192890	-0.044	none
100502008	-0.149	none
100283187	-0.194	none
103648083	-0.555	none
100282052	0.037	none
100273168	-0.196	none
100279753	-0.554	none
100283916	-0.409	none
100274554	0.15	none
103655002	-0.407	none
100193840	0.319	none
100381598	0.118	none
100381598	-0.256	none
100383405	-0.3	none
101027254	-0.162	none
101027254	-0.186	none
541642	-0.291	none
100274039	0.13	none
100273823	-0.768	none
100192029	0.352	none
100192029	0.128	none
100273348	0.029	none
103641409	0.245	none
103650666	-0.275	none
100278435	-0.792	none
100279122	-0.545	none
100283047	-0.356	none
100285111	-0.03	none
100283245	0.502	none
100191661	-0.736	none
100381536	0.726	none
100381521	0.595	none
100273566	0.286	none
100383890	-0.258	none
103630297	-0.016	none
100280800	-0.23	none
100272316	-0.234	none
100191484	0.299	none
100283781	0.175	none
100285830	-0.144	none
103626704	-0.512	none
100192829	0.303	none
100283222	0.109	none
100281373	0.653	none
100284250	0.278	none
103640727	0.473	none
107522037	0.206	none
103627003	0.197	none
100283878	0.012	none
103649193	-0.034	none
103639852	-0.048	none
103637891	-0.204	none
100217301	-0.261	none
100284051	-0.366	none
103639784	-0.439	none
103631778	0.213	none
542341	-0.186	none
100279373	0.348	none
100283707	0.071	none
100283707	-0.168	none
100194325	-0.272	none
100283243	-0.699	none
100273288	-0.194	none
100277572	-0.114	none
100279928	-0.16	none
103635827	-0.237	none
100279928	-0.296	none
103635827	-0.384	none
100191844	0.403	none
100280505	-0.984	none
103639534	-0.648	none
100273269	0.02	none
103629801	-0.088	none
100281892	-0.278	none
100217302	-0.176	none
100282996	-0.701	none
103504721	0.103	none
100273584	-0.238	none
103650492	-0.486	none
100281978	-0.099	none
100283376	-0.15	none
100194260	-0.316	none
100283872	-0.494	none
103639428	0.267	none
100192699	-0.002	none
100273273	0.934	none
100383563	0.72	none
100382772	-0.007	none
100282838	-0.221	none
100282838	-0.34	none
100282218	-0.54	none
100285098	0.19	none
100285098	-0.188	none
103633575	0.221	none
100279549	-0.045	none
103653401	-0.069	none
100284948	-0.318	none
100273979	-0.216	none
100272538	-0.624	none
100279364	-0.325	none
100191494	-0.287	none
103646662	-0.654	none
103653932	-0.692	none
103634961	0.518	none
100285756	-0.377	none
100383422	-0.553	none
100283824	0.014	none
103633201	-0.188	none
100282748	-0.131	none
100381648	-0.557	none
100285318	-0.658	none
100285980	0.564	none
100285980	0.459	none
101027113	-0.548	none
100502248	-0.621	none
100274397	-0.767	none
100193477	-0.325	none
100193845	-0.736	none
103654781	-0.284	none
100382651	-0.607	none
103638747	0.187	none
100282763	-0.031	none
100502278	-0.503	none
100382048	-0.568	none
100276559	-0.319	none
100282678	-0.624	none
103649677	0.278	none
100384248	-0.109	none
103639572	-0.208	none
541930	-0.225	none
103631377	-0.329	none
103634830	0.379	none
100191222	-0.118	none
100279464	-0.401	none
542631	-0.343	none
100272658	-0.507	none
100280768	-0.077	none
100191917	-0.116	none
100382011	0.405	none
100382011	0.255	none
100281204	0.619	none
541809	-0.432	none
100279817	-0.59	none
100383773	0.154	none
100286018	-0.298	none
100281424	-0.557	none
100279368	0.834	none
100279368	0.301	none
100286152	0.243	none
100216959	-0.402	none
100383093	0.628	none
100273263	0.103	none
100192112	-0.952	none
103647986	-0.092	none
100281695	-0.159	none
100279433	-0.062	none
100381924	-0.382	none
100193728	-0.041	none
100501921	-0.741	none
100283742	0.354	none
100192461	0.317	none
100192461	0.096	none
100192461	-0.103	none
100192461	-0.292	none
100275802	0.351	none
100501717	0.067	none
100283064	-0.126	none
100283064	-0.172	none
100276814	-0.238	none
100383165	-0.36	none
100284134	-0.132	none
100279225	-0.315	none
103643027	-0.46	none
103625850	-0.45	none
606473	-0.54	none
100279351	0.085	none
541878	-0.125	none
541860	-0.31	none
542738	-0.698	none
100384792	-0.202	none
100286229	-0.47	none
100282677	0.04	none
100280551	-0.229	none
100282744	-0.713	none
100383065	0.625	none
542626	-0.238	none
100384303	-0.65	none
100274420	0.258	none
100381565	-0.089	none
100285429	-0.231	none
100284135	0.525	none
541711	0.223	none
100381608	0.133	none
100216610	0.051	none
103650526	0.023	none
103627401	-0.506	none
100381436	-0.193	none
100280350	0.774	none
100279496	0.092	none
100191862	-0.152	none
100276617	-0.032	none
103651198	-0.162	none
103633044	-0.203	none
542500	-0.508	none
100284217	0.081	none
100192771	-0.159	none
100384409	-0.617	none
541973	0.599	none
100281772	-0.296	none
103653563	-0.055	none
100192778	-0.354	none
103641822	-0.034	none
100286153	-0.087	none
103637980	-0.849	none
100381616	0.012	none
100280165	0.048	none
100501833	-0.221	none
100216569	-0.252	none
103648029	-0.296	none
100282405	-0.767	none
103648029	-0.795	none
103645139	0.643	none
100279195	0.096	none
100274120	0.866	none
100284654	-0.487	none
103647311	-0.072	none
100273984	-0.246	none
100280866	-0.393	none
100193843	0.717	none
100285519	0.341	none
103635138	0.185	none
100280557	0.121	none
100278306	0.602	none
542354	0.512	none
100272259	-0.043	none
103643958	-0.083	none
100279808	-0.087	none
542357	-0.12	none
103635898	-0.316	none
100216867	-0.348	none
542446	0.232	none
103636258	0.276	none
100283656	0.139	none
100283656	-0.127	none
103654581	-0.763	none
100283770	0.758	none
100216736	0.053	none
103625778	-0.196	none
100282978	-0.072	none
100282941	-0.26	none
100282844	0.302	none
100192600	0.173	none
541786	0.055	none
103645720	0.024	none
100194397	-0.22	none
100284799	-0.606	none
103632096	-0.77	none
103648775	-0.092	none
100272363	-0.832	none
100283088	-0.156	none
732810	-0.056	none
100192872	-0.546	none
100284665	0.691	none
100283380	0.34	none
103643566	0.131	none
100281490	-0.179	none
100193190	-0.397	none
103630424	-0.379	none
100126542	-0.476	none
100272286	-0.067	none
542159	-0.107	none
103640509	-0.263	none
100192588	0.478	none
100285260	-0.203	none
100284724	-0.504	none
103654268	0.688	none
100191705	0.006	none
100284493	-0.064	none
103654268	-0.3	none
109944067	-0.374	none
100193293	0.444	none
100273340	0.258	none
103646366	0.188	none
100280583	-0.17	none
100192503	-0.55	none
542386	-0.648	none
100282353	-0.161	none
100192625	-0.271	none
100194104	-0.964	none
100281537	-0.052	none
100276004	-0.349	none
100037776	-0.481	none
100272951	-0.637	none
100280377	0.662	none
100282098	-0.144	none
100286211	-0.196	none
103649949	-0.547	none
103638559	-0.409	none
100283264	-0.428	none
103642232	-0.318	none
103633567	-0.496	none
100273647	-0.72	none
100282883	0.245	none
100283475	-0.014	none
100283475	-0.026	none
100279288	-0.214	none
100284931	-0.305	none
100193644	-0.606	none
100285374	0.652	none
100285374	-0.269	none
100381974	-0.305	none
103504718	-0.48	none
100274470	0.436	none
103654365	0.074	none
103634826	-0.135	none
542079	-0.214	none
100284801	-0.931	none
542459	-0.129	none
100273632	0.185	none
100280189	-0.149	none
100282671	-0.259	none
542545	-0.277	none
100191362	-0.463	none
100282314	-0.604	none
542060	-0.66	none
103625810	0.375	none
100282734	-0.345	none
100274342	0.056	none
103633238	-0.325	none
100381886	-0.419	none
103644387	-0.444	none
100285637	0.003	none
100273650	-0.109	none
100285637	-0.245	none
100273650	-0.324	none
100383460	-0.232	none
542150	-0.267	none
100381764	-0.588	none
103637660	-0.676	none
100282665	0.056	none
103646255	-0.662	none
100280585	0.047	none
100191778	-0.392	none
100191778	-0.443	none
100277773	-0.637	none
103649951	-0.695	none
100283650	0.154	none
100191414	-0.371	none
103644329	0.758	none
100285928	0.355	none
100279905	-0.092	none
732808	-0.173	none
103647201	-0.257	none
100283687	-0.526	none
100273935	0.323	none
103638709	-0.1	none
100279033	-0.788	none
100285096	0.257	none
100382902	-0.128	none
100279551	-0.51	none
100502537	0.071	none
100193603	-0.643	none
100193342	-0.196	none
100272909	-0.028	none
103654712	-0.076	none
100273462	-0.309	none
100283463	0.2	none
103630318	-0.702	none
100282340	0.051	none
103627145	-0.34	none
100191418	0.228	none
103639973	0.143	none
100282148	-0.085	none
100383498	-0.169	none
100283857	-0.339	none
100280498	0.034	none
100285930	-0.097	none
100275115	-0.813	none
103649994	-0.089	none
100284056	0.624	none
100273763	0.017	none
542323	-0.118	none
100193157	0.053	none
100384492	0.021	none
100280079	-0.399	none
100284589	-0.348	none
100193469	-0.477	none
100191987	-0.56	none
100274056	-0.669	none
542661	-0.07	none
100283563	-0.167	none
100279583	-0.318	none
100281617	0.351	none
103645931	-0.133	none
542703	-0.208	none
541793	0.187	none
100381760	-0.159	none
100282446	-0.405	none
100284604	-0.311	none
103643245	-0.548	none
103639488	0.257	none
103626210	0.171	none
100273215	0.081	none
100279707	-0.1	none
100194009	-0.452	none
103654240	0.571	none
541795	0.007	none
100272533	-0.179	none
100284297	-0.194	none
100192483	-0.324	none
103645752	-0.728	none
542029	0.306	none
100272510	-0.094	none
100285442	-0.162	none
100280055	0.175	none
100280055	0.08	none
100281466	-0.139	none
100857099	-0.916	none
100191802	0.087	none
100193851	-0.876	none
100279510	-0.893	none
100285137	-0.109	none
100279855	-0.165	none
103627697	-0.439	none
100285254	-0.551	none
100194150	-0.618	none
103627697	-0.771	none
103646278	-0.109	none
542030	-0.202	none
103164609	-0.396	none
542094	-0.576	none
100274113	0.597	none
100279349	0.335	none
100282087	0.283	none
100272664	-0.222	none
100501244	-0.332	none
100501244	-0.505	none
100282296	-0.543	none
100216841	0.058	none
100273202	0.028	none
100282197	-0.803	none
100274437	0.812	none
103652644	-0.039	none
100276684	-0.46	none
103652644	-0.716	none
732841	0.854	none
103636577	0.287	none
100217253	-0.568	none
100286098	-0.653	none
100382082	0.72	none
100276397	-0.241	none
100282614	-0.825	none
100279289	-0.191	none
100274227	0.225	none
100285822	-0.118	none
100272653	-0.333	none
103639592	0.56	none
103640907	0.086	none
103640907	-0.242	none
103640907	-0.283	none
103640907	-0.323	none
103643907	0.724	none
100278159	0.1	none
100279929	-0.148	none
103650262	-0.346	none
100273505	-0.408	none
100217123	-0.467	none
100282876	-0.552	none
101027121	-0.001	none
100501618	-0.17	none
101027121	-0.31	none
103643902	-0.661	none
542424	0.124	none
100284180	-0.075	none
100279982	0.481	none
100282382	-0.207	none
100285758	-0.272	none
100502470	-0.583	none
103650755	-0.944	none
541934	0.107	none
100216913	0.07	none
103646009	0.027	none
103650586	-0.387	none
100273212	-0.197	none
103627540	-0.482	none
103638112	-0.339	none
103638112	-0.413	none
100216970	-0.046	none
542342	-0.376	none
103647937	0.229	none
103633502	-0.556	none
103632770	-0.775	none
542704	-0.505	none
103653191	0.791	none
732784	0.744	none
100384794	0.087	none
100191497	-0.367	none
103650470	-0.409	none
109939190	-0.657	none
100280564	-0.75	none
100216746	0.605	none
100191445	0.352	none
100382151	-0.122	none
103634577	-0.192	none
100382151	-0.218	none
101027201	0.122	none
100272402	0.101	none
100272402	-0.439	none
541946	-0.069	none
100272933	0.711	none
100193447	-0.441	none
100281173	0.589	none
103635536	0.233	none
100283062	-0.007	none
100281173	-0.711	none
100279926	0.035	none
100304339	-0.055	none
103638270	-0.462	none
100285021	-0.532	none
100284315	-0.675	none
103643803	0.255	none
103643803	0.077	none
100382387	0.002	none
100382387	-0.067	none
100382387	-0.075	none
100194050	-0.247	none
100272746	-0.268	none
100194050	-0.27	none
541863	-0.967	none
103642983	0.293	none
100194092	-0.375	none
100276855	-0.512	none
100282153	0.184	none
100383335	-0.382	none
100281129	-0.149	none
100279503	-0.602	none
606415	-0.053	none
100272681	-0.17	none
100276543	-0.617	none
100502498	-0.644	none
100191523	0.214	none
100275940	-0.037	none
103654306	-0.245	none
100282884	-0.318	none
100501587	-0.188	none
103635758	-0.352	none
100276488	-0.792	none
100282908	-0.113	none
100280665	-0.425	none
103651843	0.251	none
100381982	-0.39	none
100273542	0.222	none
100382028	-0.088	none
100383316	-0.418	none
100285160	-0.993	none
100283929	0.554	none
109939200	0.367	none
100280821	-0.101	none
100280821	-0.234	none
100283298	-0.577	none
103633384	0.08	none
542622	-0.165	none
103647784	-0.265	none
542685	-0.281	none
100273831	-0.338	none
100383609	-0.943	none
100217166	-0.033	none
100383520	-0.18	none
100383527	-0.579	none
100284107	-0.657	none
100382965	-0.662	none
100037824	0.61	none
100280404	0.205	none
100285108	0.154	none
100382860	0.11	none
100283606	-0.189	none
100272713	-0.288	none
100280021	-0.426	none
100276490	-0.496	none
100384491	-0.73	none
103636313	0.518	none
100285535	0.376	none
100191238	-0.145	none
100191373	-0.238	none
100283197	0.169	none
100285427	-0.085	none
103627197	-0.355	none
100285240	0.653	none
100274317	0.554	none
100193244	0.139	none
100272519	-0.078	none
103647533	-0.365	none
100280510	-0.389	none
100191928	0.174	none
541903	-0.264	none
541772	-0.704	none
100384583	-0.902	none
100283325	0.219	none
100282150	0.089	none
100282150	0.008	none
110120361	-0.49	none
100191930	-0.592	none
103653548	0.514	none
100191942	-0.155	none
542301	-0.519	none
100384853	-0.726	none
103627875	0.114	none
103626062	-0.013	none
100382663	-0.16	none
100283974	-0.308	none
542421	-0.41	none
103652245	-0.175	none
100193467	-0.203	none
542082	-0.429	none
100284148	-0.44	none
100193089	-0.579	none
100273350	-0.818	none
100502035	0.326	none
100502035	-0.481	none
103626494	-0.214	none
103643205	0.213	none
606417	0.036	none
100280709	-0.609	none
100285392	0.69	none
100170240	0.13	none
100272772	-0.126	none
103633583	0.023	none
100217011	-0.49	none
103641506	-0.505	none
100192909	-0.406	none
100282552	-0.641	none
100382702	-0.852	none
100281031	0.206	none
103625731	-0.006	none
100384793	-0.081	none
100272855	-0.234	none
100381303	-0.254	none
100381303	-0.342	none
100381303	-0.344	none
103634981	-0.352	none
100283778	-0.193	none
100282704	-0.312	none
100283669	-0.466	none
100283849	-0.581	none
100283105	-0.239	none
100276794	-0.438	none
100382491	0.328	none
100381801	-0.178	none
100216830	0.277	none
103651227	-0.06	none
100279534	-0.349	none
100283354	0.573	none
103632677	0.179	none
100283354	0.132	none
100193968	0.242	none
100282553	0.156	none
103637470	-0.253	none
100193740	0.3	none
100283861	-0.034	none
103651601	-0.11	none
100281032	-0.153	none
542230	-0.269	none
100304227	-0.334	none
100273989	0.445	none
100277065	0.218	none
100283140	0.164	none
100282986	-0.092	none
100273548	-0.974	none
100284613	0.167	none
100217189	-0.23	none
103650874	-0.276	none
100279194	-0.141	none
100216608	-0.742	none
542108	0.076	none
100384057	-0.205	none
541963	-0.545	none
100282810	0.027	none
100500990	-0.449	none
100277863	-0.709	none
100382459	-0.06	none
103647714	-0.171	none
103644282	-0.231	none
103651612	-0.303	none
103651612	-0.361	none
100274504	-0.376	none
100274318	-0.507	none
100274318	-0.587	none
100382109	-0.929	none
100193694	0.307	none
100383372	0.29	none
100280963	0.186	none
109939197	-0.219	none
100286003	-0.534	none
100192879	-0.431	none
100278827	-0.488	none
100282806	0.739	none
103649589	-0.33	none
100382511	-0.553	none
103635742	-0.739	none
100382512	-0.214	none
542619	-0.258	none
100272450	-0.409	none
103629877	-0.085	none
100272373	-0.237	none
103654853	0.146	none
732776	-0.06	none
100501595	-0.182	none
103649574	-0.264	none
100125658	-0.444	none
103640992	-0.446	none
100273881	-0.486	none
542679	-0.687	none
100192035	-0.016	none
100192035	-0.053	none
100282729	-0.305	none
100283635	-0.62	none
100276770	-0.878	none
103638092	-0.212	none
100281780	-0.286	none
606413	0.435	none
100286267	0.21	none
100381831	-0.54	none
103628870	-0.137	none
103633568	-0.473	none
100274457	-0.205	none
100192579	-0.246	none
100191424	-0.497	none
103646275	0.109	none
100383424	-0.059	none
100382075	-0.165	none
100383424	-0.298	none
103642085	-0.309	none
100192765	-0.598	none
100280289	-0.039	none
103631995	-0.351	none
100276267	-0.445	none
100383477	-0.479	none
100276220	-0.559	none
100280289	-0.574	none
103631772	-0.597	none
100282885	0.084	none
100272556	-0.715	none
100281252	0.659	none
103639423	0.128	none
100283674	0.099	none
103641640	-0.096	none
103626016	-0.451	none
542319	0.031	none
100382091	-0.062	none
542319	-0.286	none
100279546	-0.335	none
100193910	0.561	none
100284692	0.179	none
100274264	-0.043	none
606416	-0.48	none
103643980	-0.035	none
100273039	-0.389	none
103630731	-0.609	none
103652684	0.707	none
100283246	0.589	none
100278469	-0.538	none
100304261	-0.842	none
100282427	0.482	none
100283397	-0.039	none
100193036	-0.05	none
100193642	-0.39	none
100193642	-0.535	none
100384840	-0.593	none
100282179	0.219	none
100278261	0.12	none
100191479	0.066	none
103629928	-0.083	none
100856929	0.264	none
100272643	-0.158	none
100285371	-0.382	none
100382203	-0.48	none
100193775	0.942	none
103636232	0.613	none
100276367	0.168	none
100286245	-0.499	none
100381804	0.135	none
100276170	-0.062	none
103654548	-0.198	none
103646096	-0.494	none
541816	-0.687	none
100501230	0.397	none
100285226	0.068	none
100282036	0.043	none
100273230	0.788	none
103650830	0.644	none
100191694	-0.259	none
100280075	-0.286	none
100283404	-0.498	none
100285189	0.005	none
100286166	-0.168	none
100382395	0.217	none
542687	-0.683	none
606479	0.303	none
109940000	-0.282	none
542737	-0.532	none
100192647	-0.567	none
100281597	-0.78	none
100281274	0.507	none
100192791	0.02	none
100191194	-0.193	none
103653663	-0.036	none
103654328	-0.415	none
103653663	-0.589	none
100282286	-0.805	none
100283655	-0.18	none
100278739	0.376	none
103626681	-0.013	none
100283955	-0.093	none
103635502	-0.267	none
103627788	-0.406	none
103654920	0.003	none
103629941	-0.565	none
100383560	0.038	none
100282629	0.033	none
100383560	-0.08	none
100272708	-0.308	none
103639351	-0.433	none
541953	-0.279	none
100501754	-0.776	none
100216919	-0.312	none
100286022	0.503	none
100282781	-0.053	none
100216901	-0.208	none
103645759	-0.261	none
100127014	-0.304	none
103647318	-0.436	none
100382704	-0.477	none
100285412	-0.959	none
100382880	-0.008	none
100191870	-0.581	none
100217209	-0.642	none
100136885	0.192	none
100273293	0.064	none
541970	-0.062	none
100101528	-0.491	none
100283278	-0.639	none
100194061	0.358	none
100192501	0.151	none
103649953	-0.116	none
100283424	-0.122	none
100284173	-0.146	none
100216710	-0.468	none
103635679	-0.487	none
100216710	-0.55	none
103635679	-0.601	none
100283183	0.301	none
100383154	0.122	none
100276690	-0.032	none
100286149	-0.213	none
100285191	-0.343	none
100284333	0.09	none
100273121	-0.176	none
100281960	0.299	none
103636588	0.269	none
103645876	0.204	none
100273753	0.148	none
103637390	-0.355	none
100273062	-0.356	none
103627258	-0.938	none
541628	-0.051	none
100280771	-0.114	none
103643444	-0.203	none
542581	-0.368	none
103627568	-0.415	none
100282946	0.373	none
542267	-0.078	none
542267	-0.137	none
103653627	-0.778	none
100272940	0.024	none
100216869	-0.474	none
100282799	-0.328	none
100193012	-0.445	none
100279244	-0.93	none
100285112	0.335	none
100192949	-0.02	none
100382669	-0.259	none
100272244	-0.408	none
100383058	-0.546	none
100273533	-0.735	none
100282220	0.061	none
103638321	-0.132	none
100284103	-0.151	none
110017794	-0.186	none
100383282	-0.272	none
100191663	-0.287	none
100273835	0.47	none
100381818	-0.039	none
100382384	-0.106	none
100274042	-0.262	none
100192576	-0.278	none
103632597	-0.349	none
100279448	-0.361	none
103646444	-0.465	none
100274443	-0.578	none
100281372	-0.07	none
100274427	-0.158	none
542412	-0.206	none
100276495	0.023	none
100282847	0.017	none
100381923	0.008	none
103645845	-0.288	none
100272345	-0.356	none
100285843	0.355	none
100284188	-0.343	none
100501049	-0.501	none
103648205	-0.523	none
100279296	-0.549	none
100278506	0.51	none
100383406	0.427	none
103653697	0.242	none
100037815	0.074	none
100192672	-0.288	none
100381733	-0.377	none
100279759	0.183	none
100275632	0.15	none
100279874	-0.103	none
100383013	-0.149	none
100276525	-0.356	none
100283039	-0.411	none
100277950	-0.719	none
100194338	-0.169	none
100276291	-0.476	none
103627358	0.492	none
100274385	-0.466	none
103627358	-0.739	none
100191268	-0.147	none
103630788	-0.629	none
100280271	-0.058	none
100191154	-0.142	none
100193898	-0.255	none
103643760	-0.359	none
103638522	-0.385	none
103636078	-0.474	none
541617	-0.528	none
100383393	-0.538	none
100194193	0.736	none
100216619	0.598	none
103630655	0.061	none
100285986	-0.081	none
100280746	-0.15	none
103637825	-0.301	none
100273324	-0.549	none
100191933	0.26	none
100280900	0.116	none
100277287	-0.06	none
100193025	0.655	none
100384449	-0.024	none
100276147	-0.072	none
100283716	-0.111	none
100276099	-0.293	none
103650815	-0.408	none
100191667	-0.454	none
103646073	-0.496	none
103629988	0.175	none
100382283	0.07	none
100285641	-0.377	none
103651285	-0.394	none
103633413	-0.861	none
103635221	-0.184	none
100274438	-0.373	none
100274791	-0.382	none
103647640	0.412	none
732786	0.409	none
100284304	0.061	none
100284304	0.061	none
606466	0.008	none
100283425	-0.162	none
100191507	-0.384	none
103635488	-0.392	none
100272599	-0.465	none
100501093	-0.506	none
100274316	0.345	none
103634880	-0.133	none
103626414	-0.419	none
103634861	0.33	none
100384390	0.297	none
103649546	-0.487	none
100277207	-0.618	none
542542	-0.719	none
100304277	-0.023	none
100273532	-0.066	none
103643638	-0.117	none
100283904	-0.173	none
100283904	-0.252	none
100279772	-0.254	none
109942339	-0.35	none
100272842	-0.44	none
100285211	-0.622	none
103629299	0.233	none
100279525	-0.207	none
100193720	-0.465	none
100274262	-0.785	none
100192774	-0.129	none
100384414	-0.768	none
100272438	0.384	none
100192756	-0.243	none
542620	-0.676	none
100272789	-0.032	none
100383626	-0.178	none
542139	-0.272	none
100279827	-0.494	none
100283854	-0.78	none
100279222	-0.092	none
100279222	-0.278	none
100273928	-0.337	none
100280943	-0.363	none
100191826	-0.369	none
100216790	0.755	none
100502339	0.325	none
100279293	-0.241	none
100384665	-0.429	none
100275780	-0.684	none
100501486	0.301	none
103625953	-0.292	none
100273145	-0.377	none
100282715	-0.442	none
100280644	-0.45	none
103651392	-0.473	none
100282419	-0.067	none
103630277	-0.234	none
100383793	-0.241	none
542450	-0.663	none
100193174	0.144	none
100282709	-0.217	none
100279987	-0.305	none
100282645	0.389	none
103634672	-0.093	none
100285268	-0.117	none
100382650	-0.283	none
100279212	-0.5	none
100281479	-0.523	none
[truncated: 5,556 more rows]

## Sheet: 6 hpi
Table S7 DEPs identified in proteomics.
gene_ID	protein_log2FC_6	protein_type_6
100281321	16.863	up
100384615	8.639	up
103635427	4.334	up
542027	3.9	up
100285657	3.701	up
100281286	3.171	up
107303346	2.931	up
100285127	2.905	up
100856989	2.688	up
100282462	2.558	up
100192067	2.511	up
103637608	2.511	up
103637608	2.496	up
100283344	2.485	up
103639615	2.429	up
542670	2.384	up
100283810	2.377	up
100284761	2.348	up
103630744	2.326	up
100383047	2.279	up
100284915	2.229	up
100273702	2.197	up
103636313	2.176	up
100284967	2.147	up
103651084	2.146	up
542015	2.101	up
103627703	2.054	up
100273627	2.027	up
103654178	2.006	up
100193185	1.997	up
100284765	1.953	up
103647937	1.942	up
100384516	1.929	up
100280003	1.926	up
100283164	1.89	up
100384441	1.885	up
100422791	1.868	up
103627666	1.863	up
100285059	1.854	up
103653092	1.842	up
103653436	1.77	up
100501056	1.77	up
100276040	1.763	up
100276099	1.754	up
100193711	1.747	up
100191191	1.745	up
100282371	1.743	up
100192051	1.732	up
100304320	1.7	up
100284299	1.694	up
100285581	1.692	up
100037806	1.679	up
103647886	1.671	up
100216960	1.661	up
103653756	1.644	up
100279569	1.639	up
100282063	1.636	up
100191941	1.615	up
100282567	1.613	up
100275674	1.612	up
100383454	1.609	up
100281068	1.598	up
100273099	1.593	up
100282188	1.588	up
103634483	1.587	up
100278917	1.584	up
100283216	1.579	up
103645801	1.574	up
100279360	1.566	up
100278163	1.564	up
100191623	1.56	up
100273273	1.556	up
100272933	1.538	up
100272515	1.523	up
100383638	1.523	up
103646925	1.521	up
100191339	1.514	up
103645998	1.512	up
100283023	1.506	up
100282355	1.504	up
107548102	1.498	up
111590294	1.494	up
103651256	1.492	up
100274504	1.485	up
100193657	1.48	up
103640754	1.476	up
541615	1.473	up
100275414	1.472	up
100383323	1.468	up
100282553	1.466	up
100193927	1.458	up
100285535	1.45	up
103628987	1.447	up
103627700	1.437	up
100382232	1.43	up
100272706	1.414	up
103629395	1.409	up
100286146	1.405	up
103645995	1.401	up
100272579	1.401	up
103627070	1.399	up
732720	1.393	up
100502305	1.388	up
100383048	1.376	up
100280000	1.374	up
100216995	1.37	up
100382548	1.369	up
100285638	1.359	up
100191545	1.357	up
542414	1.356	up
103646994	1.355	up
100192561	1.351	up
100284026	1.344	up
103654388	1.341	up
100284455	1.337	up
100383441	1.319	up
100191913	1.318	up
100170237	1.316	up
103634496	1.307	up
100285106	1.306	up
100285877	1.301	up
100279508	1.301	up
103637953	1.292	up
100275724	1.292	up
103632988	1.29	up
100281190	1.288	up
100284936	1.287	up
103654150	1.286	up
100383432	1.285	up
100284024	1.278	up
100273835	1.275	up
100273955	1.273	up
103640757	1.27	up
100284071	1.269	up
103647640	1.259	up
100857097	1.256	up
100277065	1.247	up
100281387	1.246	up
103652921	1.243	up
100280839	1.242	up
100217110	1.242	up
100285936	1.241	up
100191178	1.239	up
100283037	1.238	up
103650113	1.237	up
103646378	1.229	up
100282411	1.229	up
103632029	1.225	up
100279562	1.224	up
100125653	1.223	up
100216929	1.22	up
103653008	1.218	up
103653478	1.207	up
103646447	1.207	up
541703	1.206	up
100282379	1.206	up
100384564	1.203	up
100281404	1.197	up
100502414	1.195	up
103641365	1.194	up
100281961	1.193	up
100284469	1.19	up
100280615	1.189	up
103654990	1.188	up
103634523	1.188	up
100191449	1.187	up
542525	1.186	up
542745	1.186	up
100282758	1.18	up
100285638	1.177	up
100273039	1.176	up
103630607	1.175	up
100273533	1.174	up
100272396	1.174	up
100277277	1.173	up
100191730	1.173	up
103633615	1.166	up
103644072	1.161	up
100284114	1.16	up
542704	1.154	up
100277961	1.154	up
542251	1.152	up
100283234	1.146	up
100282609	1.145	up
107522037	1.144	up
100284101	1.141	up
100273704	1.139	up
100283624	1.136	up
100280012	1.136	up
100382408	1.132	up
542314	1.132	up
100281554	1.13	up
103626910	1.127	up
542029	1.125	up
100279198	1.119	up
100275172	1.118	up
100280369	1.116	up
100273198	1.11	up
103638604	1.106	up
100277895	1.106	up
100273084	1.105	up
100304007	1.104	up
100279962	1.102	up
103644146	1.1	up
103635254	1.098	up
542701	1.097	up
100192044	1.091	up
100273798	1.09	up
100278623	1.09	up
103647746	1.086	up
100276101	1.084	up
103642084	1.084	up
100272868	1.083	up
109944880	1.082	up
542501	1.082	up
100272943	1.082	up
100280291	1.08	up
103635396	1.079	up
100282802	1.078	up
103641120	1.077	up
103654090	1.077	up
100286246	1.076	up
100284797	1.075	up
100284584	1.073	up
100125639	1.072	up
103641205	1.071	up
100502416	1.07	up
103654338	1.07	up
103649702	1.069	up
100272723	1.068	up
100274244	1.066	up
100279524	1.058	up
100272816	1.054	up
100191595	1.054	up
103636310	1.048	up
103652531	1.045	up
100286141	1.045	up
100281514	1.045	up
103642777	1.04	up
100282319	1.039	up
100383609	1.039	up
100279850	1.038	up
100383162	1.038	up
100278220	1.038	up
100279598	1.037	up
103640923	1.036	up
541713	1.035	up
100281280	1.034	up
100285406	1.034	up
100279254	1.033	up
103650422	1.028	up
100191504	1.027	up
100275558	1.026	up
103633426	1.024	up
100281559	1.022	up
100285704	1.022	up
541703	1.019	up
103630161	1.016	up
100282200	1.013	up
100382269	1.012	up
100280279	1.012	up
100272746	1.009	up
103627718	1.009	up
100284680	1.008	up
100191870	1.007	up
100285628	1.006	up
100283162	1.003	up
100381429	1.002	up
103629620	1.002	up
100277160	1.001	up
100274672	0.999	none
100501717	0.998	none
100285434	0.997	none
100272946	0.991	none
100285685	0.989	none
100037824	0.988	none
100192761	0.987	none
100282427	0.985	none
103643871	0.985	none
103636402	0.984	none
100192821	0.982	none
103627663	0.982	none
107403160	0.981	none
100285899	0.98	none
100191676	0.979	none
100280704	0.979	none
100278739	0.978	none
542324	0.977	none
103650969	0.974	none
100383452	0.973	none
100383429	0.973	none
100275580	0.972	none
103643505	0.972	none
100274575	0.972	none
103653136	0.971	none
100304322	0.971	none
100217044	0.969	none
100281180	0.969	none
103651357	0.969	none
100284177	0.968	none
100275551	0.967	none
541674	0.964	none
100280070	0.963	none
542732	0.963	none
100192016	0.961	none
103647003	0.961	none
100101533	0.961	none
100276087	0.961	none
100284785	0.96	none
100276254	0.959	none
100283826	0.958	none
103641518	0.957	none
100383816	0.957	none
100285685	0.957	none
103653383	0.956	none
100382310	0.956	none
100279614	0.955	none
103654216	0.955	none
100193892	0.953	none
100284724	0.951	none
100275684	0.949	none
100381463	0.949	none
100282431	0.947	none
100192461	0.947	none
100501670	0.946	none
100281616	0.943	none
100381598	0.943	none
100281350	0.942	none
100283794	0.942	none
541674	0.941	none
100382459	0.934	none
100383949	0.931	none
103627471	0.929	none
100502378	0.929	none
100283612	0.929	none
100194318	0.929	none
100281705	0.928	none
100283904	0.926	none
103626552	0.923	none
100283354	0.922	none
100284329	0.92	none
100278656	0.92	none
100281079	0.92	none
100285990	0.919	none
100283191	0.918	none
100282063	0.917	none
100283640	0.914	none
100277589	0.913	none
103655027	0.91	none
100279808	0.91	none
100281308	0.909	none
100273344	0.907	none
541904	0.907	none
103650859	0.906	none
100285296	0.906	none
100192465	0.904	none
109940806	0.903	none
100194057	0.9	none
103646543	0.899	none
100280191	0.894	none
100283670	0.893	none
100382011	0.892	none
100381519	0.891	none
542247	0.888	none
100285089	0.888	none
100272909	0.882	none
100279267	0.882	none
100501941	0.881	none
101027208	0.881	none
100382673	0.881	none
100281436	0.881	none
109939192	0.879	none
100282930	0.877	none
100193625	0.876	none
100279256	0.875	none
103645139	0.874	none
103626464	0.874	none
100276173	0.874	none
100382099	0.874	none
100282810	0.874	none
103639134	0.873	none
100283533	0.872	none
100191813	0.872	none
100216746	0.872	none
100285040	0.867	none
103627451	0.866	none
103641407	0.866	none
100282288	0.864	none
100281336	0.863	none
100279534	0.862	none
100277844	0.861	none
100282529	0.861	none
103643118	0.859	none
100501644	0.858	none
100281121	0.856	none
103651244	0.855	none
100285922	0.854	none
100280704	0.854	none
100285730	0.853	none
100193733	0.85	none
100284816	0.848	none
103629817	0.848	none
100285960	0.846	none
606446	0.846	none
100273057	0.846	none
100191177	0.845	none
100193761	0.843	none
100276253	0.843	none
100276198	0.841	none
107325939	0.841	none
100280862	0.84	none
103640727	0.84	none
100279927	0.84	none
100280936	0.84	none
100273989	0.839	none
100283685	0.839	none
100282195	0.838	none
100276268	0.837	none
100285736	0.837	none
100284372	0.833	none
100282629	0.832	none
103625928	0.832	none
100280981	0.831	none
100193184	0.831	none
103626142	0.829	none
100304270	0.829	none
103654693	0.828	none
103649860	0.828	none
103650765	0.828	none
100194191	0.827	none
100382399	0.825	none
103634649	0.824	none
100281439	0.823	none
100281076	0.823	none
100284785	0.818	none
103647650	0.816	none
103626441	0.813	none
541804	0.813	none
541851	0.813	none
103651639	0.812	none
103638288	0.811	none
100282993	0.81	none
100284713	0.81	none
100281588	0.809	none
100282745	0.807	none
100277755	0.805	none
100279713	0.805	none
103638817	0.805	none
103639592	0.805	none
103628113	0.804	none
100304323	0.803	none
100273971	0.803	none
107548102	0.801	none
109617032	0.801	none
542208	0.8	none
100382107	0.799	none
100285863	0.799	none
100382387	0.799	none
100283414	0.798	none
100282941	0.795	none
103626062	0.794	none
100382888	0.794	none
103653308	0.793	none
100279462	0.793	none
100193890	0.792	none
100279215	0.792	none
100283861	0.791	none
542174	0.791	none
103643115	0.79	none
100216959	0.79	none
100280511	0.789	none
100283965	0.788	none
100192365	0.788	none
100281373	0.788	none
103654273	0.787	none
100286130	0.787	none
542451	0.786	none
100191457	0.785	none
109943485	0.784	none
100286337	0.784	none
103632253	0.784	none
100272764	0.783	none
103633176	0.782	none
100192491	0.782	none
100285264	0.781	none
100272711	0.78	none
100279206	0.778	none
542332	0.777	none
103639572	0.775	none
103164609	0.775	none
100279978	0.775	none
100273098	0.774	none
103640852	0.772	none
100501876	0.771	none
100217133	0.77	none
100275504	0.77	none
541679	0.769	none
100383092	0.769	none
103626511	0.768	none
100272542	0.768	none
103634672	0.766	none
100193820	0.766	none
103633416	0.765	none
100383495	0.765	none
732745	0.763	none
107521949	0.763	none
100192830	0.762	none
100278909	0.76	none
100192029	0.759	none
103630156	0.757	none
100501319	0.756	none
100281273	0.756	none
100191390	0.756	none
103643225	0.756	none
100281217	0.755	none
103649676	0.754	none
103638313	0.751	none
100193029	0.751	none
100194341	0.75	none
100281069	0.749	none
542473	0.748	none
541623	0.747	none
103651518	0.747	none
100191722	0.746	none
100501481	0.745	none
100381406	0.744	none
100272926	0.744	none
100191981	0.743	none
100285758	0.742	none
100285871	0.742	none
103630932	0.739	none
103649427	0.739	none
103629988	0.738	none
100381507	0.738	none
100384246	0.738	none
100281614	0.738	none
103651251	0.736	none
103649870	0.734	none
100284393	0.734	none
100382329	0.732	none
100217075	0.732	none
100193518	0.731	none
100285928	0.731	none
100279277	0.731	none
100281469	0.731	none
100274681	0.73	none
100192760	0.73	none
100191759	0.729	none
100383031	0.729	none
103650024	0.729	none
541654	0.728	none
100283222	0.727	none
100283703	0.727	none
103649669	0.725	none
100281167	0.725	none
100281891	0.725	none
100501638	0.725	none
103630640	0.725	none
100279943	0.724	none
100285512	0.724	none
100192350	0.722	none
100501364	0.722	none
100284982	0.722	none
100281056	0.722	none
100193474	0.722	none
100281074	0.72	none
542117	0.719	none
103643367	0.718	none
100281263	0.718	none
100280677	0.717	none
103627063	0.715	none
103645940	0.713	none
100303796	0.712	none
100285096	0.712	none
100282365	0.711	none
103654551	0.71	none
103626268	0.71	none
100280471	0.71	none
100284926	0.709	none
541620	0.709	none
100274530	0.709	none
100194217	0.709	none
100383190	0.708	none
100281721	0.708	none
100277773	0.708	none
100273854	0.707	none
100278892	0.706	none
103626138	0.705	none
103642033	0.705	none
100279566	0.705	none
100280821	0.705	none
100276316	0.704	none
100275524	0.704	none
100281754	0.702	none
100505456	0.702	none
100280182	0.701	none
100277696	0.7	none
100283433	0.699	none
100280824	0.698	none
100285405	0.698	none
542494	0.698	none
100283915	0.697	none
100285796	0.696	none
103635858	0.696	none
103636159	0.695	none
103635911	0.695	none
542729	0.693	none
100192080	0.693	none
100284387	0.691	none
100274231	0.691	none
100281838	0.689	none
103627820	0.689	none
100279875	0.689	none
100216804	0.688	none
103650533	0.688	none
100272959	0.687	none
100274261	0.686	none
100279471	0.686	none
100193229	0.686	none
103647487	0.684	none
100279928	0.683	none
100282440	0.683	none
100282152	0.683	none
100286137	0.683	none
100383011	0.683	none
100272885	0.683	none
100216875	0.681	none
100283360	0.681	none
100283955	0.68	none
100275026	0.678	none
100284378	0.678	none
541896	0.677	none
100283748	0.677	none
103650680	0.676	none
100382332	0.676	none
100285821	0.676	none
100273455	0.675	none
100282651	0.675	none
100282942	0.675	none
103645940	0.675	none
100285826	0.675	none
100283238	0.674	none
100280081	0.674	none
100192096	0.672	none
100274964	0.671	none
100192603	0.67	none
541871	0.67	none
100284704	0.67	none
542350	0.669	none
100284665	0.669	none
103636018	0.669	none
103647452	0.666	none
100192097	0.666	none
103643803	0.665	none
100280508	0.665	none
100193656	0.665	none
100273094	0.664	none
103646736	0.663	none
103638912	0.662	none
103636725	0.661	none
100284854	0.661	none
100501883	0.661	none
100278440	0.66	none
103638747	0.659	none
103649566	0.659	none
100274469	0.659	none
103639045	0.658	none
100272445	0.658	none
100273027	0.658	none
100192020	0.657	none
100286056	0.657	none
103635381	0.656	none
100275422	0.656	none
542299	0.655	none
606446	0.655	none
103643710	0.653	none
100285102	0.652	none
100382094	0.651	none
103643401	0.651	none
100194102	0.651	none
542505	0.65	none
107305682	0.65	none
100281253	0.649	none
100285510	0.648	none
100272789	0.648	none
100193247	0.648	none
103638577	0.647	none
103641512	0.647	none
100502286	0.646	none
100285647	0.646	none
103644332	0.646	none
100286293	0.645	none
100274068	0.644	none
100283161	0.644	none
103629948	0.643	none
100501776	0.642	none
100284558	0.642	none
103636463	0.641	none
103654840	0.64	none
100273202	0.64	none
100192822	0.64	none
100283857	0.637	none
100194267	0.637	none
100282827	0.636	none
100193343	0.636	none
103652987	0.635	none
100278389	0.635	none
100274222	0.633	none
100282412	0.633	none
100285446	0.632	none
100274456	0.632	none
100285733	0.631	none
100191409	0.631	none
100279757	0.629	none
103629819	0.628	none
100191564	0.627	none
100283850	0.626	none
100304283	0.625	none
100383329	0.623	none
100281471	0.623	none
100280465	0.622	none
103651843	0.621	none
103647852	0.621	none
100276330	0.621	none
100274313	0.621	none
100216806	0.621	none
100282031	0.62	none
100192105	0.619	none
103653177	0.618	none
541910	0.616	none
103626598	0.616	none
542180	0.616	none
542606	0.615	none
103643309	0.615	none
100191200	0.615	none
103627003	0.613	none
100192522	0.613	none
100273471	0.613	none
100273061	0.612	none
100191976	0.612	none
100282435	0.612	none
100191400	0.612	none
103639338	0.611	none
100382387	0.611	none
100279373	0.61	none
103630441	0.61	none
100276944	0.609	none
100283821	0.609	none
542722	0.609	none
103634566	0.609	none
100272404	0.609	none
100282342	0.608	none
103643968	0.607	none
100273288	0.607	none
100281886	0.607	none
103653328	0.607	none
100280781	0.606	none
100274212	0.606	none
542519	0.605	none
100282238	0.605	none
103643871	0.605	none
100383981	0.605	none
100281031	0.604	none
103626147	0.603	none
541703	0.603	none
100282391	0.603	none
606486	0.603	none
100286141	0.603	none
100283350	0.603	none
103641549	0.602	none
100286077	0.602	none
100194337	0.602	none
103636281	0.602	none
103627189	0.602	none
100273015	0.6	none
100501616	0.6	none
100284575	0.599	none
100284971	0.599	none
100279902	0.599	none
100272880	0.598	none
100272717	0.598	none
100279351	0.596	none
103634416	0.596	none
100285144	0.595	none
100284072	0.595	none
100273479	0.595	none
100382788	0.593	none
100382137	0.593	none
100278239	0.593	none
100282176	0.593	none
103644219	0.593	none
103649879	0.592	none
100284848	0.591	none
100101537	0.591	none
100276726	0.59	none
100283145	0.588	none
100304392	0.587	none
103640528	0.587	none
103646009	0.587	none
100382229	0.586	none
100191194	0.586	none
103636409	0.586	none
100279514	0.585	none
103634601	0.585	none
732728	0.585	none
100273401	0.585	none
103646275	0.583	none
109943986	0.583	none
100276130	0.581	none
100383969	0.581	none
100194092	0.579	none
100273952	0.578	none
100282530	0.576	none
100192001	0.575	none
542105	0.575	none
100193320	0.575	none
103650571	0.575	none
103638144	0.574	none
103651242	0.574	none
100383202	0.574	none
103641799	0.573	none
100281868	0.572	none
100286319	0.571	none
103647210	0.571	none
100282789	0.571	none
103630273	0.571	none
541973	0.57	none
103638369	0.57	none
100281660	0.57	none
103647653	0.569	none
100383531	0.569	none
100279918	0.569	none
100279524	0.568	none
103626142	0.568	none
100502280	0.567	none
100193897	0.567	none
100272932	0.566	none
100279786	0.565	none
100383192	0.564	none
100279407	0.563	none
100272653	0.563	none
100501068	0.562	none
100502434	0.562	none
542649	0.562	none
103626458	0.562	none
103642994	0.561	none
100382440	0.561	none
100273104	0.561	none
100279976	0.56	none
100381616	0.558	none
103631987	0.558	none
100274120	0.557	none
542052	0.557	none
100272802	0.556	none
103647877	0.555	none
100192462	0.555	none
542609	0.555	none
103629440	0.554	none
103650830	0.553	none
100275601	0.553	none
542463	0.553	none
100279194	0.552	none
100283382	0.552	none
100383598	0.552	none
100274652	0.552	none
100274292	0.551	none
100284215	0.55	none
542713	0.55	none
542608	0.55	none
100281744	0.549	none
100282507	0.549	none
103633646	0.548	none
606473	0.548	none
103629946	0.547	none
100281871	0.546	none
100273264	0.545	none
100276100	0.545	none
542684	0.545	none
100193604	0.544	none
100285151	0.544	none
100283956	0.543	none
100191826	0.541	none
103639449	0.541	none
103654203	0.54	none
103644323	0.54	none
100191413	0.54	none
101027201	0.539	none
100191462	0.538	none
100382718	0.538	none
100281396	0.537	none
100382091	0.537	none
100273204	0.537	none
103633392	0.536	none
542070	0.536	none
541976	0.535	none
100384160	0.534	none
100273067	0.534	none
100281129	0.534	none
100304231	0.533	none
100280352	0.533	none
100192991	0.532	none
100192009	0.529	none
100193945	0.529	none
103632874	0.529	none
100286191	0.529	none
100382301	0.529	none
100281600	0.528	none
100191584	0.528	none
103643833	0.528	none
100383591	0.527	none
103648642	0.527	none
103651415	0.527	none
103655056	0.526	none
103631259	0.526	none
100192698	0.526	none
103644246	0.525	none
100191678	0.525	none
100384330	0.525	none
103654476	0.525	none
100272538	0.525	none
100280478	0.525	none
100279282	0.525	none
103641531	0.525	none
100279940	0.525	none
100501618	0.524	none
100279195	0.524	none
103633239	0.524	none
103633202	0.523	none
100191778	0.523	none
100279994	0.522	none
103643067	0.521	none
100191511	0.521	none
103642244	0.521	none
100284132	0.52	none
103652228	0.52	none
606463	0.52	none
100282552	0.519	none
100191795	0.519	none
100283886	0.518	none
100384859	0.518	none
100382178	0.518	none
100383472	0.518	none
103654308	0.517	none
100279732	0.517	none
100279560	0.517	none
100281513	0.517	none
103647994	0.516	none
100283354	0.516	none
606424	0.516	none
103646599	0.515	none
100283202	0.511	none
103626306	0.511	none
100280926	0.511	none
100276723	0.511	none
100194088	0.511	none
100283117	0.51	none
100281432	0.509	none
542301	0.509	none
100280164	0.509	none
100383446	0.509	none
103644350	0.508	none
100285111	0.508	none
100282597	0.508	none
100285726	0.507	none
542088	0.507	none
103625745	0.507	none
100501686	0.507	none
100191778	0.507	none
542260	0.506	none
100273889	0.506	none
100192532	0.506	none
100279870	0.505	none
542464	0.505	none
103633557	0.505	none
100275738	0.505	none
100384038	0.505	none
100273265	0.505	none
100381464	0.505	none
109611595	0.504	none
100281694	0.503	none
100279996	0.503	none
100856938	0.503	none
100285342	0.502	none
100192110	0.502	none
100501088	0.502	none
103627746	0.502	none
100285725	0.5	none
100284615	0.499	none
100191788	0.499	none
103645940	0.498	none
103637875	0.497	none
100283824	0.496	none
103638580	0.496	none
100273062	0.495	none
100275115	0.495	none
541964	0.495	none
100194044	0.495	none
103625882	0.494	none
542725	0.494	none
103629842	0.493	none
100282720	0.493	none
100279948	0.492	none
100273244	0.492	none
100283781	0.491	none
103648029	0.49	none
103164616	0.49	none
606410	0.49	none
103641415	0.49	none
100278385	0.49	none
100281528	0.49	none
542424	0.489	none
100285422	0.489	none
100383626	0.489	none
103653383	0.489	none
100191905	0.489	none
100286267	0.488	none
103654507	0.488	none
100284811	0.488	none
103642057	0.488	none
100286286	0.488	none
100274425	0.487	none
103637830	0.486	none
100191845	0.486	none
103631737	0.486	none
100278875	0.486	none
100284987	0.485	none
100276695	0.483	none
100383457	0.483	none
100274005	0.483	none
103637972	0.483	none
100216884	0.483	none
100280685	0.482	none
103640309	0.481	none
103636245	0.481	none
100272976	0.48	none
100282230	0.479	none
109944067	0.479	none
100216980	0.479	none
100281966	0.479	none
100274594	0.478	none
100382675	0.478	none
100283623	0.478	none
103630191	0.476	none
103652771	0.475	none
100273350	0.475	none
100283638	0.475	none
103640699	0.475	none
100384575	0.475	none
100275632	0.474	none
103654420	0.474	none
103633219	0.474	none
100286229	0.473	none
100279562	0.473	none
103648019	0.473	none
100501230	0.472	none
100281324	0.472	none
100282781	0.472	none
100279814	0.472	none
103633628	0.472	none
100382538	0.471	none
100272373	0.471	none
100283976	0.47	none
100274084	0.47	none
100283967	0.47	none
100280526	0.469	none
100216861	0.469	none
103647714	0.468	none
100192079	0.468	none
100280317	0.468	none
103634961	0.468	none
100280282	0.468	none
100281994	0.468	none
100191454	0.468	none
542030	0.467	none
100501623	0.467	none
100286383	0.467	none
103646401	0.467	none
107546759	0.466	none
103629815	0.466	none
100279279	0.465	none
100283964	0.464	none
100193230	0.464	none
103654949	0.464	none
100217298	0.463	none
100304410	0.463	none
100283674	0.462	none
100382000	0.462	none
103627401	0.462	none
100192535	0.462	none
100216717	0.462	none
100193100	0.461	none
100279225	0.461	none
100278306	0.461	none
100274396	0.461	none
541970	0.46	none
103641688	0.46	none
542323	0.46	none
100282124	0.459	none
100282288	0.459	none
100191313	0.459	none
103646447	0.459	none
100285169	0.459	none
100193245	0.458	none
100279567	0.458	none
100281173	0.457	none
100286152	0.457	none
778437	0.455	none
103630498	0.454	none
100284353	0.454	none
100276367	0.453	none
103639027	0.453	none
103638427	0.452	none
103644244	0.452	none
100283045	0.452	none
542267	0.451	none
100191748	0.451	none
103647784	0.451	none
103630876	0.449	none
100381858	0.449	none
101027115	0.449	none
103640975	0.449	none
100382104	0.449	none
100193631	0.448	none
542068	0.448	none
100382249	0.447	none
103634962	0.447	none
103632615	0.447	none
100273340	0.446	none
100279952	0.446	none
100191588	0.446	none
100281715	0.446	none
100273935	0.445	none
732815	0.442	none
100279957	0.442	none
103649994	0.442	none
100384408	0.441	none
103651531	0.44	none
542664	0.439	none
100382910	0.439	none
542217	0.438	none
100279864	0.438	none
100276027	0.437	none
100282316	0.437	none
100191311	0.437	none
100216877	0.437	none
100273450	0.436	none
100193262	0.436	none
100193935	0.435	none
100277845	0.435	none
100279305	0.435	none
103641142	0.435	none
606419	0.435	none
100281204	0.434	none
100284192	0.434	none
100277198	0.434	none
103652171	0.434	none
103633075	0.434	none
103641571	0.433	none
100275589	0.433	none
103654240	0.433	none
100281813	0.433	none
100285138	0.432	none
100193812	0.432	none
100284148	0.431	none
100284612	0.431	none
100279293	0.431	none
100276389	0.431	none
103653536	0.43	none
103647592	0.43	none
100281578	0.43	none
100383379	0.43	none
103645953	0.43	none
103644218	0.429	none
100285374	0.429	none
100382649	0.429	none
100283150	0.429	none
100284282	0.429	none
100383460	0.428	none
542505	0.428	none
100191992	0.428	none
103646993	0.428	none
103631989	0.428	none
100283983	0.427	none
100191367	0.426	none
100191295	0.426	none
103634469	0.426	none
100283164	0.426	none
100282966	0.425	none
100383851	0.425	none
100282270	0.425	none
103635881	0.424	none
100216997	0.424	none
100281076	0.424	none
100279509	0.423	none
100857077	0.423	none
103643151	0.422	none
103652245	0.422	none
103636103	0.421	none
100282604	0.421	none
109940179	0.421	none
100279228	0.421	none
103654412	0.421	none
100283154	0.42	none
100282878	0.42	none
100217040	0.42	none
100856949	0.42	none
103650267	0.42	none
100279893	0.42	none
100384210	0.42	none
100285224	0.419	none
100277113	0.419	none
100274433	0.419	none
100191159	0.419	none
100382486	0.419	none
100037803	0.419	none
100382294	0.418	none
542418	0.418	none
103625729	0.418	none
103653580	0.418	none
100274039	0.417	none
103653397	0.417	none
103642205	0.417	none
103653544	0.417	none
100275791	0.417	none
100502226	0.416	none
100382383	0.416	none
606417	0.416	none
100282076	0.415	none
100285756	0.415	none
100282986	0.414	none
100284161	0.414	none
100272693	0.413	none
542422	0.413	none
100286383	0.413	none
103632597	0.412	none
100285240	0.412	none
100282760	0.412	none
103654469	0.411	none
100381551	0.411	none
100282184	0.411	none
100283709	0.411	none
100272483	0.41	none
103634588	0.41	none
100192039	0.41	none
100282438	0.41	none
100193566	0.41	none
100192091	0.41	none
100382417	0.409	none
103639292	0.408	none
100275961	0.408	none
100191864	0.408	none
100273283	0.408	none
100216845	0.408	none
100282868	0.407	none
103627358	0.406	none
103630788	0.406	none
103641335	0.406	none
100192351	0.405	none
103626849	0.405	none
100280301	0.404	none
100193073	0.404	none
100382706	0.404	none
103651477	0.404	none
103626910	0.404	none
100193194	0.403	none
100217300	0.403	none
100285831	0.402	none
100284197	0.402	none
100275140	0.402	none
100381789	0.402	none
100191152	0.402	none
100282964	0.4	none
100383563	0.4	none
103632806	0.4	none
100274420	0.399	none
100217282	0.399	none
100274174	0.399	none
103647311	0.398	none
103628806	0.398	none
541907	0.397	none
100191238	0.397	none
100194058	0.397	none
100273682	0.397	none
103646366	0.396	none
100272931	0.396	none
100191820	0.396	none
100382433	0.395	none
100280679	0.395	none
103641348	0.395	none
542499	0.395	none
100192804	0.394	none
103647667	0.393	none
103629642	0.392	none
103648739	0.392	none
100282905	0.392	none
100384560	0.391	none
100382365	0.391	none
100217217	0.391	none
100381708	0.391	none
542339	0.391	none
100381763	0.391	none
100217301	0.391	none
100381760	0.39	none
100278469	0.389	none
100273073	0.389	none
103643506	0.389	none
100276381	0.388	none
100502335	0.388	none
100285075	0.386	none
100216820	0.386	none
100383258	0.386	none
100275683	0.386	none
103648195	0.385	none
103639543	0.385	none
103631592	0.385	none
100383582	0.385	none
103633044	0.385	none
100127507	0.384	none
100274607	0.384	none
100384257	0.383	none
103629592	0.383	none
103636218	0.382	none
100274237	0.382	none
100272384	0.382	none
100282199	0.382	none
103636656	0.382	none
542127	0.381	none
100279770	0.381	none
100285980	0.38	none
100382081	0.38	none
100383440	0.38	none
542600	0.38	none
100383283	0.38	none
100279814	0.38	none
100282246	0.379	none
100216913	0.378	none
100193720	0.378	none
100384498	0.378	none
100191418	0.378	none
103629941	0.377	none
107603301	0.377	none
541934	0.377	none
100383153	0.377	none
100272519	0.376	none
541856	0.375	none
103631244	0.375	none
103647557	0.375	none
100279283	0.375	none
100283062	0.375	none
100283929	0.375	none
100037801	0.374	none
100856944	0.374	none
541966	0.374	none
103641941	0.374	none
542653	0.374	none
100170240	0.372	none
103651612	0.372	none
103649541	0.372	none
103635544	0.372	none
606456	0.372	none
100273619	0.372	none
103636349	0.372	none
103627787	0.371	none
103631735	0.371	none
100281411	0.371	none
100194105	0.371	none
100274178	0.371	none
100283183	0.371	none
100193949	0.371	none
100191473	0.37	none
100285759	0.37	none
100283617	0.369	none
732796	0.369	none
103641156	0.369	none
100286319	0.368	none
100281899	0.368	none
100501213	0.368	none
100383150	0.368	none
100192851	0.367	none
100279372	0.367	none
100286141	0.367	none
100281927	0.366	none
778433	0.366	none
100273856	0.366	none
100280755	0.366	none
100282263	0.366	none
100382966	0.366	none
100280258	0.365	none
100382248	0.365	none
100192469	0.365	none
100502479	0.365	none
100276561	0.365	none
100216996	0.365	none
100274318	0.364	none
100283421	0.364	none
541885	0.364	none
103631932	0.363	none
100216904	0.363	none
100274563	0.363	none
100280279	0.363	none
100285183	0.363	none
100282709	0.362	none
100273644	0.362	none
100283738	0.362	none
100193488	0.362	none
101027116	0.361	none
100383593	0.359	none
100384632	0.359	none
100191900	0.358	none
103645972	0.358	none
100285723	0.358	none
100382777	0.358	none
100273822	0.358	none
100273715	0.358	none
542620	0.357	none
103646897	0.357	none
542492	0.357	none
103626434	0.357	none
100285745	0.357	none
100282383	0.356	none
103630329	0.356	none
100304289	0.355	none
100285949	0.354	none
100282788	0.354	none
100193025	0.353	none
100282102	0.353	none
100281464	0.353	none
101060998	0.353	none
100283457	0.353	none
100191701	0.353	none
100216790	0.353	none
100278562	0.353	none
100274121	0.352	none
103643332	0.352	none
100193921	0.352	none
778429	0.352	none
100191598	0.352	none
100283474	0.352	none
100192742	0.351	none
100217302	0.351	none
100192102	0.351	none
103628493	0.351	none
103626267	0.35	none
100273206	0.35	none
100273542	0.349	none
100191146	0.348	none
100278902	0.347	none
110566978	0.346	none
100382771	0.346	none
100274529	0.346	none
100281174	0.345	none
100281556	0.345	none
542758	0.344	none
100280900	0.343	none
103653473	0.343	none
100273769	0.343	none
103636219	0.343	none
100273735	0.341	none
100280419	0.341	none
100381982	0.34	none
103626416	0.34	none
103646582	0.34	none
100276348	0.34	none
100276801	0.339	none
100280257	0.339	none
103654897	0.339	none
100284511	0.338	none
103645815	0.338	none
103636339	0.337	none
103654758	0.337	none
100192886	0.337	none
100284991	0.336	none
103639463	0.336	none
100284695	0.336	none
103627396	0.336	none
100273476	0.336	none
100284588	0.336	none
100217011	0.336	none
100272565	0.336	none
100274014	0.335	none
100285056	0.334	none
100273700	0.334	none
100274372	0.334	none
100274532	0.334	none
100279910	0.334	none
103632243	0.334	none
100283708	0.334	none
100274585	0.333	none
100279733	0.333	none
103634832	0.333	none
100285159	0.333	none
100192029	0.333	none
103632299	0.332	none
100272856	0.331	none
100284817	0.331	none
100273178	0.331	none
100273009	0.33	none
100217069	0.33	none
100192586	0.329	none
100274264	0.329	none
100273566	0.328	none
103629928	0.328	none
103644175	0.328	none
100273217	0.327	none
100283662	0.327	none
100282715	0.326	none
103634617	0.325	none
100286357	0.325	none
100191471	0.325	none
100274582	0.325	none
103648255	0.325	none
100382082	0.324	none
100383704	0.324	none
732742	0.324	none
100191306	0.324	none
100284456	0.323	none
103646736	0.322	none
100192699	0.322	none
100191248	0.322	none
103635990	0.322	none
109945603	0.322	none
100284989	0.322	none
100278146	0.322	none
100192715	0.322	none
103638745	0.321	none
103649954	0.321	none
100193339	0.321	none
103646628	0.32	none
103638106	0.32	none
100273004	0.32	none
100501339	0.319	none
100125657	0.319	none
100194061	0.319	none
100281282	0.319	none
100502243	0.318	none
100273681	0.317	none
100282871	0.317	none
100384390	0.317	none
100285649	0.317	none
100273574	0.316	none
100274421	0.316	none
100126935	0.316	none
103630342	0.315	none
542342	0.315	none
100273986	0.315	none
100216830	0.315	none
100277859	0.315	none
103631917	0.314	none
103650295	0.314	none
100191945	0.314	none
109944005	0.314	none
103646034	0.313	none
100278289	0.313	none
103648322	0.312	none
100304305	0.312	none
100304403	0.312	none
100281442	0.312	none
103634830	0.312	none
100304418	0.312	none
103629977	0.311	none
100279243	0.311	none
109941623	0.311	none
100193409	0.311	none
100283809	0.31	none
100384448	0.31	none
732725	0.309	none
100280703	0.309	none
100192075	0.309	none
103634981	0.308	none
100192484	0.308	none
100281533	0.308	none
100281249	0.308	none
100273077	0.308	none
100191502	0.308	none
100282589	0.307	none
100281414	0.307	none
100382492	0.307	none
100283279	0.307	none
103638557	0.307	none
100136885	0.306	none
100284721	0.306	none
103643251	0.306	none
100384715	0.305	none
100284245	0.305	none
541805	0.305	none
100272944	0.305	none
103635772	0.304	none
100283618	0.304	none
100284917	0.303	none
100284294	0.303	none
100381591	0.303	none
100382319	0.302	none
100383013	0.302	none
100277782	0.302	none
100286085	0.301	none
100280725	0.301	none
100286119	0.301	none
100502412	0.3	none
100383206	0.3	none
103654454	0.299	none
100284468	0.299	none
100276245	0.299	none
100191445	0.299	none
100273634	0.299	none
103647704	0.298	none
103625902	0.298	none
100282399	0.298	none
100381808	0.298	none
100272910	0.298	none
100283887	0.297	none
107457593	0.297	none
100286084	0.296	none
103642227	0.296	none
100279353	0.296	none
542537	0.296	none
103646299	0.296	none
100284659	0.295	none
100276617	0.295	none
100192939	0.295	none
100277402	0.295	none
100281181	0.294	none
100272437	0.294	none
103629698	0.294	none
100275873	0.294	none
103652891	0.293	none
100279860	0.293	none
100282734	0.292	none
100274207	0.292	none
109939178	0.292	none
103642893	0.292	none
103650566	0.291	none
100279307	0.29	none
103629647	0.29	none
100191746	0.29	none
100194008	0.289	none
100283468	0.289	none
100284617	0.289	none
100279480	0.289	none
100280285	0.289	none
100272367	0.289	none
100284047	0.288	none
103640265	0.288	none
100283462	0.287	none
100502516	0.287	none
103634750	0.287	none
103651374	0.287	none
100217238	0.287	none
103637686	0.287	none
103651136	0.287	none
100279496	0.286	none
100381597	0.286	none
100192913	0.286	none
100281589	0.286	none
109939223	0.285	none
100191468	0.285	none
100283126	0.285	none
103635431	0.285	none
100381733	0.285	none
100193596	0.284	none
100282946	0.284	none
100191933	0.284	none
100274481	0.284	none
100273265	0.284	none
100191663	0.283	none
103645777	0.283	none
100217003	0.282	none
100501595	0.282	none
542085	0.282	none
103629629	0.282	none
100285666	0.281	none
732829	0.281	none
103626266	0.281	none
107457598	0.28	none
100281202	0.28	none
100382336	0.28	none
100285710	0.279	none
100191438	0.279	none
100273097	0.279	none
103650666	0.279	none
103647245	0.278	none
100191321	0.278	none
103629299	0.277	none
100283778	0.277	none
100191341	0.277	none
103645931	0.276	none
100285199	0.276	none
100381598	0.276	none
100282597	0.276	none
103626853	0.275	none
100282636	0.275	none
103637875	0.274	none
100382003	0.274	none
100382756	0.274	none
103645762	0.274	none
100277263	0.273	none
100382927	0.273	none
100217000	0.273	none
100277469	0.272	none
103645720	0.272	none
103655094	0.272	none
100273551	0.272	none
103646048	0.27	none
100502506	0.27	none
103633132	0.27	none
100216783	0.269	none
100383082	0.269	none
100272808	0.268	none
100283408	0.268	none
109944078	0.267	none
100274743	0.267	none
100283580	0.267	none
100383991	0.266	none
541986	0.266	none
103646278	0.265	none
541648	0.265	none
541786	0.265	none
103636062	0.265	none
103650921	0.265	none
100284604	0.264	none
103651272	0.263	none
100193293	0.263	none
100285625	0.263	none
100279338	0.263	none
100274384	0.262	none
100501587	0.262	none
100280551	0.261	none
100502537	0.261	none
103625954	0.261	none
100281046	0.261	none
100274187	0.261	none
100276911	0.26	none
100277072	0.26	none
100216698	0.259	none
100281546	0.259	none
100192366	0.259	none
100193714	0.258	none
100283707	0.258	none
100383065	0.258	none
100193728	0.258	none
100274334	0.258	none
103626474	0.258	none
103649870	0.257	none
103654391	0.257	none
100285801	0.257	none
100276046	0.257	none
100383702	0.256	none
103633201	0.256	none
100276682	0.256	none
100382428	0.256	none
103643076	0.256	none
100284486	0.256	none
100192026	0.255	none
100382952	0.254	none
100284614	0.254	none
100284045	0.253	none
103625996	0.252	none
100101546	0.252	none
100193972	0.252	none
103634649	0.252	none
103643975	0.252	none
100279374	0.252	none
103641822	0.251	none
103653548	0.25	none
103629642	0.25	none
103637393	0.25	none
103650540	0.25	none
100274483	0.249	none
100191898	0.249	none
109943987	0.249	none
100192483	0.249	none
100216803	0.249	none
100282528	0.248	none
100272715	0.248	none
103631856	0.247	none
100384665	0.247	none
103646296	0.247	none
100501647	0.247	none
100274833	0.247	none
100383436	0.247	none
100284345	0.247	none
100280714	0.246	none
100285133	0.246	none
100217268	0.246	none
103646229	0.246	none
100193279	0.245	none
103632842	0.245	none
100382068	0.245	none
100279563	0.245	none
100194170	0.245	none
100278152	0.244	none
100286045	0.244	none
100281206	0.243	none
100272705	0.242	none
100280855	0.242	none
100283742	0.241	none
100216977	0.241	none
100282340	0.24	none
100382151	0.24	none
100283606	0.24	none
100272301	0.24	none
100284255	0.24	none
100284050	0.24	none
100192103	0.24	none
100283197	0.239	none
100383543	0.239	none
100276397	0.239	none
100193420	0.239	none
100285187	0.238	none
100126928	0.238	none
100274554	0.237	none
541929	0.237	none
100282624	0.237	none
100279673	0.237	none
103635742	0.236	none
100279239	0.236	none
100382106	0.236	none
100382414	0.236	none
103638234	0.236	none
100281191	0.236	none
100279909	0.235	none
100279495	0.235	none
110485087	0.235	none
100272439	0.234	none
100281049	0.234	none
100283587	0.234	none
103653580	0.233	none
100280050	0.233	none
100275494	0.233	none
100382387	0.232	none
103642134	0.232	none
100284201	0.231	none
103630689	0.231	none
100282484	0.231	none
100191921	0.231	none
103627708	0.23	none
100193275	0.23	none
100273831	0.229	none
541964	0.229	none
100276843	0.228	none
100283770	0.228	none
100193813	0.228	none
100284570	0.228	none
100274499	0.227	none
100383440	0.227	none
100282095	0.227	none
103654673	0.226	none
103643803	0.226	none
100283123	0.226	none
100192710	0.226	none
100284981	0.225	none
100037802	0.225	none
100273157	0.225	none
100285978	0.225	none
100283706	0.224	none
541705	0.224	none
100281095	0.223	none
100277414	0.223	none
100273525	0.223	none
100285774	0.223	none
100191910	0.222	none
100276276	0.222	none
100192912	0.222	none
103627523	0.222	none
100381942	0.222	none
100382436	0.222	none
100283106	0.222	none
100285536	0.222	none
100382182	0.221	none
100279795	0.221	none
103644083	0.221	none
103647269	0.221	none
103638195	0.22	none
100283021	0.219	none
100191212	0.219	none
100279250	0.219	none
100273314	0.219	none
100384250	0.219	none
100281777	0.219	none
100282094	0.218	none
100193190	0.218	none
103649801	0.218	none
100285562	0.218	none
103651324	0.218	none
100272952	0.217	none
100284107	0.217	none
100216946	0.216	none
100282047	0.216	none
100193634	0.214	none
100191614	0.213	none
103649951	0.213	none
100283550	0.213	none
100277777	0.213	none
100384329	0.213	none
100276538	0.212	none
100272886	0.212	none
100279874	0.211	none
100280890	0.211	none
100280293	0.211	none
103646092	0.211	none
103652952	0.21	none
100273621	0.21	none
107522026	0.21	none
103643455	0.21	none
100273424	0.21	none
100383653	0.209	none
100192072	0.208	none
542058	0.208	none
100280514	0.207	none
100382111	0.206	none
103626282	0.206	none
100284250	0.206	none
100285569	0.206	none
103643688	0.206	none
103630444	0.206	none
100216987	0.206	none
100285150	0.205	none
100280624	0.205	none
100284566	0.205	none
100037804	0.205	none
103646328	0.205	none
100191858	0.205	none
103653389	0.205	none
100383864	0.204	none
100193370	0.204	none
103633356	0.204	none
100279743	0.203	none
100284901	0.203	none
100383136	0.203	none
100381870	0.203	none
100383570	0.203	none
103632922	0.203	none
732847	0.202	none
100278316	0.202	none
100282981	0.202	none
100285887	0.202	none
103636650	0.202	none
100285126	0.202	none
103635678	0.201	none
103630487	0.201	none
111258510	0.201	none
100272570	0.2	none
100283732	0.199	none
100502233	0.199	none
103634525	0.199	none
103634840	0.199	none
103641783	0.199	none
100382756	0.199	none
100192715	0.199	none
100383770	0.199	none
100279222	0.198	none
100285057	0.198	none
103633620	0.198	none
100193964	0.198	none
103646356	0.197	none
100191606	0.197	none
542228	0.197	none
100283067	0.197	none
100282248	0.197	none
100383002	0.197	none
103632498	0.196	none
100282961	0.196	none
100125656	0.196	none
100284261	0.195	none
100282150	0.194	none
542421	0.194	none
103635090	0.193	none
100280585	0.193	none
541803	0.193	none
103630794	0.193	none
100279296	0.193	none
100192006	0.193	none
100283065	0.192	none
100193506	0.192	none
100193934	0.192	none
100193474	0.191	none
100285980	0.19	none
103632103	0.19	none
100502295	0.19	none
100857003	0.19	none
100273230	0.189	none
100193150	0.189	none
103644210	0.189	none
103631301	0.189	none
100192107	0.189	none
100284194	0.189	none
100383950	0.189	none
100191705	0.188	none
100272699	0.188	none
100382683	0.188	none
100273103	0.188	none
100281553	0.188	none
541877	0.187	none
100384432	0.187	none
100282158	0.187	none
103647558	0.187	none
103655564	0.187	none
100283149	0.187	none
100304405	0.186	none
[truncated: 5,351 more rows]
