# Supplementary material for: Multi-Omics Analysis Reveals a Regulatory Network of ZmCCT During Maize Resistance to Gibberella Stalk Rot at the Early Stage
Source: Front Plant Sci. 2022 Jun 23;13:917493. doi: 10.3389/fpls.2022.917493 (PMC9260664; doi:10.3389/fpls.2022.917493)
Supplement: Supplementary file 8 [file Table_8.xlsx]

## Sheet: merge
Table S8 Result of Gene Ontology enrichment analysis using DEPs in proteomics.
Number of genes	go_term	hpi_0	hpi1	hpi3	hpi6
530	nucleolus	0	0	5.06	6.17
529	electron transfer activity	0	0	5.74	0.379179
376	nuclear lumen	0.0595823	0	5.51	5.05
129	nucleic acid binding	0.650297	0.0937798	1.51011	5.38
336	catalytic activity, acting on RNA	0.110879	0.507362	0.361566	4.8
503	anchored component of membrane	0	0.673143	4.7	0.0565263
426	RNA metabolic process	0.017703	0.467011	0.741905	4.56
752	maturation of LSU-rRNA from tricistronic rRNA transcript (SSU-rRNA, 5.8S rRNA, LSU-rRNA)	0	0	0	4.53
383	membrane-enclosed lumen	0.054033	0.110628	4.1	4.44
384	organelle lumen	0.054033	0.110628	4.1	4.44
385	intracellular organelle lumen	0.054033	0.110628	4.1	4.44
258	RNA binding	0.237648	0.165891	0.490932	4.42
531	anchored component of plasma membrane	0	0	4.26	0
715	ATP-dependent RNA helicase activity	0	0	0.431617	4.21
716	RNA-dependent ATPase activity	0	0	0.431617	4.21
415	nuclear part	0.0296308	0	3.79776	4.14
719	RNA helicase activity	0	0	0.42019	4.12
412	ribosome	0.0317789	0	0.0148658	3.92329
434	non-membrane-bounded organelle	0.00964485	0.0217669	2.04199	3.92065
435	intracellular non-membrane-bounded organelle	0.00964485	0.0217669	2.04199	3.92065
421	gene expression	0.022428	0.0373375	0.333841	3.91929
500	ncRNA metabolic process	0	0.707002	1.98351	3.73765
382	nucleic acid metabolic process	0.054612	0.2844	0.800205	3.68991
532	ribosomal small subunit biogenesis	0	0	3.465	0.933584
1	fatty acid binding	3.36299	0	0	0
731	ATP-dependent helicase activity	0	0	0.315538	3.34644
733	purine NTP-dependent helicase activity	0	0	0.315538	3.34644
545	rRNA processing	0	0	2.32564	3.31499
753	maturation of LSU-rRNA	0	0	0	3.2985
535	rRNA metabolic process	0	0	2.85823	3.22939
533	maturation of SSU-rRNA from tricistronic rRNA transcript (SSU-rRNA, 5.8S rRNA, LSU-rRNA)	0	0	3.21526	0.394877
164	cellular macromolecule metabolic process	0.482855	0.0445196	0.383755	3.18098
534	photosystem I reaction center	0	0	3.16168	0
754	cytosolic part	0	0	0	3.11547
455	valyl-tRNA aminoacylation	0	3.09349	0	0
755	rRNA binding	0	0	0	3.05279
424	peptide biosynthetic process	0.0219848	0.24686	0.00474087	3.02786
756	cytosolic ribosome	0	0	0	2.95608
757	proteasome regulatory particle	0	0	0	2.9273
758	proteasome accessory complex	0	0	0	2.9273
456	valine-tRNA ligase activity	0	2.90642	0	0
2	monocarboxylic acid binding	2.89187	0	0	0
213	macromolecule metabolic process	0.347792	0.019209	0.651132	2.86457
759	large ribosomal subunit	0	0	0	2.85803
538	mitochondrial fission	0	0	2.63863	2.84795
536	maturation of SSU-rRNA	0	0	2.81632	0.634749
214	UDP-glycosyltransferase activity	0.346805	2.80151	0.392241	0.679089
420	translation	0.0239036	0.257815	0.00533647	2.79074
760	ribosomal subunit	0	0	0	2.78668
364	ribosome biogenesis	0.0697515	0.202695	2.75553	2.22506
674	RNA secondary structure unwinding	0	0	0.61421	2.73965
3	antioxidant activity	2.71006	0.501399	0.508243	0.485415
368	structural constituent of ribosome	0.0664505	0	0	2.70721
61	heterocyclic compound binding	1.04518	0.333473	0.764695	2.69992
4	regulation of dephosphorylation	2.69624	0	0	0
537	photosystem I	0	0	2.69214	0
62	organic cyclic compound binding	1.04217	0.33229	0.761867	2.69177
264	transferase activity, transferring hexosyl groups	0.225536	2.66359	0.342429	0.209645
457	protein dimerization activity	0	2.64784	0.956116	0.0786774
105	nuclear chromosome	0.73104	0	2.63746	0
761	endocytic recycling	0	0	0	2.62003
539	preribosome	0	0	2.60463	0.962327
5	chorismate mutase activity	2.59683	0	0	0
6	peroxiredoxin activity	2.59683	0	0	0
7	hydrogen peroxide metabolic process	2.59178	0.93753	0.319743	0.91633
8	hydrogen peroxide catabolic process	2.59178	0.93753	0.319743	0.91633
436	nucleus	0.00887617	0.0122985	2.5673	2.29072
116	quercetin 3-O-glucosyltransferase activity	0.675611	2.54598	0.508868	0.498327
117	quercetin 7-O-glucosyltransferase activity	0.675611	2.54598	0.508868	0.498327
166	glucosyltransferase activity	0.472863	2.53285	0.296067	0.152424
9	oxidoreductase activity, acting on peroxide as acceptor	2.52856	0.613483	0.664783	0.692477
254	transferase activity, transferring glycosyl groups	0.246678	2.52162	0.268098	0.0788059
313	intrinsic component of plasma membrane	0.13813	1.34618	2.48307	0.00950868
10	reactive oxygen species metabolic process	2.47301	0.891341	0.291271	0.830382
358	structural molecule activity	0.0789612	0	0.0275484	2.46068
178	helicase activity	0.444135	0.355482	0.515479	2.45671
11	cofactor catabolic process	2.45014	0.882462	0.285899	0.814157
398	RNA processing	0.0487897	0	0.579379	2.43937
303	cellular aromatic compound metabolic process	0.155511	0.220805	0.218274	2.43175
540	S-glycoside biosynthetic process	0	0	2.42685	0
541	glycosinolate biosynthetic process	0	0	2.42685	0
542	glucosinolate biosynthetic process	0	0	2.42685	0
437	peptide metabolic process	0.00819063	0.148903	0.00563704	2.42287
230	nitrogen compound metabolic process	0.306698	0.000596392	0.133493	2.42147
12	carboxylic acid binding	2.38804	0	0	0
13	organic acid binding	2.38804	0	0	0
442	intracellular ribonucleoprotein complex	0.003699	0	0.10112	2.38623
443	ribonucleoprotein complex	0.003699	0	0.10112	2.38623
14	intramolecular lyase activity	2.38096	0	0	0
543	3-isopropylmalate dehydratase activity	0	0	2.36558	0
544	intramolecular transferase activity, transferring hydroxy groups	0	0	2.36558	0
402	amide biosynthetic process	0.0447483	0.186906	0.00220289	2.31892
762	peptidase complex	0	0	0	2.31515
335	organic cyclic compound metabolic process	0.111006	0.107696	0.151519	2.30611
546	small-subunit processome	0	0	2.29658	0.425993
763	beta-fructofuranosidase activity	0	0	0	2.28382
764	sucrose alpha-glucosidase activity	0	0	0	2.28382
765	alpha-glucosidase activity	0	0	0	2.28382
126	UDP-glucosyltransferase activity	0.65205	2.26678	0.443093	0.280411
413	cellular nitrogen compound biosynthetic process	0.0309512	0.0784465	0.0058176	2.24023
15	phosphatase regulator activity	2.23777	0	0	0
16	protein phosphatase regulator activity	2.23777	0	0	0
464	tRNA aminoacylation for protein translation	0	1.53803	0	2.21304
547	endonucleolytic cleavage of tricistronic rRNA transcript (SSU-rRNA, 5.8S rRNA, LSU-rRNA)	0	0	2.2123	1.66283
548	negative regulation of cell cycle process	0	0	2.2123	0
766	acetolactate synthase complex	0	0	0	2.17531
17	S-adenosylmethionine-dependent methyltransferase activity	2.17477	0.478958	0.742909	0.452267
767	acetolactate synthase activity	0	0	0	2.17097
564	ncRNA processing	0	0	1.64019	2.16661
471	aminoacyl-tRNA ligase activity	0	1.26407	0	2.15856
472	ligase activity, forming carbon-oxygen bonds	0	1.26407	0	2.15856
18	drug catabolic process	2.15677	0.57544	0.261849	0.902147
92	intrinsic component of membrane	0.838826	2.13644	0.461771	0.00475958
768	proteasome regulatory particle, lid subcomplex	0	0	0	2.12978
466	amino acid activation	0	1.49943	0	2.12182
467	tRNA aminoacylation	0	1.49943	0	2.12182
432	cellular nitrogen compound metabolic process	0.0129852	0.0118185	0.0118803	2.10681
19	ADP binding	2.10576	1.47155	0	0
769	Ras GTPase binding	0	0	0	2.10333
770	small GTPase binding	0	0	0	2.10333
165	plasma membrane part	0.478376	1.16803	2.09381	0.0508615
771	positive regulation of protein complex assembly	0	0	0	2.09093
772	positive regulation of cellular component biogenesis	0	0	0	2.09093
747	plant organ development	0	0	0.139653	2.06335
773	proteasome complex	0	0	0	2.04446
774	endopeptidase complex	0	0	0	2.04446
549	endonucleolytic cleavage involved in rRNA processing	0	0	2.04349	1.50088
106	plasma membrane	0.727169	0.677565	2.04095	0.0224574
550	preribosome, small subunit precursor	0	0	2.01583	0
96	nuclear chromosome part	0.79	0	1.98176	0
458	aminoacyl-tRNA editing activity	0	1.97311	1.45808	1.01853
20	regulation of phosphate metabolic process	1.97031	0	0	0
21	regulation of phosphorus metabolic process	1.97031	0	0	0
427	macromolecular complex	0.0158779	3.53096e-05	0.161213	1.96911
100	cellular protein metabolic process	0.767132	0.0422421	0.112738	1.96763
775	Golgi organization	0	0	0	1.96532
776	plant-type ovary development	0	0	0	1.96532
777	plant ovule development	0	0	0	1.96532
778	cytosolic large ribosomal subunit	0	0	0	1.9632
151	primary metabolic process	0.547689	0.0172796	0.139523	1.9586
183	iron ion binding	0.430495	0	0.262749	1.95129
22	response to zinc ion	1.94448	0	0	0
171	catalytic activity	0.455708	1.92835	0.23993	0.0303311
495	aspartic-type endopeptidase activity	0	0.768698	1.90995	0.346967
497	aspartic-type peptidase activity	0	0.768698	1.90995	0.346967
551	response to nematode	0	0	1.90462	0
552	negative regulation of cell cycle	0	0	1.90462	0
779	GARP complex	0	0	0	1.88825
780	phosphatidylinositol phospholipase C activity	0	0	0	1.884
781	phospholipase C activity	0	0	0	1.884
782	isoleucine-tRNA ligase activity	0	0	0	1.884
414	ribonucleoprotein complex biogenesis	0.0301805	0.118768	1.88184	1.25458
553	photosystem	0	0	1.87722	0
783	DNA catabolic process	0	0	0	1.87047
784	isoleucyl-tRNA aminoacylation	0	0	0	1.87047
785	poly(A)+ mRNA export from nucleus	0	0	0	1.87047
786	farnesyl diphosphate metabolic process	0	0	0	1.87047
66	adenyl nucleotide binding	1.00843	1.85946	0.222974	0.560898
459	protein homodimerization activity	0	1.85234	0	0
430	cellular amide metabolic process	0.014423	0.0956095	0.00186909	1.84775
75	signal transduction	0.959161	0.222427	1.84289	0.399063
36	heme binding	1.26168	0.254315	0.525064	1.83582
78	signaling	0.952067	0.220503	1.83005	0.392924
239	cell periphery	0.283826	1.06773	1.79237	0.0165256
554	S-glycoside metabolic process	0	0	1.78694	0
555	glycosinolate metabolic process	0	0	1.78694	0
556	glucosinolate metabolic process	0	0	1.78694	0
557	RNA phosphodiester bond hydrolysis, endonucleolytic	0	0	1.78694	1.25793
558	peptidyl-amino acid modification	0	0	1.77952	0.114562
40	tetrapyrrole binding	1.23066	0.246336	0.506261	1.7766
23	chorismate metabolic process	1.77093	0	0	0
460	water transmembrane transporter activity	0	1.76675	0	0
461	water channel activity	0	1.76675	0	0
787	tethering complex	0	0	0	1.75407
559	organelle fission	0	0	1.74195	1.3545
263	organonitrogen compound biosynthetic process	0.229452	0.0652467	0.00384708	1.73505
788	carpel development	0	0	0	1.73365
560	DNA-directed DNA polymerase activity	0	0	1.72795	0
561	DNA polymerase activity	0	0	1.72795	0
462	integral component of plasma membrane	0	1.72503	0	0
125	purine nucleotide binding	0.658938	1.71226	0.526947	0.530541
789	Ran GTPase binding	0	0	0	1.70904
562	hormone-mediated signaling pathway	0	0	1.68547	0.913196
790	regulation of cellular component biogenesis	0	0	0	1.67777
81	integral component of membrane	0.938774	1.66623	0.151361	0.00388055
791	valine biosynthetic process	0	0	0	1.66283
563	abscisic acid-activated signaling pathway	0	0	1.65453	0
373	heterocycle metabolic process	0.0628452	0.0635076	0.0871839	1.64614
792	tRNA binding	0	0	0	1.64244
225	organic substance metabolic process	0.325895	0.0107996	0.107757	1.64017
793	regulation of transcription initiation from RNA polymerase II promoter	0	0	0	1.63543
794	positive regulation of transcription initiation from RNA polymerase II promoter	0	0	0	1.63543
795	regulation of DNA-templated transcription, initiation	0	0	0	1.63543
796	positive regulation of DNA-templated transcription, initiation	0	0	0	1.63543
396	nucleobase-containing compound metabolic process	0.0501452	0.112731	0.189672	1.63367
168	mitochondrion organization	0.464838	0.749629	1.61509	1.01047
463	microtubule-based movement	0	1.60511	0	0
41	cell communication	1.21412	0.299541	1.60014	0.342027
65	adenyl ribonucleotide binding	1.01237	1.59327	0.22457	0.564984
24	kinase activity	1.57799	0.688174	0.675901	0.140418
155	protein metabolic process	0.527324	0.0230883	0.235502	1.57761
84	protein phosphorylation	0.914465	0.301661	1.57395	0.410356
797	mitochondrial ribosome	0	0	0	1.57018
565	INO80-type complex	0	0	1.5687	0
103	membrane part	0.754624	1.56263	0.518038	0.00182221
39	cellular metabolic process	1.23876	0.00489172	0.019452	1.55797
798	brassinosteroid mediated signaling pathway	0	0	0	1.55768
799	steroid hormone mediated signaling pathway	0	0	0	1.55768
800	response to steroid hormone	0	0	0	1.55768
801	positive regulation of cellular component organization	0	0	0	1.55768
802	cellular response to brassinosteroid stimulus	0	0	0	1.55768
803	cellular response to steroid hormone stimulus	0	0	0	1.55768
293	cellular amino acid metabolic process	0.17051	0.489473	0.122293	1.53319
465	movement of cell or subcellular component	0	1.53071	0	0
566	iron-sulfur cluster binding	0	0	1.52105	0.4279
567	metal cluster binding	0	0	1.52105	0.4279
568	cellular response to abscisic acid stimulus	0	0	1.51851	0
569	cellular response to alcohol	0	0	1.51851	0
570	response to alcohol	0	0	1.51599	0
571	double-strand break repair via homologous recombination	0	0	1.5154	0
804	phosphoenolpyruvate carboxylase activity	0	0	0	1.514
805	transferase activity, transferring aldehyde or ketonic groups	0	0	0	1.514
479	catalytic activity, acting on a tRNA	0	0.991517	0.201978	1.50404
806	valine metabolic process	0	0	0	1.50088
807	lateral root morphogenesis	0	0	0	1.50088
808	lateral root formation	0	0	0	1.50088
25	peroxidase activity	1.50039	0.634857	0.695343	0.734161
266	chromosome	0.223884	0	1.49336	0
572	SWI/SNF superfamily-type complex	0	0	1.48901	0
120	purine ribonucleotide binding	0.661754	1.46711	0.529724	0.534275
26	response to oxidative stress	1.46587	0.883934	0.378814	0.24099
585	auxin-activated signaling pathway	0	0	1.26325	1.4651
586	cellular response to auxin stimulus	0	0	1.26325	1.4651
809	gynoecium development	0	0	0	1.4651
573	transferase complex, transferring phosphorus-containing groups	0	0	1.46458	0.403698
478	tRNA metabolic process	0	1.029	0.163313	1.45123
810	proteasomal protein catabolic process	0	0	0	1.44434
811	proteasome-mediated ubiquitin-dependent protein catabolic process	0	0	0	1.44434
86	extracellular region	0.881606	0.318904	0.544093	1.44408
468	serine-type endopeptidase activity	0	1.4436	0	0.359582
574	recombinational repair	0	0	1.44341	0
575	peptidyl-serine phosphorylation	0	0	1.43776	0
576	cellular response to hormone stimulus	0	0	1.43761	0.704616
469	microtubule motor activity	0	1.43216	0	0
812	phyllome development	0	0	0	1.42976
27	methyltransferase activity	1.41786	0.185525	0.223467	0.127999
577	ATPase complex	0	0	1.41726	0
222	chromosomal part	0.334042	0	1.41596	0
813	organellar ribosome	0	0	0	1.4137
139	ATP binding	0.614843	1.40951	0.251338	0.548248
578	cellular response to endogenous stimulus	0	0	1.40065	0.674743
470	identical protein binding	0	1.40042	0	0
579	peptidyl-serine modification	0	0	1.39993	0
580	regulation of cell cycle	0	0	1.39993	0
98	aromatic amino acid family metabolic process	0.785294	0	0	1.39548
814	response to brassinosteroid	0	0	0	1.38925
815	GTPase binding	0	0	0	1.38644
816	phosphoenolpyruvate carboxykinase activity	0	0	0	1.38175
157	channel activity	0.516579	1.37959	0	0
158	passive transmembrane transporter activity	0.516579	1.37959	0	0
32	metabolic process	1.32407	0.120458	0.12703	1.37869
581	cellular response to radiation	0	0	1.37803	0
817	post-embryonic root morphogenesis	0	0	0	1.36884
818	regulation of root development	0	0	0	1.36884
54	protein serine/threonine kinase activity	1.09499	0.792068	1.36793	0.479298
370	response to hormone	0.0642911	0	1.36785	0.0948653
422	cytosol	0.0221317	0.00277749	0.000149857	1.36392
143	ribonucleotide binding	0.588801	1.36291	0.45848	0.509503
28	cellular catabolic process	1.35618	0.0654564	0.0413292	1.13431
29	drug metabolic process	1.35089	0.116319	0.0287364	0.323188
374	response to endogenous stimulus	0.0622269	0	1.34266	0.0900866
161	acetyltransferase activity	0.495013	1.33935	0	0.562747
30	signaling receptor activity	1.33383	0.61053	0.580699	1.03515
31	transferase activity, transferring one-carbon groups	1.32863	0.169523	0.198122	0.188911
724	ribosomal large subunit biogenesis	0	0	0.395042	1.32544
118	signal transducer activity	0.66747	0.301834	0.695343	1.32033
819	cellular response to organic cyclic compound	0	0	0	1.315
33	transferase activity, transferring phosphorus-containing groups	1.31415	0.457322	0.619511	0.113074
181	aromatic compound biosynthetic process	0.437886	0.368723	0.231827	1.29824
206	purine ribonucleoside triphosphate binding	0.372597	1.29678	0.575629	0.518546
582	embryo development	0	0	1.2956	0
583	embryo development ending in seed dormancy	0	0	1.2956	0
110	nucleotide binding	0.698323	1.29321	0.379666	0.276602
111	nucleoside phosphate binding	0.698323	1.29321	0.379666	0.276602
34	cellular protein modification process	1.29068	0.0230776	0.964067	0.147908
35	protein modification process	1.29068	0.0230776	0.964067	0.147908
820	phenylpropanoid biosynthetic process	0	0	0	1.29067
821	regulation of protein complex assembly	0	0	0	1.29067
822	floral organ development	0	0	0	1.29067
429	protein complex	0.0154714	0	0.186294	1.28548
271	serine-type peptidase activity	0.217172	1.27784	0.125035	0.295601
272	serine hydrolase activity	0.217172	1.27784	0.125035	0.295601
128	ubiquitin-dependent protein catabolic process	0.651047	0	0	1.27509
290	macromolecule biosynthetic process	0.182583	0.0796476	0.0272473	1.26589
584	cleavage involved in rRNA processing	0	0	1.26325	0.780364
587	response to auxin	0	0	1.26306	0.634749
473	motor activity	0	1.26277	0	0
588	2 iron, 2 sulfur cluster binding	0	0	1.26258	0
133	carbohydrate derivative binding	0.635677	1.2609	0.4778	0.555532
823	DNA-templated transcription, elongation	0	0	0	1.25793
824	transcription elongation from RNA polymerase II promoter	0	0	0	1.25793
825	response to glucose	0	0	0	1.25793
826	auxin homeostasis	0	0	0	1.25793
827	carbon fixation	0	0	0	1.25793
37	receptor activity	1.25491	0.573619	0.533776	0.940911
409	cellular component biogenesis	0.0331692	0.21542	1.25488	0.864637
268	intracellular signal transduction	0.21938	0	1.24733	0.358103
42	protein kinase activity	1.20248	1.24668	1.17526	0.284796
38	pyrimidine nucleoside biosynthetic process	1.24115	0	0	0
522	purine nucleoside binding	0	0.180798	1.23621	0.212283
523	GTP binding	0	0.180798	1.23621	0.212283
524	guanyl nucleotide binding	0	0.180798	1.23621	0.212283
525	purine ribonucleoside binding	0	0.180798	1.23621	0.212283
526	guanyl ribonucleotide binding	0	0.180798	1.23621	0.212283
278	cellular macromolecule biosynthetic process	0.205743	0.0891939	0.0334538	1.23575
589	gene silencing by RNA	0	0	1.23202	0.610551
369	system development	0.0664227	0	0.306715	1.22594
169	carbon-carbon lyase activity	0.464748	0	0	1.22588
423	multicellular organism development	0.0219848	0.0974332	0.212514	1.2248
136	modification-dependent protein catabolic process	0.628242	0	0	1.21685
590	double-strand break repair	0	0	1.21238	0
591	regulation of cell cycle process	0	0	1.21238	0
592	multicellular organismal reproductive process	0	0	1.21238	0
593	cellular response to abiotic stimulus	0	0	1.21238	0
594	cellular response to environmental stimulus	0	0	1.21238	0
419	cellular component organization or biogenesis	0.0240202	0.147493	1.19542	0.735952
138	oxidoreductase activity, acting on paired donors, with incorporation or reduction of molecular oxygen, NAD(P)H as one donor, and incorporation of one atom of oxygen	0.616101	0	0.455634	1.19366
595	COPI-coated vesicle	0	0	1.18723	0
596	COPI-coated vesicle membrane	0	0	1.18723	0
194	secondary metabolite biosynthetic process	0.401422	0	0.939988	1.18472
828	Golgi transport complex	0	0	0	1.17909
474	O-acetyltransferase activity	0	1.17823	0	0.789373
377	hydrolase activity	0.0595605	1.17777	0.34898	0.171765
829	prenyltransferase activity	0	0	0	1.17525
830	proteasome-activating ATPase activity	0	0	0	1.17525
132	transferase activity	0.636417	1.17464	0.226502	0.0442169
527	ribonucleoside binding	0	0.169523	1.17077	0.303351
43	pyrimidine nucleoside metabolic process	1.17057	0	0	0
44	molecular transducer activity	1.16466	0.531496	0.481077	0.835751
831	isoleucine metabolic process	0	0	0	1.16275
832	tryptophan metabolic process	0	0	0	1.16275
833	indolalkylamine metabolic process	0	0	0	1.16275
834	isoleucine biosynthetic process	0	0	0	1.16275
835	response to hexose	0	0	0	1.16275
836	response to monosaccharide	0	0	0	1.16275
837	regulation of RNA polymerase II transcriptional preinitiation complex assembly	0	0	0	1.16275
838	positive regulation of RNA polymerase II transcriptional preinitiation complex assembly	0	0	0	1.16275
142	O-acyltransferase activity	0.602346	0.839603	0.884167	1.16032
174	organic cyclic compound biosynthetic process	0.446506	0.138615	0.134527	1.15946
528	nucleoside binding	0	0.167358	1.15811	0.297062
597	cellular response to organic substance	0	0	1.15568	0.975398
446	cell part	0.000875682	0.10246	1.15112	0.654647
148	binding	0.566178	0.0181553	0.505736	1.14394
839	nuclear export	0	0	0	1.14375
234	cell wall organization or biogenesis	0.298682	1.14291	0.0510181	0.340757
45	cell surface receptor signaling pathway	1.14262	0.904268	0.415098	0.959964
46	dicarboxylic acid metabolic process	1.14262	0.904268	0	0.32447
187	regulation of biological process	0.406577	0.0987878	1.13991	0.171502
598	cytoplasmic vesicle part	0	0	1.13981	0.10139
47	aromatic amino acid family biosynthetic process	1.13793	0	0	0.955683
840	root system development	0	0	0	1.13728
841	root development	0	0	0	1.13728
48	fatty acid metabolic process	1.13582	0	0	0
609	apoplast	0	0	1.02519	1.13469
49	transmembrane receptor protein serine/threonine kinase activity	1.12837	0.82466	0.431617	1.12808
349	multicellular organismal process	0.0973105	0.062818	0.334799	1.12784
50	methylation	1.12298	0	0.818086	0.312946
51	cell redox homeostasis	1.12298	0	0	0
599	photosynthesis	0	0	1.12109	0
600	multicellular organism reproduction	0	0	1.12109	0
601	regulation of post-embryonic development	0	0	1.11842	0.523942
842	90S preribosome	0	0	0	1.11383
444	intracellular membrane-bounded organelle	0.00255844	0.191018	1.11362	1.02247
184	secondary metabolic process	0.427903	0	1.11268	0.455152
602	coated vesicle membrane	0	0	1.11158	0
603	snoRNA binding	0	0	1.1111	0.705921
146	modification-dependent macromolecule catabolic process	0.585175	0	0	1.10785
52	cellular metabolic compound salvage	1.10686	0	0	0
260	monooxygenase activity	0.234035	0	0.602043	1.10213
53	cofactor binding	1.10036	0.049535	0.161042	0.40543
604	nuclear chromatin	0	0	1.09641	0
843	organellar large ribosomal subunit	0	0	0	1.09581
844	mitochondrial large ribosomal subunit	0	0	0	1.09581
80	phosphotransferase activity, alcohol group as acceptor	0.940742	1.09242	0.833497	0.288948
475	plant-type cell wall	0	1.08686	0.386533	0.0952969
55	transmembrane receptor protein kinase activity	1.08571	0.79595	0.409129	1.0667
845	mRNA export from nucleus	0	0	0	1.07975
846	xylem and phloem pattern formation	0	0	0	1.07975
847	mRNA-containing ribonucleoprotein complex export from nucleus	0	0	0	1.07975
605	calcium-dependent protein serine/threonine kinase activity	0	0	1.06758	0
606	calcium-dependent protein kinase activity	0	0	1.06758	0
375	endopeptidase activity	0.0606958	1.01612	1.06173	0.152591
441	cell	0.00398648	0.0907361	1.06089	0.656625
163	drug binding	0.487374	1.05804	0.165571	0.493793
56	protein glycosylation	1.04902	0	0	0.270947
57	glycoprotein biosynthetic process	1.04902	0	0	0.270947
58	nucleoside metabolic process	1.04902	0	0	0
59	macromolecule glycosylation	1.04902	0	0	0.270947
60	response to stimulus	1.04846	0.198302	0.660627	0.0431087
666	positive regulation of transcription, DNA-templated	0	0	0.649557	1.04503
668	positive regulation of RNA biosynthetic process	0	0	0.649557	1.04503
669	positive regulation of nucleic acid-templated transcription	0	0	0.649557	1.04503
630	positive regulation of macromolecule biosynthetic process	0	0	0.891636	1.0443
848	endomembrane system organization	0	0	0	1.04384
448	organelle	0.000723224	0.116835	0.489228	1.04367
445	membrane-bounded organelle	0.00227357	0.15106	1.04301	0.855853
607	gene silencing	0	0	1.0428	0.468151
343	ATPase activity, coupled	0.10589	0.493627	0.347123	1.04257
476	antiporter activity	0	1.03633	0	0
477	mitochondrial matrix	0	1.03553	0	0.449877
333	intracellular protein transport	0.115074	0.140343	1.03479	0.610337
361	cellular protein localization	0.073695	0.100528	1.02885	0.369831
403	anatomical structure development	0.0441062	0.0690321	0.23491	1.02765
608	calmodulin-dependent protein kinase activity	0	0	1.0269	0
610	response to abscisic acid	0	0	1.02502	0
849	nuclear proteasome complex	0	0	0	1.02222
63	nucleobase-containing compound kinase activity	1.02132	0	0	0
739	Golgi vesicle transport	0	0	0.214165	1.0175
64	glycosylation	1.01456	0	0	0.252173
363	cellular macromolecule localization	0.0716485	0.098454	1.01111	0.35796
611	vesicle membrane	0	0	1.01009	0
612	cytoplasmic vesicle membrane	0	0	1.01009	0
613	seed development	0	0	1.00728	0.176283
67	transmembrane signaling receptor activity	1.00691	0.742789	0.753644	0.955127
68	transmembrane receptor activity	1.00691	0.742789	0.753644	0.955127
850	lateral root development	0	0	0	1.00644
614	developmental maturation	0	0	1.00477	0.559548
615	protein autophosphorylation	0	0	1.00477	0
70	small molecule binding	0.971744	1.002	0.219835	0.257161
113	cellular macromolecule catabolic process	0.681967	0	0	0.993005
616	fruit development	0	0	0.989928	0.170083
69	carbohydrate binding	0.987202	0	0.385623	0.0304452
633	positive regulation of gene expression	0	0	0.85384	0.987185
634	positive regulation of cellular biosynthetic process	0	0	0.85384	0.987185
480	ion transmembrane transport	0	0.986931	0.149325	0.153888
617	chromatin	0	0	0.986733	0
618	Golgi-associated vesicle membrane	0	0	0.986733	0
88	oxidoreductase activity	0.872629	0.186515	0.979603	0.29718
481	secondary active transmembrane transporter activity	0	0.978876	0	0.134014
482	hemicellulose metabolic process	0	0.977128	0	0
447	intracellular organelle	0.000794312	0.120599	0.504859	0.977005
851	transcription factor activity, transcription factor binding	0	0	0	0.971451
71	positive regulation of cellular protein metabolic process	0.971075	0	0.751272	0
72	macromolecule methylation	0.971075	0	0.751272	0.743847
73	positive regulation of protein metabolic process	0.971075	0	0.751272	0
619	DNA recombination	0	0	0.970415	0
74	cellular lipid metabolic process	0.964406	0	0.00981304	0.0378951
144	plastid stroma	0.585404	0.964189	0.399618	0.0226658
145	chloroplast stroma	0.585404	0.964189	0.399618	0.0226658
506	endonuclease activity	0	0.582563	0	0.963574
483	cell wall polysaccharide metabolic process	0	0.961823	0	0
635	positive regulation of biosynthetic process	0	0	0.835718	0.959964
281	biosynthetic process	0.196212	0.0249574	0.00673532	0.955591
76	carbohydrate derivative biosynthetic process	0.95386	0	0.0772966	0.295419
620	cellular response to acid chemical	0	0	0.952555	0
77	enzyme regulator activity	0.952121	0	0.361716	0.375732
484	ligase activity	0	0.951544	0.0195104	0.471998
137	cellular process	0.626316	0.00194547	0.0507977	0.950735
485	anion transport	0	0.946899	0.447547	0.153757
677	positive regulation of RNA metabolic process	0	0	0.59751	0.944254
621	Golgi-associated vesicle	0	0	0.942164	0
852	regulation of protein catabolic process	0	0	0	0.941041
853	post-embryonic root development	0	0	0	0.941041
79	macromolecule modification	0.941026	0.0759692	0.59547	0.159761
622	chromatin remodeling	0	0	0.937928	0
623	cellular metal ion homeostasis	0	0	0.937928	0
624	regulation of flower development	0	0	0.937928	0.504865
625	ribonucleoprotein complex localization	0	0	0.937928	0.504865
626	ribonucleoprotein complex export from nucleus	0	0	0.937928	0.504865
82	nucleoside biosynthetic process	0.924261	0	0	0
454	intracellular	7.4401e-05	0.00790306	0.310769	0.923128
486	carboxylic ester hydrolase activity	0	0.92094	0.508868	0.224849
627	coated vesicle	0	0	0.920887	0
83	glycoprotein metabolic process	0.919964	0	0	0.203411
322	ATPase activity	0.125585	0.560112	0.30823	0.919717
628	protein heterodimerization activity	0	0	0.919021	0
854	positive regulation of transcription from RNA polymerase II promoter	0	0	0	0.915362
855	floral whorl development	0	0	0	0.915362
240	biological regulation	0.27855	0.044573	0.91349	0.112755
257	nucleoplasm	0.242211	0	0.394148	0.909005
197	response to metal ion	0.387232	0	0.908369	0.0505361
629	RNA phosphodiester bond hydrolysis	0	0	0.907146	0.480086
85	regulation of protein modification process	0.902186	0	0.687764	0
487	plant-type cell wall organization or biogenesis	0	0.900337	0.296748	0.22687
318	active transmembrane transporter activity	0.131188	0.898767	0.130442	0.024841
179	macromolecule catabolic process	0.443951	0	0.161414	0.897692
856	mitochondrial proton-transporting ATP synthase complex	0	0	0	0.897439
857	spindle	0	0	0	0.897439
351	developmental process	0.0937437	0.0608708	0.202551	0.897427
438	intracellular organelle part	0.00561483	0.046785	0.698162	0.895353
858	transcription factor binding	0	0	0	0.8939
859	TBP-class protein binding	0	0	0	0.8939
860	Rab GTPase binding	0	0	0	0.8939
861	acid phosphatase activity	0	0	0	0.892617
862	lipase activity	0	0	0	0.892617
306	lyase activity	0.150453	0	0.0661138	0.884799
863	IMP biosynthetic process	0	0	0	0.88221
864	glutamate metabolic process	0	0	0	0.88221
865	IMP metabolic process	0	0	0	0.88221
866	mRNA transport	0	0	0	0.88221
867	post-embryonic plant organ morphogenesis	0	0	0	0.88221
87	pyrimidine-containing compound biosynthetic process	0.880926	0	0	0
631	nuclear transport	0	0	0.877925	0.456817
868	transcription from RNA polymerase II promoter	0	0	0	0.877267
869	steroid biosynthetic process	0	0	0	0.877267
870	cellular lipid catabolic process	0	0	0	0.877267
439	organelle part	0.00536	0.0456673	0.685692	0.875444
167	organonitrogen compound metabolic process	0.465171	0.00112929	0.0235478	0.872462
488	substrate-specific channel activity	0	0.870751	0	0
141	regulation of cellular process	0.603139	0.207475	0.869067	0.0956745
198	chloroplast part	0.387108	0.866076	0.555369	0.0262615
276	cellular biosynthetic process	0.209519	0.029404	0.002881	0.861429
871	chloroplast thylakoid membrane	0	0	0	0.861089
872	plastid thylakoid membrane	0	0	0	0.861089
200	plastid part	0.382927	0.860496	0.549404	0.0255237
873	response to organic cyclic compound	0	0	0	0.859166
874	DNA-directed 5'-3' RNA polymerase activity	0	0	0	0.856361
632	vesicle coat	0	0	0.854902	0
875	cytosolic small ribosomal subunit	0	0	0	0.851258
89	anion binding	0.851247	0.800876	0.243405	0.282233
319	organic substance biosynthetic process	0.127674	0.0250296	0.00407743	0.848067
876	carboxy-lyase activity	0	0	0	0.845479
90	O-methyltransferase activity	0.843103	0	0	0
877	water-soluble vitamin biosynthetic process	0	0	0	0.841218
91	glycosyl compound biosynthetic process	0.840662	0	0.631547	0
878	glucuronosyltransferase activity	0	0	0	0.840412
879	transferase activity, transferring sulfur-containing groups	0	0	0	0.840412
489	cell wall macromolecule metabolic process	0	0.839562	0	0.109017
501	tubulin binding	0	0.683253	0.674939	0.833671
490	cell wall	0	0.832541	0.303407	0.124845
491	external encapsulating structure	0	0.832541	0.303407	0.124845
880	rRNA modification	0	0	0	0.828919
881	post-Golgi vesicle-mediated transport	0	0	0	0.828919
882	plant organ formation	0	0	0	0.828919
170	transferase complex	0.459131	0	0.828861	0.190941
517	cellular response to chemical stimulus	0	0.301661	0.824555	0.594003
636	amino sugar metabolic process	0	0	0.823673	0.414319
637	peptidyl-lysine modification	0	0	0.823673	0.414319
492	cytoskeletal protein binding	0	0.822341	0.333788	0.337828
648	transcription factor activity, protein binding	0	0	0.750116	0.821994
883	SNARE binding	0	0	0	0.821994
93	pyrimidine-containing compound metabolic process	0.821574	0	0	0
94	cofactor metabolic process	0.819655	0.2657	0.0329259	0.0846197
638	cellular response to lipid	0	0	0.818086	0.582671
107	membrane	0.718635	0.815374	0.197133	0.000106763
195	oxidoreductase activity, acting on paired donors, with incorporation or reduction of molecular oxygen	0.398351	0	0.457267	0.80901
95	regulation of protein metabolic process	0.808623	0	0.260523	0.186637
884	water-soluble vitamin metabolic process	0	0	0	0.807057
885	membrane fusion	0	0	0	0.807057
453	intracellular part	0.000207164	0.00949652	0.291071	0.802667
701	positive regulation of nucleobase-containing compound metabolic process	0	0	0.522433	0.800951
639	regulation of multicellular organismal development	0	0	0.800924	0.564729
640	nucleic acid phosphodiester bond hydrolysis	0	0	0.798431	0.394877
360	response to organic substance	0.0779558	0	0.795424	0.394572
886	transcription factor complex	0	0	0	0.795054
887	cytosolic proteasome complex	0	0	0	0.795054
888	proton-transporting ATP synthase complex	0	0	0	0.795054
889	mitochondrial outer membrane	0	0	0	0.793935
890	endoribonuclease activity	0	0	0	0.791661
891	oxidoreductase activity, acting on the CH-CH group of donors, NAD or NADP as acceptor	0	0	0	0.791661
286	transmembrane transporter activity	0.188174	0.790188	0.0552841	0.0063146
892	5'-3' RNA polymerase activity	0	0	0	0.789373
893	RNA polymerase activity	0	0	0	0.789373
97	DNA metabolic process	0.789155	0	0.479636	0.033879
496	microtubule binding	0	0.768698	0.788283	0.636601
641	regulation of multicellular organismal process	0	0	0.784215	0.547378
493	DNA binding transcription factor activity	0	0.782149	0	0
494	microtubule-based process	0	0.781612	0	0.226468
894	regionalization	0	0	0	0.780364
895	sucrose metabolic process	0	0	0	0.780364
896	protein methylation	0	0	0	0.780364
897	nucleus organization	0	0	0	0.780364
898	protein alkylation	0	0	0	0.780364
899	purine nucleoside monophosphate biosynthetic process	0	0	0	0.775428
900	purine ribonucleoside monophosphate biosynthetic process	0	0	0	0.775428
901	membrane docking	0	0	0	0.774642
902	vesicle docking	0	0	0	0.774642
903	organelle localization by membrane tethering	0	0	0	0.774642
99	glycosyl compound metabolic process	0.774507	0	0.514013	0.0484188
642	protein modification by small protein removal	0	0	0.774324	0
643	membrane coat	0	0	0.77129	0
644	coated membrane	0	0	0.77129	0
645	catalytic activity, acting on DNA	0	0	0.77072	0
367	intracellular transport	0.0667658	0.0934542	0.716389	0.764028
101	molecular function regulator	0.763555	0	0.262749	0.411554
102	intramolecular transferase activity	0.761948	0	0.587164	0.280122
646	response to acid chemical	0	0	0.761218	0
180	catalytic activity, acting on a protein	0.443751	0.758208	0.649291	0.0306386
366	response to chemical	0.0688734	0.0233291	0.755858	0.150402
647	metal ion homeostasis	0	0	0.751272	0
904	lipid catabolic process	0	0	0	0.750832
905	proteasome regulatory particle, base subcomplex	0	0	0	0.750326
498	cell wall biogenesis	0	0.749629	0	0
906	nutrient reservoir activity	0	0	0	0.747005
130	cellular response to stimulus	0.649234	0.198315	0.744543	0.0928214
907	vitamin biosynthetic process	0	0	0	0.743847
261	DNA binding	0.233789	0.201405	0.742175	0.345966
300	cell wall organization	0.159938	0.740073	0.061425	0.143361
908	lignin biosynthetic process	0	0	0	0.735902
207	hydrolase activity, acting on acid anhydrides	0.36845	0.73527	0.673117	0.556051
104	response to stress	0.733421	0.15859	0.086125	0.0126951
499	ligase activity, forming carbon-nitrogen bonds	0	0.730306	0	0
649	lignin metabolic process	0	0	0.729203	0.34274
909	nucleobase-containing compound catabolic process	0	0	0	0.727118
372	establishment of localization in cell	0.0630887	0.0896364	0.689482	0.725275
650	cellular protein complex assembly	0	0	0.721577	0.483428
334	nucleoside-triphosphatase activity	0.114709	0.598644	0.626182	0.715488
910	vitamin metabolic process	0	0	0	0.714558
108	lipid metabolic process	0.711309	0.32276	0.185563	0.292361
405	protein localization	0.0404333	0.064826	0.71036	0.25881
109	translation elongation factor activity	0.708385	0	0.538452	0.245366
651	nucleic acid transport	0	0	0.708053	0.327184
652	RNA transport	0	0	0.708053	0.327184
653	establishment of RNA localization	0	0	0.708053	0.327184
654	regulation of reproductive process	0	0	0.708053	0.327184
655	hydro-lyase activity	0	0	0.705154	0.118639
658	cell cortex	0	0	0.686618	0.705114
659	cytoplasmic region	0	0	0.686618	0.705114
911	thylakoid membrane	0	0	0	0.705114
912	shoot system development	0	0	0	0.703954
310	external encapsulating structure organization	0.145344	0.70165	0.0536556	0.121615
664	glucosidase activity	0	0	0.661728	0.700794
190	phosphorylation	0.402968	0.1291	0.69686	0.115167
913	RNA export from nucleus	0	0	0	0.69501
914	cellular biogenic amine metabolic process	0	0	0	0.69501
915	branched-chain amino acid biosynthetic process	0	0	0	0.69501
916	regulation of catabolic process	0	0	0	0.69501
917	indole-containing compound metabolic process	0	0	0	0.69501
918	cellular amine metabolic process	0	0	0	0.69501
307	enzyme binding	0.150234	0	0.398974	0.692477
112	isoprenoid metabolic process	0.689474	0	0	0.182919
656	RNA localization	0	0	0.687764	0.312436
657	regulation of shoot system development	0	0	0.687764	0.660097
296	peptidase activity, acting on L-amino acid peptides	0.168123	0.687564	0.484719	0.0378908
919	leaf development	0	0	0	0.686672
270	regulation of biological quality	0.218896	0	0.68265	0.0142774
502	protein targeting	0	0.681931	0.257354	0.323931
114	catabolic process	0.679167	0.0495528	0.0691274	0.563132
660	cell cycle process	0	0	0.678597	0.088043
115	translation factor activity, RNA binding	0.676446	0	0.427104	0.331646
504	sequence-specific DNA binding	0	0.672158	0	0
661	cellular ion homeostasis	0	0	0.668281	0
662	cellular cation homeostasis	0	0	0.668281	0
663	DNA conformation change	0	0	0.668281	0
920	phospholipase activity	0	0	0	0.667979
119	multi-organism process	0.66451	0	0.348221	0.0667961
121	ion binding	0.661746	0.430562	0.184163	0.0969128
203	homeostatic process	0.377722	0	0.661694	0.125273
122	pollination	0.661216	0	0	0.389225
123	multi-multicellular organism process	0.661216	0	0	0.389225
921	flower development	0	0	0	0.660871
922	steroid metabolic process	0	0	0	0.660097
923	cellular carbohydrate catabolic process	0	0	0	0.660097
124	cysteine-type peptidase activity	0.660016	0	0.494856	0
924	ubiquitin-dependent ERAD pathway	0	0	0	0.657259
925	ERAD pathway	0	0	0	0.657259
926	post-embryonic plant organ development	0	0	0	0.657259
927	post-embryonic plant morphogenesis	0	0	0	0.657259
505	plant-type cell wall organization	0	0.655526	0.240137	0.295386
665	GTPase activity	0	0	0.65491	0.166918
670	photosynthetic membrane	0	0	0.647288	0.652633
928	proton-transporting two-sector ATPase complex	0	0	0	0.652633
127	proteolysis involved in cellular protein catabolic process	0.651073	0	0	0.631518
220	transferase activity, transferring acyl groups other than amino-acyl groups	0.33792	0.650716	0.319672	0.15629
210	organonitrogen compound catabolic process	0.362202	0	0.131994	0.64963
667	anion transmembrane transport	0	0	0.649557	0
172	protein catabolic process	0.455626	0	0.205392	0.648139
131	cellular protein catabolic process	0.644459	0	0	0.621155
231	reproductive process	0.304119	0.169446	0.640895	0.309249
711	phenylpropanoid metabolic process	0	0	0.436398	0.6403
929	carbohydrate derivative catabolic process	0	0	0	0.634749
134	organic acid biosynthetic process	0.634264	0	0.169836	0.0641539
135	carboxylic acid biosynthetic process	0.634264	0	0.169836	0.0641539
930	chloroplast thylakoid	0	0	0	0.628159
931	plastid thylakoid	0	0	0	0.628159
236	reproduction	0.297093	0.165927	0.626646	0.29766
671	4 iron, 4 sulfur cluster binding	0	0	0.622933	0.30635
932	maturation of 5.8S rRNA	0	0	0	0.622292
933	branched-chain amino acid metabolic process	0	0	0	0.622292
934	sterol biosynthetic process	0	0	0	0.622292
935	retrograde transport, endosome to Golgi	0	0	0	0.622292
672	negative regulation of macromolecule metabolic process	0	0	0.620401	0.144488
673	response to lipid	0	0	0.620401	0.144488
410	cellular localization	0.0324745	0.0553758	0.620266	0.384768
386	protein transport	0.053941	0.079915	0.620154	0.357728
411	macromolecule localization	0.0320003	0.0547959	0.614637	0.197195
675	chemical homeostasis	0	0	0.613591	0.377747
244	pyrophosphatase activity	0.267404	0.547147	0.554568	0.612134
140	carbohydrate derivative metabolic process	0.610167	0	0.0374163	0.0341112
936	small ribosomal subunit	0	0	0	0.60327
937	transcription cofactor activity	0	0	0	0.60015
676	cellulose metabolic process	0	0	0.59751	0
393	establishment of protein localization	0.0509376	0.0766443	0.596549	0.335761
392	regulation of cellular biosynthetic process	0.0509376	0.400482	0.265312	0.594243
678	DNA-directed RNA polymerase complex	0	0	0.593869	0.582393
679	RNA polymerase complex	0	0	0.593869	0.582393
680	chloroplast membrane	0	0	0.593869	0
681	thylakoid part	0	0	0.593869	0.582393
682	nuclear DNA-directed RNA polymerase complex	0	0	0.593869	0.582393
938	energy coupled proton transport, down electrochemical gradient	0	0	0	0.589807
939	ATP synthesis coupled proton transport	0	0	0	0.589807
940	cytosolic transport	0	0	0	0.589807
683	calmodulin binding	0	0	0.587164	0.280122
395	regulation of biosynthetic process	0.0502119	0.397518	0.262121	0.586261
433	protein binding	0.0112217	0.586061	0.392651	0.347247
147	phosphatase activity	0.584531	0	0.0659864	0.141202
941	reproductive shoot system development	0	0	0	0.582671
684	protein maturation	0	0	0.581411	0
232	hydrolase activity, hydrolyzing O-glycosyl compounds	0.302976	0.19709	0.581233	0.561298
201	hydrolase activity, acting on acid anhydrides, in phosphorus-containing anhydrides	0.380333	0.530895	0.532281	0.580451
685	plastid membrane	0	0	0.577383	0
400	peptide transport	0.048093	0.0735053	0.573755	0.314933
401	amide transport	0.048093	0.0735053	0.573755	0.314933
942	U2-type spliceosomal complex	0	0	0	0.572681
943	integral component of mitochondrial membrane	0	0	0	0.572681
944	intrinsic component of mitochondrial membrane	0	0	0	0.572681
408	regulation of nucleobase-containing compound metabolic process	0.0333361	0.572493	0.294874	0.268383
324	peptidase activity	0.122467	0.571824	0.366444	0.105548
186	positive regulation of nitrogen compound metabolic process	0.416237	0	0.56682	0.5714
381	hydrolase activity, acting on ester bonds	0.0562249	0.569901	0.0605395	0.548327
945	chitinase activity	0	0	0	0.569705
946	SNAP receptor activity	0	0	0	0.569705
947	purine ribonucleotide biosynthetic process	0	0	0	0.564729
507	ion transport	0	0.559917	0.249581	0.107027
149	regulation of cellular protein metabolic process	0.559597	0	0.338205	0.061628
948	aminoglycan metabolic process	0	0	0	0.559548
949	aminoglycan catabolic process	0	0	0	0.559548
950	chitin metabolic process	0	0	0	0.559548
951	chitin catabolic process	0	0	0	0.559548
952	amine metabolic process	0	0	0	0.559548
953	amino sugar catabolic process	0	0	0	0.559548
954	glucosamine-containing compound metabolic process	0	0	0	0.559548
955	glucosamine-containing compound catabolic process	0	0	0	0.559548
150	cellular homeostasis	0.551627	0	0.33193	0.059393
328	transcription, DNA-templated	0.119351	0	0.507803	0.551016
329	RNA biosynthetic process	0.119351	0	0.507803	0.551016
330	nucleic acid-templated transcription	0.119351	0	0.507803	0.551016
686	nucleobase-containing compound transport	0	0	0.550894	0.218019
687	mitotic cell cycle process	0	0	0.550894	0.218019
417	nitrogen compound transport	0.0264023	0.0477742	0.545452	0.312606
193	positive regulation of macromolecule metabolic process	0.401422	0	0.544987	0.541416
688	protein complex assembly	0	0	0.544987	0.541416
956	pollen development	0	0	0	0.544184
957	nuclear pore	0	0	0	0.54418
371	organelle organization	0.0641571	0.0709662	0.542096	0.449901
958	sugar:proton symporter activity	0	0	0	0.54127
959	cation:sugar symporter activity	0	0	0	0.54127
152	protein transporter activity	0.539362	0	0	0
153	metal ion transmembrane transporter activity	0.539362	0	0	0
689	pattern binding	0	0	0.538452	0
690	polysaccharide binding	0	0	0.538452	0
431	whole membrane	0.0131997	0.112319	0.537649	0.0241046
691	beta-glucan metabolic process	0	0	0.53642	0
692	protein complex biogenesis	0	0	0.534433	0.527026
960	root morphogenesis	0	0	0	0.531297
961	ATP hydrolysis coupled ion transmembrane transport	0	0	0	0.531297
962	ATP hydrolysis coupled cation transmembrane transport	0	0	0	0.531297
963	purine nucleotide biosynthetic process	0	0	0	0.530595
964	ribonucleoside monophosphate biosynthetic process	0	0	0	0.530595
508	RNA modification	0	0.529138	0	0.324099
693	negative regulation of metabolic process	0	0	0.527996	0.208725
694	chromosome organization	0	0	0.527996	0.105085
154	lipid binding	0.527812	0	0	0
156	coenzyme binding	0.526737	0	0.00241617	0.0273266
355	cellular carbohydrate metabolic process	0.0905026	0.525509	0.0344163	0.0422951
353	cytoplasmic vesicle	0.0908609	0	0.525169	0.0036291
354	intracellular vesicle	0.0908609	0	0.525169	0.0036291
695	cell cycle	0	0	0.52411	0.0505361
696	response to radiation	0	0	0.52411	0
697	regulation of developmental process	0	0	0.52411	0.513022
965	nucleocytoplasmic transport	0	0	0	0.523942
966	hydrogen ion transmembrane transport	0	0	0	0.523942
698	mitotic cell cycle	0	0	0.522433	0.199645
699	ER to Golgi vesicle-mediated transport	0	0	0.522433	0
700	response to bacterium	0	0	0.522433	0
702	cellular chemical homeostasis	0	0	0.522433	0.199645
967	nuclear envelope	0	0	0	0.520815
751	alpha-amino acid metabolic process	0	0	0.0470659	0.520646
968	SNARE complex	0	0	0	0.517501
509	magnesium ion binding	0	0.515769	0	0.0513216
969	manganese ion binding	0	0	0	0.514656
418	transmembrane transport	0.0259842	0.511836	0.133871	0.0206075
514	nuclease activity	0	0.391861	0.131125	0.509527
703	regulation of hormone levels	0	0	0.50891	0
704	cation homeostasis	0	0	0.50891	0
510	transcription regulator activity	0	0.508128	0.452267	0.289009
311	organic substance catabolic process	0.14225	0.00664424	0.0460684	0.507851
159	peptide transporter activity	0.505649	0	0	0
970	vesicle fusion	0	0	0	0.504865
971	pattern specification process	0	0	0	0.504865
972	organelle membrane fusion	0	0	0	0.504865
705	plant-type vacuole	0	0	0.503359	0
259	transferase activity, transferring acyl groups	0.234584	0.50274	0.208574	0.0780567
337	post-embryonic development	0.110016	0	0.473653	0.501246
973	gametophyte development	0	0	0	0.49864
249	hydrolase activity, acting on glycosyl bonds	0.257509	0.169822	0.496806	0.453846
160	phosphoprotein phosphatase activity	0.495013	0	0	0
511	establishment of protein localization to organelle	0	0.492155	0.142803	0.144488
162	fatty acid biosynthetic process	0.49176	0	0	0
974	mRNA processing	0	0	0	0.49107
975	solute:proton symporter activity	0	0	0	0.489696
250	proteolysis	0.252624	0	0.281792	0.4883
280	positive regulation of cellular process	0.201844	0	0.487363	0.316656
212	cellular response to DNA damage stimulus	0.360592	0	0.485012	0
976	nucleoside monophosphate biosynthetic process	0	0	0	0.483428
977	heterocycle catabolic process	0	0	0	0.483428
706	response to toxic substance	0	0	0.483173	0
707	inorganic ion homeostasis	0	0	0.483173	0
341	organophosphate biosynthetic process	0.106492	0	0	0.482498
978	intra-Golgi vesicle-mediated transport	0	0	0	0.480086
979	response to organonitrogen compound	0	0	0	0.480086
980	sterol metabolic process	0	0	0	0.480086
981	endosomal transport	0	0	0	0.480086
357	vesicle	0.0795461	0	0.474941	0.0115287
209	aromatic compound catabolic process	0.367045	0	0	0.473205
708	carbon-oxygen lyase activity	0	0	0.471253	0.0535191
709	ion homeostasis	0	0	0.470918	0
269	catalytic complex	0.219059	0	0.178857	0.469201
241	nucleoplasm part	0.278367	0	0.452231	0.469173
982	DNA-directed RNA polymerase II, holoenzyme	0	0	0	0.468967
728	organelle assembly	0	0	0.341414	0.4687
983	cellular nitrogen compound catabolic process	0	0	0	0.4687
984	inorganic cation transmembrane transport	0	0	0	0.468151
985	organic hydroxy compound biosynthetic process	0	0	0	0.468151
986	ribonuclease activity	0	0	0	0.466249
987	phosphoric diester hydrolase activity	0	0	0	0.466249
988	solute:cation symporter activity	0	0	0	0.466249
989	ribonucleoprotein complex binding	0	0	0	0.466249
990	sugar transmembrane transporter activity	0	0	0	0.466249
512	anion transmembrane transporter activity	0	0.46516	0	0.0382452
991	response to carbohydrate	0	0	0	0.456817
710	negative regulation of biological process	0	0	0.454262	0.112979
992	response to nitrogen compound	0	0	0	0.451057
262	regulation of primary metabolic process	0.231458	0.25783	0.212749	0.451021
993	organelle outer membrane	0	0	0	0.449877
221	positive regulation of cellular metabolic process	0.336067	0	0.449139	0.413541
380	response to oxygen-containing compound	0.0573475	0	0.448636	0.0790698
173	lipid biosynthetic process	0.446846	0	0.0344163	0.0422951
994	catalytic step 2 spliceosome	0	0	0	0.446843
175	carbohydrate biosynthetic process	0.446194	0	0	0.00926518
176	hydrolase activity, acting on carbon-nitrogen (but not peptide) bonds	0.445845	0	0	0.252297
177	NAD binding	0.445845	0	0	0.100296
196	inner mitochondrial membrane protein complex	0.394523	0	0	0.445112
995	carbohydrate transmembrane transporter activity	0	0	0	0.444187
389	regulation of transcription, DNA-templated	0.0528446	0.39184	0.251318	0.442907
390	regulation of nucleic acid-templated transcription	0.0528446	0.39184	0.251318	0.442907
391	regulation of RNA biosynthetic process	0.0528446	0.39184	0.251318	0.442907
356	inorganic molecular entity transmembrane transporter activity	0.088012	0.442414	0.0319568	0.0541118
332	transporter activity	0.116451	0.436745	0.0109165	0.000748891
712	cell growth	0	0	0.436398	0
713	response to cadmium ion	0	0	0.436398	0.147257
996	microtubule cytoskeleton organization	0	0	0	0.434932
997	alcohol metabolic process	0	0	0	0.434932
998	ATP biosynthetic process	0	0	0	0.434932
999	protein localization to endoplasmic reticulum	0	0	0	0.434932
714	cellular response to oxygen-containing compound	0	0	0.432307	0.391801
182	cellular polysaccharide biosynthetic process	0.431717	0	0	0
378	regulation of cellular macromolecule biosynthetic process	0.0587621	0.431364	0.299185	0.392924
189	cellular amino acid biosynthetic process	0.404768	0	0.428965	0.41648
379	regulation of macromolecule biosynthetic process	0.0579312	0.428172	0.295631	0.386865
185	copper ion binding	0.427878	0	0.292474	0.0922318
202	Golgi apparatus	0.37799	0.192174	0.33394	0.427452
717	cell division	0	0	0.425586	0
217	organic cyclic compound catabolic process	0.342013	0	0	0.424849
718	negative regulation of gene expression	0	0	0.424151	0.210315
1000	protein targeting to mitochondrion	0	0	0	0.414319
1001	cell recognition	0	0	0	0.414319
1002	recognition of pollen	0	0	0	0.414319
1003	protein localization to mitochondrion	0	0	0	0.414319
1004	establishment of protein localization to mitochondrion	0	0	0	0.414319
1005	purine-containing compound biosynthetic process	0	0	0	0.414281
279	cellular polysaccharide metabolic process	0.201844	0.412809	0.102319	0.00968521
513	protein localization to organelle	0	0.412809	0.102319	0.181466
348	mitochondrial part	0.0975467	0.412024	0	0.353331
295	response to inorganic substance	0.168286	0	0.408959	0.0623236
720	reproductive structure development	0	0	0.408959	0.389495
721	reproductive system development	0	0	0.408959	0.389495
245	isomerase activity	0.267346	0.121579	0.408342	0.100598
316	regulation of macromolecule metabolic process	0.133515	0.169644	0.405841	0.27864
188	small molecule biosynthetic process	0.405007	0	0.0806788	0.161866
722	organelle localization	0	0	0.404921	0.312946
1006	hydrogen transport	0	0	0	0.403766
1007	proton transport	0	0	0	0.403766
191	DNA repair	0.401422	0	0.251469	0
192	response to osmotic stress	0.401422	0	0.251469	0.0550488
233	positive regulation of metabolic process	0.302783	0	0.400668	0.351604
723	protein complex subunit organization	0	0	0.400668	0.351604
253	mitochondrial membrane part	0.247044	0	0	0.400532
275	heterocycle biosynthetic process	0.211976	0.0374291	0.0585576	0.399436
428	organic substance transport	0.015812	0.0332823	0.395607	0.182487
1008	disaccharide metabolic process	0	0	0	0.394877
1009	pollen-pistil interaction	0	0	0	0.394877
1010	histone modification	0	0	0	0.394877
1011	anatomical structure formation involved in morphogenesis	0	0	0	0.394877
265	ATPase activity, coupled to transmembrane movement of substances	0.225433	0.391861	0.314337	0.0230213
1012	phospholipid metabolic process	0	0	0	0.389546
1013	cation transmembrane transport	0	0	0	0.389225
331	chloroplast	0.116976	0.388063	0.0779471	0.0938383
1014	cell cortex part	0	0	0	0.38773
314	nucleobase-containing compound biosynthetic process	0.137248	0.0841975	0.17612	0.386865
199	phosphoric ester hydrolase activity	0.3848	0.173942	0.093335	0.197966
1015	unfolded protein binding	0	0	0	0.379179
1016	organelle fusion	0	0	0	0.376519
725	sulfur compound biosynthetic process	0	0	0.376132	0.280867
1017	cytoplasmic translation	0	0	0	0.375248
204	oxidoreductase activity, acting on CH-OH group of donors	0.374499	0	0.219793	0.0953968
205	Golgi apparatus part	0.37412	0	0.115253	0.225808
518	plasmodesma	0	0.246507	0.371788	0.174759
519	symplast	0	0.246507	0.371788	0.174759
1018	symporter activity	0	0	0	0.367729
208	transition metal ion binding	0.367085	0.00837026	0.199053	0.210442
1019	organic hydroxy compound metabolic process	0	0	0	0.366309
515	vacuolar membrane	0	0.35945	0.364825	0.0618649
516	vacuolar part	0	0.35945	0.364825	0.0618649
346	plastid	0.103784	0.363766	0.0675097	0.160374
1020	outer membrane	0	0	0	0.36262
1021	regulation of transcription from RNA polymerase II promoter	0	0	0	0.361808
1022	inorganic ion transmembrane transport	0	0	0	0.361808
520	cell-cell junction	0	0.24136	0.361187	0.16668
521	cell junction	0	0.24136	0.361187	0.16668
211	polysaccharide biosynthetic process	0.360592	0	0	0.0425782
726	thylakoid	0	0	0.359634	0.293208
1023	mRNA metabolic process	0	0	0	0.356013
1024	ribonucleotide biosynthetic process	0	0	0	0.35522
1025	ribose phosphate biosynthetic process	0	0	0	0.35522
404	regulation of RNA metabolic process	0.0426953	0.349638	0.208394	0.352528
727	response to other organism	0	0	0.351132	0.066342
283	primary active transmembrane transporter activity	0.190724	0.345824	0.262749	0.0156767
284	P-P-bond-hydrolysis-driven transmembrane transporter activity	0.190724	0.345824	0.262749	0.0156767
285	ATPase activity, coupled to movement of substances	0.190724	0.345824	0.262749	0.0156767
215	cellular response to stress	0.34577	0	0.0676183	0.00203513
216	translation initiation factor activity	0.343257	0	0.222662	0.326086
1026	terpenoid metabolic process	0	0	0	0.34274
425	regulation of gene expression	0.0214145	0.120516	0.329689	0.342508
218	peroxisome	0.340977	0	0.255599	0
219	microbody	0.340977	0	0.255599	0
228	carbohydrate metabolic process	0.312698	0.339646	0.0757418	0.0224931
224	mitochondrial protein complex	0.327268	0	0	0.339508
729	response to external biotic stimulus	0	0	0.338205	0.061628
312	developmental process involved in reproduction	0.138231	0	0.337904	0.296807
1027	transferase activity, transferring alkyl or aryl (other than methyl) groups	0	0	0	0.336072
223	monocarboxylic acid metabolic process	0.333884	0	0.0195619	0.000323148
730	response to biotic stimulus	0	0	0.325777	0.0572358
226	cellular carbohydrate biosynthetic process	0.32453	0	0	0
1028	nucleolar part	0	0	0	0.322754
1029	serine-type carboxypeptidase activity	0	0	0	0.320505
732	oxidoreductase activity, acting on NAD(P)H	0	0	0.315538	0
227	protein modification by small protein conjugation or removal	0.313442	0	0.182746	0.0301805
1030	response to endoplasmic reticulum stress	0	0	0	0.312436
342	response to abiotic stimulus	0.105919	0.131822	0.310477	0.0162281
734	response to salt stress	0	0	0.310353	0.0808392
229	response to external stimulus	0.307448	0.301661	0.152111	0.0118854
1031	mRNA binding	0	0	0	0.306993
735	growth	0	0	0.303101	0
289	chloroplast envelope	0.18428	0	0.300572	0
399	mitochondrion	0.0486841	0.0627755	0.0675604	0.299191
1032	purine nucleoside triphosphate biosynthetic process	0	0	0	0.298443
1033	purine ribonucleoside triphosphate biosynthetic process	0	0	0	0.298443
1034	vesicle organization	0	0	0	0.298443
235	monocarboxylic acid biosynthetic process	0.297608	0	0	0
326	positive regulation of biological process	0.121312	0	0.297503	0.246676
1035	regulation of cellular component organization	0	0	0	0.295386
1036	serine-type exopeptidase activity	0	0	0	0.292904
1037	monovalent inorganic cation transport	0	0	0	0.291162
1038	nucleotide biosynthetic process	0	0	0	0.290616
1039	nucleoside phosphate biosynthetic process	0	0	0	0.290616
237	vitamin binding	0.288275	0	0	0.116364
238	metal ion binding	0.286807	0.110331	0.0465806	0.0354749
299	regulation of metabolic process	0.16204	0.125153	0.281016	0.286121
252	regulation of nitrogen compound metabolic process	0.250117	0.273799	0.233416	0.285303
736	flavin adenine dinucleotide binding	0	0	0.285214	0.0884487
1040	RNA catabolic process	0	0	0	0.285157
1041	oligosaccharide metabolic process	0	0	0	0.285157
1042	covalent chromatin modification	0	0	0	0.285157
1043	plant organ morphogenesis	0	0	0	0.285157
1044	membrane organization	0	0	0	0.280867
1045	macromolecular complex binding	0	0	0	0.280445
1046	hydrogen ion transmembrane transporter activity	0	0	0	0.280411
1047	organic acid transmembrane transporter activity	0	0	0	0.280122
1048	carboxylic acid transmembrane transporter activity	0	0	0	0.280122
1049	dioxygenase activity	0	0	0	0.280122
440	cytoplasmic part	0.00407971	0.00604271	0.00208383	0.27796
242	carboxylic acid metabolic process	0.273682	0.172522	0.0149784	0.187605
1050	tricarboxylic acid cycle	0	0	0	0.272532
1051	citrate metabolic process	0	0	0	0.272532
243	cation binding	0.272084	0.104346	0.0424546	0.0310799
1052	intrinsic component of organelle membrane	0	0	0	0.27
1053	integral component of organelle membrane	0	0	0	0.27
297	plastid envelope	0.164142	0	0.267873	0
340	polysaccharide metabolic process	0.106492	0.267631	0.0430484	0.00765029
737	response to light stimulus	0	0	0.263391	0
246	oxoacid metabolic process	0.263034	0.166567	0.0138006	0.174498
315	membrane protein complex	0.134543	0	0.261212	0.117494
247	organic acid metabolic process	0.258876	0.164237	0.0133537	0.169468
248	organelle inner membrane	0.258581	0	0	0.117663
449	transport	0.000704998	0.0633894	0.256587	0.0727381
1054	oxidoreductase activity, acting on the CH-CH group of donors	0	0	0	0.256388
1055	spliceosomal complex	0	0	0	0.254748
749	alpha-amino acid biosynthetic process	0	0	0.133566	0.253372
359	mitochondrial membrane	0.0780488	0	0	0.253161
1056	cytoskeleton organization	0	0	0	0.252173
738	chromatin organization	0	0	0.251469	0.15275
251	Golgi subcompartment	0.250479	0	0.162912	0.0182834
1057	carboxypeptidase activity	0	0	0	0.245366
1058	ubiquitin protein ligase activity	0	0	0	0.245366
1059	ubiquitin-like protein ligase activity	0	0	0	0.245366
273	regulation of cellular metabolic process	0.216173	0.244588	0.195998	0.225531
1060	regulation of translation	0	0	0	0.243291
1061	mitochondrial transport	0	0	0	0.243291
255	oxidoreductase activity, acting on the CH-OH group of donors, NAD or NADP as acceptor	0.242996	0	0.144237	0.0845122
450	establishment of localization	0.000629836	0.0602042	0.242624	0.0653475
256	small molecule metabolic process	0.242533	0.0870889	0.000197258	0.0639855
394	vesicle-mediated transport	0.0503112	0	0.240739	0.191077
1062	phospholipid biosynthetic process	0	0	0	0.238238
1063	negative regulation of biosynthetic process	0	0	0	0.238238
1064	negative regulation of cellular biosynthetic process	0	0	0	0.238238
1065	tricarboxylic acid metabolic process	0	0	0	0.238238
416	cellular component organization	0.0279188	0.114152	0.234923	0.115332
1066	regulation of cellular amide metabolic process	0	0	0	0.234727
362	mitochondrial envelope	0.0723351	0	0	0.231055
352	vacuole	0.0929178	0.174704	0.229446	0.0166334
407	bounding membrane of organelle	0.0349427	0.142275	0.222281	0.024191
267	Golgi membrane	0.219541	0	0.152726	0.0826618
740	negative regulation of cellular process	0	0	0.214165	0.04079
274	cation transmembrane transporter activity	0.213219	0	0	0.0666622
451	localization	0.000477813	0.0530502	0.211239	0.0499568
1067	glutathione metabolic process	0	0	0	0.208614
1068	nucleoside triphosphate biosynthetic process	0	0	0	0.208614
1069	ribonucleoside triphosphate biosynthetic process	0	0	0	0.208614
277	phosphate-containing compound metabolic process	0.208376	0.0391861	0.135321	0.0960781
1070	ubiquitin-protein transferase activity	0	0	0	0.204328
327	macromolecular complex subunit organization	0.119932	0	0.20243	0.0866781
1071	ribosome assembly	0	0	0	0.199645
1072	pyridoxal phosphate binding	0	0	0	0.197279
1073	vitamin B6 binding	0	0	0	0.197279
397	organelle membrane	0.0495722	0.196886	0.102116	0.00396868
741	nucleotidyltransferase activity	0	0	0.192418	0.129371
282	defense response	0.192044	0	0.0957382	0.0314018
742	anatomical structure morphogenesis	0	0	0.186917	0.0315109
287	cellular macromolecular complex assembly	0.185809	0	0.17223	0.10782
288	endoplasmic reticulum membrane	0.185168	0	0	0.126766
325	endomembrane system	0.122271	0.0560913	0.0941532	0.184129
1074	ubiquitin-like protein transferase activity	0	0	0	0.183902
291	nuclear outer membrane-endoplasmic reticulum membrane network	0.182245	0	0	0.123498
292	endoplasmic reticulum subcompartment	0.182245	0	0	0.123498
745	cation transport	0	0	0.167018	0.179999
743	sulfur compound metabolic process	0	0	0.179794	0.105201
744	endosome	0	0	0.179592	0
1075	posttranscriptional regulation of gene expression	0	0	0	0.176283
1076	oxidation-reduction process	0	0	0	0.17255
294	phosphorus metabolic process	0.170301	0.0824561	0.103916	0.0638621
1077	cellular respiration	0	0	0	0.170083
317	mitochondrial inner membrane	0.132952	0	0	0.1693
365	cellular component assembly	0.069656	0	0.113353	0.162875
298	purine ribonucleotide metabolic process	0.162842	0	0	0.0583123
1078	monovalent inorganic cation transmembrane transporter activity	0	0	0	0.162112
1079	glutamine family amino acid metabolic process	0	0	0	0.160557
1080	organic acid catabolic process	0	0	0	0.160557
1081	carboxylic acid catabolic process	0	0	0	0.160557
1082	organic anion transmembrane transporter activity	0	0	0	0.159476
301	organelle subcompartment	0.159025	0.0514531	0.0131491	0.0780328
302	nucleobase-containing small molecule metabolic process	0.156765	0	0	0.00191825
304	macromolecular complex assembly	0.153517	0	0.136949	0.133653
305	endoplasmic reticulum part	0.152948	0	0	0.092267
746	cellular glucan metabolic process	0	0	0.152701	0
308	purine nucleotide metabolic process	0.150017	0	0	0.0493159
452	cytoplasm	0.000240579	0.000786394	0.00103307	0.14782
309	ion transmembrane transporter activity	0.145635	0.0677397	0.00503185	0.0296122
1083	negative regulation of cellular metabolic process	0	0	0	0.141042
1084	glycerolipid metabolic process	0	0	0	0.141042
1085	cofactor biosynthetic process	0	0	0	0.139995
748	glucan metabolic process	0	0	0.136575	0
323	inorganic cation transmembrane transporter activity	0.125227	0	0	0.129769
1086	small molecule catabolic process	0	0	0	0.127641
320	ribonucleotide metabolic process	0.127394	0	0	0.0350814
321	zinc ion binding	0.127245	0	0.0156807	0.0232985
1087	aerobic respiration	0	0	0	0.123973
1088	microtubule cytoskeleton	0	0	0	0.119867
1089	protein import	0	0	0	0.118768
1090	tissue development	0	0	0	0.113786
1091	energy derivation by oxidation of organic compounds	0	0	0	0.110499
338	organelle envelope	0.10775	0.0632494	0.0194334	0.0723714
339	envelope	0.10775	0.0632494	0.0194334	0.0723714
344	coenzyme metabolic process	0.104773	0	0	0
345	purine-containing compound metabolic process	0.104773	0	0	0.0230861
347	endoplasmic reticulum	0.099558	0.0594578	0.0173012	0.103737
350	ribose phosphate metabolic process	0.0965873	0	0	0.0193314
750	protein folding	0	0	0.0936406	0.0784923
1092	purine nucleoside monophosphate metabolic process	0	0	0	0.0923641
1093	purine ribonucleoside monophosphate metabolic process	0	0	0	0.0923641
1094	exopeptidase activity	0	0	0	0.0659864
406	organophosphate metabolic process	0.0370509	0	0.00160647	0.0640536
1095	cellular modified amino acid metabolic process	0	0	0	0.0625762
1096	defense response to other organism	0	0	0	0.0625762
1097	ribonucleoside monophosphate metabolic process	0	0	0	0.0623236
1098	calcium ion binding	0	0	0	0.061156
1099	cytoskeletal part	0	0	0	0.0565263
1100	nucleoside monophosphate metabolic process	0	0	0	0.0563985
387	nucleoside phosphate metabolic process	0.0537165	0	0	0.0148551
388	nucleotide metabolic process	0.0537165	0	0	0.0148551
1101	RNA splicing	0	0	0	0.0390758
1102	cytoskeleton	0	0	0	0.0387816
1103	carbohydrate catabolic process	0	0	0	0.0365422
1104	ribonucleoprotein complex assembly	0	0	0	0.0222895
1105	ATP metabolic process	0	0	0	0.0222895
1106	ribonucleoprotein complex subunit organization	0	0	0	0.0222895
1107	purine nucleoside triphosphate metabolic process	0	0	0	0.0150497
1108	purine ribonucleoside triphosphate metabolic process	0	0	0	0.0150497
1109	generation of precursor metabolites and energy	0	0	0	0.0139232
1110	ribonucleoside triphosphate metabolic process	0	0	0	0.0105817
1111	nucleoside triphosphate metabolic process	0	0	0	0.0101238
