# Supplementary material for: Multi-Omics Analysis Reveals a Regulatory Network of ZmCCT During Maize Resistance to Gibberella Stalk Rot at the Early Stage
Source: Front Plant Sci. 2022 Jun 23;13:917493. doi: 10.3389/fpls.2022.917493 (PMC9260664; doi:10.3389/fpls.2022.917493)
Supplement: Supplementary file 9 [file Table_9.xlsx]

## Sheet: merge
Table S9 Result of KEGG pathways enrichment analysis using DEPs in proteomics.
KEGG pathway	hpi_0	hpi_1	hpi_3	hpi_6
RNA polymerase	0	0	5.57	0.491955
Ribosome biogenesis in eukaryotes	0.611786	0	2.96526	3.25862
Glucosinolate biosynthesis	0	0	2.37987	0.736112
Aminoacyl-tRNA biosynthesis	0	1.03098	0.446304	2.27832
Phenylpropanoid biosynthesis	0.638783	0	0.376473	2.03254
Ribosome	0	0	0	1.74889
Glycosphingolipid biosynthesis - lacto and neolacto series	1.66323	0	0	1.30592
Proteasome	0	0	0	1.5243
Sesquiterpenoid and triterpenoid biosynthesis	0	0	1.39998	0
Flavone and flavonol biosynthesis	0	0.704028	0	1.38136
Glycerophospholipid metabolism	0	0	0.774233	1.36462
Pyrimidine metabolism	1.30255	0	0	0
