# Supplementary material for: Multi-Omics Analysis Reveals a Regulatory Network of ZmCCT During Maize Resistance to Gibberella Stalk Rot at the Early Stage
Source: Front Plant Sci. 2022 Jun 23;13:917493. doi: 10.3389/fpls.2022.917493 (PMC9260664; doi:10.3389/fpls.2022.917493)
Supplement: Supplementary file 10 [file Table_10.xlsx]

## Sheet: all_DECs_long
Table S10 Detailed metabolic profiling of significantly altered compounds.
replicate1	replicate2	replicate3	replicate4	replicate5	replicate6	timepoint	treatment	Name
4.42404e+06	3.86665e+06	3.68287e+06	3.80244e+06	3.88759e+06	4.03635e+06	0h	TE	3-succinoylpyridine
2.63643e+06	2.86617e+06	2.84343e+06	2.0886e+06	3.43705e+06	2.92211e+06	0h	DTE	3-succinoylpyridine
9.91694e+06	7.27777e+06	5.7064e+06	9.78383e+06	7.00517e+06	6.67931e+06	24h	TE	3-succinoylpyridine
1.41888e+07	1.84543e+07	1.02325e+07	1.99695e+07	1.24443e+07	1.754e+07	24h	DTE	3-succinoylpyridine
1.28788e+07	1.65812e+07	8.66547e+06	1.04575e+07	2.04252e+07	1.21939e+07	0h	TE	5-chloro akb48
7.66011e+06	1.62598e+07	1.25782e+07	2.1103e+07	8.86825e+06	1.53378e+07	0h	DTE	5-chloro akb48
4.57889e+07	5.68879e+07	6.02414e+07	4.6001e+07	4.62837e+07	6.37481e+07	24h	TE	5-chloro akb48
1.47475e+07	2.5669e+07	1.75057e+07	2.48092e+07	1.66254e+07	1.8036e+07	24h	DTE	5-chloro akb48
8.09309e+06	1.01823e+07	6.30081e+06	3.89399e+06	4.05016e+06	1.06569e+07	0h	TE	Aceanthrenequinone
1.30919e+07	1.29137e+07	1.05254e+07	1.52632e+07	1.10851e+07	1.07772e+07	0h	DTE	Aceanthrenequinone
2.18623e+07	2.04234e+07	2.39024e+07	2.53933e+07	2.81974e+07	2.57212e+07	24h	TE	Aceanthrenequinone
8.14188e+07	7.38779e+07	9.18939e+07	7.08864e+07	7.54687e+07	7.10896e+07	24h	DTE	Aceanthrenequinone
864641	687718	799600	488901	629995	450856	0h	TE	Adefovir
499510	389039	412139	435895	932301	302717	0h	DTE	Adefovir
3.98351e+07	4.30991e+07	4.32318e+07	9.38016e+07	118792579	4.21431e+07	24h	TE	Adefovir
1.54243e+07	8.72972e+06	5.90143e+06	4.41601e+07	8.13096e+06	1.74353e+07	24h	DTE	Adefovir
1.9601e+07	2.02725e+07	2.0457e+07	2.65122e+07	2.52199e+07	2.10033e+07	0h	TE	Adenosine 3'5'-cyclic monophosphate
1.69547e+07	1.67822e+07	1.8406e+07	1.56173e+07	1.74603e+07	1.75922e+07	0h	DTE	Adenosine 3'5'-cyclic monophosphate
1.33565e+07	1.57822e+07	1.13813e+07	1.2922e+07	1.41942e+07	1.70414e+07	24h	TE	Adenosine 3'5'-cyclic monophosphate
6.71418e+06	6.06908e+06	6.12754e+06	7.61831e+06	5.58428e+06	5.90532e+06	24h	DTE	Adenosine 3'5'-cyclic monophosphate
1.81483e+07	1.88975e+07	1.92723e+07	2.49307e+07	2.39297e+07	2.00876e+07	0h	TE	Adenosine cyclophosphate
1.57778e+07	1.60529e+07	1.67411e+07	1.47141e+07	1.64428e+07	1.65894e+07	0h	DTE	Adenosine cyclophosphate
1.08918e+07	1.30653e+07	9.46505e+06	1.04751e+07	1.14337e+07	1.40105e+07	24h	TE	Adenosine cyclophosphate
5.71127e+06	5.24294e+06	4.78439e+06	6.18262e+06	4.8592e+06	5.15853e+06	24h	DTE	Adenosine cyclophosphate
4.69136e+06	2.49146e+07	5.86604e+06	2.14945e+06	2.17969e+06	1.52451e+07	0h	TE	Agnuside
1.01456e+06	1.06861e+06	785078	1.61112e+06	1.40142e+06	660314	0h	DTE	Agnuside
2.49628e+06	1.7407e+06	2.49849e+06	2.61507e+06	1.94984e+06	1.44082e+06	24h	TE	Agnuside
1.30627e+06	1.37825e+06	1.27057e+06	2.04371e+06	1.97304e+06	2.29281e+06	24h	DTE	Agnuside
220616	219578	209135	267448	226511	240896	0h	TE	Apigenin
677256	673628	352298	771924	147212	527283	0h	DTE	Apigenin
1.95552e+07	2.01336e+07	1.45281e+07	2.22035e+07	2.22907e+07	2.49207e+07	24h	TE	Apigenin
1.0086e+07	1.20577e+07	8.07805e+06	2.27529e+07	7.89785e+06	1.23024e+07	24h	DTE	Apigenin
2.15896e+06	1.05832e+06	750604	1.95145e+06	3.1808e+06	3.48171e+06	0h	TE	Atractylenolide
464138	648794	361326	421435	625049	609588	0h	DTE	Atractylenolide
1.23088e+07	7.16559e+06	4.71005e+06	1.16264e+07	1.27805e+07	5.2508e+06	24h	TE	Atractylenolide
5.3762e+06	4.92863e+06	5.06992e+06	5.19935e+06	4.12492e+06	5.90095e+06	24h	DTE	Atractylenolide
3.01283e+07	2.65734e+07	5.35033e+07	2.21639e+07	1.20956e+07	38472858	0h	TE	Cetrimonium
1.25562e+07	7.23705e+06	1.49543e+07	8.07602e+06	5.51285e+06	1.14354e+07	0h	DTE	Cetrimonium
4.05031e+06	4.05371e+06	2.44106e+06	2.2065e+06	5.20091e+06	5.31259e+06	24h	TE	Cetrimonium
3.87257e+06	2.8027e+06	4.70616e+06	4.95417e+06	2.56308e+06	4.60119e+06	24h	DTE	Cetrimonium
6.70613e+06	5.76736e+06	6.74411e+06	9.1896e+06	5.59601e+06	5.30798e+06	0h	TE	Coumatetralyl
1.01615e+07	6.29893e+06	8.08639e+06	6.27775e+06	7.81155e+06	9.20997e+06	0h	DTE	Coumatetralyl
1.27679e+07	1.73258e+07	1.01934e+07	1.65698e+07	2.30132e+07	1.6224e+07	24h	TE	Coumatetralyl
5.41285e+06	7.37088e+06	6.48181e+06	6.67145e+06	5.30422e+06	9.41912e+06	24h	DTE	Coumatetralyl
369527136	3.77733e+08	1.85475e+08	1.13842e+08	8.61114e+07	487986447	0h	TE	D-(+)-maltose
2.0708e+08	1.62339e+08	161203892	2.59437e+08	2.84085e+08	1.49161e+08	0h	DTE	D-(+)-maltose
2220242203	1871212769	1739913343	2102755785	2197467955	2195177746	24h	TE	D-(+)-maltose
1069754746	7.57337e+08	7.1272e+08	8.93955e+08	7.94542e+08	1064940237	24h	DTE	D-(+)-maltose
2.34802e+07	1.69826e+07	2.18716e+07	4.1671e+07	2.11606e+07	1.53666e+07	0h	TE	Formononetin
2.94073e+07	1.59797e+07	2.1886e+07	2.97633e+07	4.24797e+07	1.97246e+07	0h	DTE	Formononetin
7.3983e+07	7.72784e+07	4.45894e+07	4.76187e+07	6.84354e+07	4.82927e+07	24h	TE	Formononetin
1.13988e+07	1.22261e+07	1.10157e+07	1.33179e+07	1.3603e+07	1.38479e+07	24h	DTE	Formononetin
1.0181e+06	1.29005e+06	3.06043e+06	1.27809e+06	5.193e+06	1.24293e+06	0h	TE	Guanabenz
434839	535167	359687	546480	2.04088e+06	716979	0h	DTE	Guanabenz
1.24588e+06	500708	6.88754e+06	411523	433997	6.48093e+06	24h	TE	Guanabenz
753634	706597	33815842	1.53199e+06	2.71244e+06	791200	24h	DTE	Guanabenz
8.20886e+06	1.01495e+07	3.96338e+06	80830.9	2.32525e+06	1.40799e+07	0h	TE	Hyperoside
2.31602e+06	2.69752e+06	1.46494e+06	2.12508e+06	1.19337e+06	1.96302e+06	0h	DTE	Hyperoside
1.53699e+07	1.34548e+07	1.41523e+07	1.84839e+07	8.77969e+06	1.36355e+07	24h	TE	Hyperoside
182119	340352	93854.5	101983	214489	101748	24h	DTE	Hyperoside
1.13191e+07	9.44951e+06	9.34703e+06	2.45518e+07	2.87488e+07	1.13029e+07	0h	TE	L-glutathione oxidized
1.54634e+07	1.18535e+07	1.32453e+07	3.20408e+07	3.36513e+07	1.52288e+07	0h	TE	L-glutathione oxidized
6.03034e+06	7.08386e+06	7.67215e+06	5.50378e+06	7.36908e+06	8.96064e+06	0h	DTE	L-glutathione oxidized
7.4623e+06	6.90314e+06	1.07314e+07	7.22261e+06	9.56312e+06	9.04006e+06	0h	DTE	L-glutathione oxidized
1.34027e+06	1.47831e+06	1.12707e+06	1.36572e+06	1.27135e+06	1.4058e+06	24h	TE	L-glutathione oxidized
1.50613e+06	1.45101e+06	2.77977e+06	1.1766e+06	1.19285e+06	1.39147e+06	24h	TE	L-glutathione oxidized
902230	1.5081e+06	957883	912482	1.73515e+06	887322	24h	DTE	L-glutathione oxidized
1.18669e+06	1.44474e+06	908436	1.38178e+06	1.37447e+06	1.63297e+06	24h	DTE	L-glutathione oxidized
4.59346e+07	9.81566e+07	7.5067e+07	7.7939e+07	2.98056e+07	1.52054e+08	0h	TE	Methsuximide
1.18284e+08	4.8002e+07	6.11201e+07	4.58303e+07	5.88205e+07	75848719	0h	DTE	Methsuximide
2.05253e+08	2.73255e+08	2.10787e+08	2.20343e+08	3.05256e+08	2.55525e+08	24h	TE	Methsuximide
4.58798e+08	4.75536e+08	3.53337e+08	8.42599e+08	4.08977e+08	4.1041e+08	24h	DTE	Methsuximide
2.18795e+06	5.42389e+06	1.44558e+06	686146	373966	2.83045e+06	0h	TE	Narcissoside
326129	236041	105796	1.07706e+06	279564	293424	0h	DTE	Narcissoside
955356	332714	1.22793e+06	663522	791632	122105	24h	TE	Narcissoside
200433	251460	245028	398156	610115	709103	24h	DTE	Narcissoside
1.29738e+07	1.10327e+07	1.0988e+07	1.81204e+07	1.32489e+07	1.07188e+07	0h	TE	Orcinol glucoside
2.16528e+07	1.19973e+07	1.93516e+07	1.17665e+07	1.37465e+07	2.24263e+07	0h	DTE	Orcinol glucoside
1.94065e+07	3.20908e+07	1.91404e+07	2.76823e+07	2.89207e+07	3.0463e+07	24h	TE	Orcinol glucoside
1.31365e+07	1.10753e+07	1.58746e+07	1.02965e+07	1.08057e+07	1.32815e+07	24h	DTE	Orcinol glucoside
5.25612e+06	6.53794e+06	4.0233e+06	1.7332e+06	2.75698e+07	1.01296e+07	0h	TE	Padmatin
3.97572e+06	5.75615e+06	2.77308e+06	4.26843e+06	4.22312e+06	5.26031e+06	0h	DTE	Padmatin
9.34327e+06	4.45587e+06	3.0527e+06	1.11293e+07	4.88576e+06	3.62086e+06	24h	TE	Padmatin
459878	365643	403562	427831	262567	377745	24h	DTE	Padmatin
1.57819e+07	1.81909e+07	9.75805e+06	1.07355e+07	2.24411e+07	1.78873e+07	0h	TE	Panthenol
2.87512e+07	2.75356e+07	1.73715e+07	2.48614e+07	9.38799e+06	2.0355e+07	0h	DTE	Panthenol
557141	395940	722815	573905	411910	421057	24h	TE	Panthenol
1.31073e+06	1.48558e+06	1.36585e+06	1.39751e+06	1.46407e+06	1.30458e+06	24h	DTE	Panthenol
1.12872e+07	1.15612e+07	1.55782e+07	1.53284e+07	7.57624e+06	8.43504e+06	0h	TE	Phenylacetylglycine
1.80003e+07	1.00577e+07	1.25835e+07	1.43878e+07	1.47623e+07	1.05275e+07	0h	DTE	Phenylacetylglycine
3.66127e+07	5.41855e+07	2.64425e+07	2.91574e+07	4.66129e+07	4.27087e+07	24h	TE	Phenylacetylglycine
2.17093e+07	1.76195e+07	2.14259e+07	2.51734e+07	1.69032e+07	1.3125e+07	24h	DTE	Phenylacetylglycine
149424	110835	117106	131071	121499	112110	0h	TE	S-Allyl-L-cysteine
115116	109555	155370	133489	133755	114903	0h	DTE	S-Allyl-L-cysteine
6.07695e+06	8.93545e+06	7.25293e+06	9.39576e+06	9.53328e+06	1.05468e+07	24h	TE	S-Allyl-L-cysteine
1.73284e+06	1.08094e+06	706230	785902	696198	1.49205e+06	24h	DTE	S-Allyl-L-cysteine
113561	95285.7	38173.4	89243.6	86591.7	81278.4	0h	TE	Sakuranetin
74560.2	94628	40529.2	62131.3	110901	37967.1	0h	DTE	Sakuranetin
3.02556e+06	3.97843e+06	4.10775e+06	4.21441e+06	4.20354e+06	7.03572e+06	24h	TE	Sakuranetin
523635	454278	513591	810761	437075	758337	24h	DTE	Sakuranetin
2.51116e+06	3.77521e+06	2.46257e+06	5.30029e+06	4.83153e+06	2.4729e+06	0h	TE	Sitagliptin
1.54333e+07	7.50504e+06	8.63333e+06	8.04492e+06	6.83562e+06	8.96088e+06	0h	DTE	Sitagliptin
3.70068e+06	5.05034e+06	3.94247e+06	5.27822e+06	4.01508e+06	3.67836e+06	24h	TE	Sitagliptin
5.71984e+06	4.61746e+06	4.31972e+06	5.49896e+06	7.38004e+06	6.96611e+06	24h	DTE	Sitagliptin
1.24274e+07	1.28486e+07	7.66996e+06	2.9283e+07	1.37243e+07	1.00438e+07	0h	TE	Triphenylphosphine oxide
1.63156e+07	9.34669e+06	1.23821e+07	1.21605e+07	2.79366e+07	1.57143e+07	0h	DTE	Triphenylphosphine oxide
2.32474e+07	3.68197e+07	4.26961e+07	3.18237e+07	6.36059e+07	2.976e+07	24h	TE	Triphenylphosphine oxide
1.49873e+07	1.59748e+07	1.97509e+07	1.61305e+07	1.73834e+07	1.5068e+07	24h	DTE	Triphenylphosphine oxide
2.49179e+06	2.67364e+06	2.65549e+06	2.72896e+06	3.31964e+06	2.09022e+06	0h	TE	Trospium
3.65267e+06	3.75577e+06	3.99317e+06	3.56171e+06	3.28661e+06	3.82501e+06	0h	DTE	Trospium
2.26634e+06	1.99188e+06	1.75739e+06	2.00276e+06	1.23709e+06	2.12323e+06	24h	TE	Trospium
1.13044e+07	1.76468e+07	9.09263e+06	1.59533e+07	8.3483e+06	1.89034e+07	24h	DTE	Trospium
