# Supplementary material for: Multi-Omics Analysis Reveals a Regulatory Network of ZmCCT During Maize Resistance to Gibberella Stalk Rot at the Early Stage
Source: Front Plant Sci. 2022 Jun 23;13:917493. doi: 10.3389/fpls.2022.917493 (PMC9260664; doi:10.3389/fpls.2022.917493)
Supplement: Supplementary file 11 [file Table_11.xlsx]

## Sheet: pathway
Table S11 List of enriched metabolic pathways in metabolome.
pathway	0h	24h
Phenylpropanoid biosynthesis	0	4.2
Phenylalanine metabolism	0	4.08
ABC transporters	0	4.08
Cutin, suberine and wax biosynthesis	0	1.7252
beta-Alanine metabolism	0	1.65212
Starch and sucrose metabolism	0	1.58977
Metabolic pathways	2.2	1.57639
Histidine metabolism	0	1.48728
Aminoacyl-tRNA biosynthesis	0	1.44407
Phenylalanine, tyrosine and tryptophan biosynthesis	0	1.38872
Glutathione metabolism	1.73629	1.35374
Biosynthesis of secondary metabolites	0	1.31409
Purine metabolism	3.03671	0
Caffeine metabolism	1.97215	0
Linoleic acid metabolism	1.86798	0
Nicotinate and nicotinamide metabolism	1.62783	0
Flavone and flavonol biosynthesis	1.60973	0
Flavonoid biosynthesis	1.45022	0
